# Supplementary material for: Co-expression-based models improve eQTL predictions for transcriptome-wide association studies and highlight new schizophrenia-associated genes
Source: Nat Genet. 2026 Jun 22;58(7):1559–72. doi: 10.1038/s41588-026-02646-3 (PMC13364706; doi:10.1038/s41588-026-02646-3)
Supplement: Supplementary file 4 — Supplementary Tables 1–9. [file 41588_2026_2646_MOESM4_ESM.xlsx]

## Sheet: Supplementary Table 1
Supplementary Table 1. Proportion of MODULE-predicted genes regulated by cis-SNPs of co-expression partners across brain regions.
Table reports, for each brain region, the percentage of MODULE-predicted genes whose trans-regulatory signal is attributable to cis-SNPs of their co-expression partners. Percentages are calculated relative to the total number of MODULE genes per region.
Abbreviations: CN: caudate nucleus bulk tissue data; dACC: dorsal anterior cingulate cortex; DLPFC: dorsolateral prefrontal cortex bulk tissue data; HP: hippocampus bulk tissue data; sACC: subgenual anterior cingulate cortex.
Region	N° of genes regulated by co-expression partner cis-SNPs
Amygdala	15.1%
CN	10.3%
dACC	24.3%
DLPFC	25.4%
HP	6.3%
sACC	29.6%

## Sheet: Supplementary Table 2
Supplementary Table 2. Performance of PrediXcan family predictive models on the LIBD DLPFC dataset.
Summary statistics of predictive performance for each model, including mean adjusted R², standard deviation (SD) of adjusted R², and number of predicted genes (Ngenes). Download links to corresponding PredictDB resources are provided where available.
Abbreviations: Ngenes: Number of predicted gene.
Model	Mean Adj.R2	SD Adj.R2	Ngenes	Download Link
EpiXcan	0.043	0.081	8137	https://predictdb.org/categories/downloads/
CMC	0.051	0.09	5832
MASHR	0.034	0.08	4158
PrediXcan	0.072	0.10	2828

## Sheet: Supplementary Table 3
Supplementary Table 3. Overlap between MODULE-derived trans-SNPs and GTEx cis-eQTLs across brain regions.
For each brain region, the table reports the number of MODULE-derived trans-SNPs that are also significant cis-eQTLs in the GTEx resource, the corresponding percentage of overlap, and the number of GTEx cis-regulated eGenes associated with those variants. Overlap was defined at the SNP level.
Abbreviations: CN: caudate nucleus; dACC: dorsal anterior cingulate cortex; DLPFC: dorsolateral prefrontal cortex; HP: hippocampus; sACC: subgenual anterior cingulate cortex.
Region	N° trans-SNPs as GTEx cis-eQTLs	% of trans-SNPs as GTEx cis-eQTLs	N° cis-eGenes (GTEx)
Amygdala	21549	0.29	10314
CN	22791	0.30	11347
dACC	32027	0.42	19276
DLPFC	11595	0.25	5821
HP	26306	0.36	12834
sACC	25778	0.44	17896

## Sheet: Supplementary Table 4
Supplementary Table 4. Summary of SNP counts and correlation with PGC3 effect sizes across prediction models and brain regions.
For each brain region and predictive model (CIS, MODULE), the table reports the number of SNPs included in the model, the number of SNPs overlapping PGC3 variants (p < 0.05), and the Pearson correlation coefficient between absolute model weights and absolute log odds ratios from PGC3 schizophrenia GWAS summary statistics.
Abbreviations: CN: caudate nucleus bulk tissue data; dACC: dorsal anterior cingulate cortex bulk tissue data; DLPFC: dorsolateral prefrontal cortex bulk tissue data; HP: hippocampus bulk tissue data; sACC: subgenual anterior cingulate cortex bulk tissue data; OR: Odd Ratios; abs: absolute value.
Region	Model	N° SNPs in Model	Overlapping SNPs	Pearson's Coeff. (log(OR), abs(weights))
Amygdala	CIS	68.021	8.481	0.14
Amygdala	MODULE	74.666	7.979	0.40
CN	CIS	73.151	8.959	0.15
CN	EpiXcan	67.292	8.245	0.15
CN	MODULE	72.09	7.698	0.34
dACC	CIS	67.945	7.856	0.15
dACC	EpiXcan	63.482	7.128	0.18
dACC	MODULE	69.966	6.545	0.28
DLPFC	CIS	89.748	12.252	0.15
DLPFC	EpiXcan	84.741	11.465	0.15
DLPFC	MODULE	46.889	5.248	0.41
HP	CIS	51.815	6.391	0.14
HP	EpiXcan	45.437	5.568	0.15
HP	MODULE	69.221	7.174	0.33
sACC	CIS	84.074	11.057	0.15
sACC	EpiXcan	80.271	10.377	0.14
sACC	MODULE	56.957	6.505	0.42

## Sheet: Supplementary Table 5
Supplementary Table 5. Summary statistics for connectivity enrichment analysis across models and brain regions.
For each model–region pair, genes were stratified into quintiles based on the PGC-weight metric. The table reports the number of genes analyzed (N genes), minimum, maximum, and mean PGC-ratio values, and p-values for monotonic trends assessed using linear regression,
Spearman rank correlation, and permutation-based tests (1,000 permutations per model–region pair). Permutation p-values correspond to empirical one-tailed tests against a null distribution of no trend.
Model	Region	N genes	Mean pgc-ratio	Min pgc-ratio	Max pgc-ratio	Linear p	Spearman p	Perm p	Perm Spearman
CIS	AMY	2129	0.57	0.09	2.0	0.06	0.23	0.04	0.21
CIS	CN	2202	0.56	0.09	1.98	0.73	0.68	0.6	0.65
CIS	DLPFC	3219	0.58	0.08	2.12	0.46	0.68	0.23	0.68
CIS	HP	1617	0.57	0.09	2.27	0.03	0.08	0.05	0.08
CIS	sACC	2836	0.57	0.08	2.13	0.91	0.68	0.78	0.7
EpiXcan	CN	2255	0.57	0.09	2.0	0.77	0.68	0.74	0.71
EpiXcan	DLPFC	3214	0.59	0.07	1.89	0.42	0.68	0.17	0.68
EpiXcan	HP	1681	0.59	0.1	1.98	0.81	0.95	0.67	0.94
EpiXcan	sACC	2814	0.58	0.09	2.23	0.88	1.0	0.68	1.0
MODULE	AMY	9767	0.2	0.13	0.31	0.91	0.95	0.18	0.95
MODULE	CN	6002	0.21	0.12	0.32	0.08	0.08	0.0	0.08
MODULE	DLPFC	5410	0.19	0.15	0.28	0.22	0.23	0.0	0.23
MODULE	HP	4982	0.21	0.11	0.32	0.35	0.95	0.0	0.94
MODULE	sACC	10718	0.26	0.12	0.43	0.01	0.02	0.0	0.02

## Sheet: Supplementary Table 6
Supplementary Table 6. Distribution of PGC3 cohorts by site, sex at birth, diagnosis and ancestry.
For each PGC site (N = 62 cohorts), the table reports total sample size, number of cases and controls, sex distribution (males/females), and reported ancestry. These cohorts were used in the leave-site-out cross-validation analysis.
PGC Site: Unique site identifier; N: Total number of participants at each site; Sex at birth Males/Females: Number of males and females individuals at birth. Cases/Controls: Number of healthy individuals and individuals with diagnosis.
PGC Site	N	Sex at birth: Males/Females	Cases/Controls	Ancestry
bep1b	849	352/497	293/556	EUR
braz2	433	238/195	102/331	EUR
butr	1.298	656/642	649/649	EUR
celso	3.499	2139/1360	1993/1506	EUR
clz2a	11.97	6532/5434	5063/6907	EUR
cogs1	870	517/353	401/469	EUR
du2aa	555	333/222	321/234	EUR
enric	1.274	735/539	700/574	EUR
eu5me	790	402/387	613/177	EUR
eusp2	792	512/280	308/484	EUR
eutu2	1.083	570/513	393/690	EUR
gap1a	281	166/115	120/161	EUR
geba1	1.037	491/546	358/679	EUR
gpc2a	3.979	2264/1715	1923/2056	EUR
gro2a	376	238/138	210/166	EUR
grtr	290	238/52	145/145	EUR
lemu	1.032	690/342	516/516	EUR
mcqul	2.506	1302/1204	1222/1284	EUR
mosc2	841	442/399	408/433	EUR
price	1.568	887/681	841/727	EUR
rive1	1.521	836/685	319/1202	EUR
rouen	389	220/169	204/185	EUR
sb2aa	469	296/173	236/233	EUR
serri	454	241/213	216/238	EUR
to10c	5.961	3030/2931	961/5000	EUR
uktr	140	110/30	70/70	EUR
xaber	1.325	916/409	642/683	EUR
xajsz	2.487	1744/743	893/1594	EUR
xasrb	755	445/310	463/292	EUR
xboco	3.936	1923/2013	1778/2158	EUR
xbuls	801	381/420	193/608	EUR
xcati	614	466/148	397/217	EUR
xcaws	668	391/277	387/281	EUR
xcgs3	3.58	1838/1742	474/3106	EUR
xcims	126	95/31	65/61	EUR
xclm2	7.425	4476/2949	3345/4080	EUR
xclo3	4.023	2476/1547	2053/1970	EUR
xcou3	1.2	654/546	521/679	EUR
xdenm	930	542/388	474/456	EUR
xdubl	1.1	423/677	260/840	EUR
xedin	598	370/228	319/279	EUR
xegcu	1.387	372/1015	236/1151	EUR
xersw	591	369/222	271/320	EUR
xgras	2.234	1437/797	1065/1169	EUR
xirwt	2.231	1374/857	1235/996	EUR
xlacw	394	344/50	153/241	EUR
xlie2	401	219/182	132/269	EUR
xlie5	878	550/328	489/389	EUR
xmsaf	458	280/178	321/137	EUR
xmunc	731	411/320	421/310	EUR
xpewb	2.158	1167/991	456/1702	EUR
xpews	381	222/159	148/233	EUR
xport	560	293/267	345/215	EUR
xs234	4.232	2325/1907	1967/2265	EUR
xswe1	421	219/202	213/208	EUR
xswe5	4.348	2410/1938	1770/2578	EUR
xswe6	2.132	1148/984	978/1154	EUR
xtop8	746	401/345	369/377	EUR
xucla	1.117	693/424	580/537	EUR
xuclo	977	549/428	492/485	EUR
xume2	2.032	974/1056	544/1488	EUR
xzhh1	379	219/160	190/189	EUR

## Sheet: Supplementary Table 7
Supplementary Figure 7. CoTWAS-significant gene–tissue associations in schizophrenia.
Comprehensive list of gene–tissue pairs identified by coTWAS (conditional FDR ≤ 0.01). For each association, the table reports tissue, genomic variant identifier (GVAR), adjusted β (logistic regression coefficient), adjusted odds ratio (derived from β),
-log₁₀(FDR-adjusted conditional p-value), and cross-validation replication status. Replication indicates whether the association exceeded the 95th percentile of permutation-derived null distributions for both directional concordance and R² in leave-site-out validation (empirical one-tailed p < 0.05).
Gene Name	Tissue	GVAR	Adjusted Beta	Adjusted OR	-log p[FDR]	CV Replicated
NPIPB10P	dACC	0	0.3	1.34	33.81	FALSE
RP11-182J1.14	dACC	0.36	0.3	1.34	33.37	TRUE
RP11-182J1.13	dACC	0.12	0.3	1.35	33.37	TRUE
RP11-182J1.14	HP	0.38	0.29	1.34	33.31	TRUE
LINC00933	sACC	0.05	0.29	1.34	33.05	TRUE
EFTUD1P1	CN	0	0.29	1.34	31.88	TRUE
RP11-182J1.13	HP	0.14	0.28	1.32	31.88	TRUE
ENSG00000256278	DLPFC	0.02	0.26	1.3	30.25	TRUE
RP11-182J1.13	DLPFC	0.16	0.29	1.34	30.03	TRUE
RP11-671M22.4	DLPFC	0.12	0.28	1.32	29.78	TRUE
RP11-182J1.14	DLPFC	0.81	0.26	1.3	29.15	TRUE
RP11-182J1.14	sACC	0.36	0.25	1.28	28.81	TRUE
RP11-182J1.13	sACC	0.17	0.27	1.31	28.62	TRUE
RP11-182J1.13	Amygdala	0.09	0.26	1.29	28.35	TRUE
TBX6	CN	0.01	0.25	1.29	23.09	FALSE
BTN3A2	HP	0.91	0.08	1.08	21.96	TRUE
LINC00933	Amygdala	0.02	0.22	1.25	21.86	TRUE
UBE2Q2L	HP	0.18	-0.24	0.78	21.63	FALSE
ENSG00000256278	CN	0	0.21	1.24	21.48	TRUE
CSPG4P12	DLPFC	0.2	0.21	1.23	20.77	TRUE
LINC00933	CN	0	0.19	1.21	20.77	TRUE
SMG1P5	Amygdala	0.21	0.18	1.2	19.78	TRUE
RP11-231C14.4	HP	0.07	0.18	1.2	19.58	TRUE
RP11-455F5.3	sACC	0.01	-0.19	0.83	18.58	TRUE
RP11-231C14.4	CN	0.04	0.18	1.2	18.54	TRUE
SLX1B	HP	0.03	0.17	1.19	18.39	TRUE
SMG1P5	CN	0.2	0.17	1.19	18.32	FALSE
SMG1P5	HP	0.13	0.2	1.22	18.32	TRUE
SLX1B	DLPFC	0.09	0.19	1.2	18.09	TRUE
SMG1P5	DLPFC	0.16	0.18	1.19	18.09	TRUE
RP11-347C12.1	DLPFC	0.31	0.18	1.2	17.9	TRUE
HYKK	sACC	0.06	0.17	1.18	17.66	FALSE
NPIPB9	DLPFC	1	0.18	1.2	17.48	FALSE
LRRC37A3	Amygdala	0.75	0.15	1.16	16.91	FALSE
MAPK3	DLPFC	0.07	-0.17	0.84	16.71	TRUE
SLX1B	CN	0.09	0.18	1.2	16.67	TRUE
SLX1B	sACC	0.12	0.17	1.18	16.35	TRUE
CDIPT-AS1	DLPFC	0.13	-0.19	0.83	16.25	TRUE
RP11-196G11.6	Amygdala	0	0.17	1.19	15.95	FALSE
INO80E	DLPFC	0.1	-0.2	0.82	15.73	TRUE
TBX6	sACC	0.02	0.19	1.21	15.29	FALSE
SLX1B	dACC	0.03	0.18	1.19	15.25	TRUE
RP11-455F5.3	Amygdala	0.02	-0.16	0.85	14.88	FALSE
RP11-231C14.4	dACC	0.04	0.16	1.17	14.85	TRUE
UCK1	DLPFC	3.58	-0.06	0.94	14.66	TRUE
INO80E	sACC	0.56	-0.16	0.85	14.63	TRUE
LRRC37A3	HP	0.66	0.14	1.15	14.63	TRUE
NPIPB9	CN	1	0.16	1.17	13.91	TRUE
STAG1-DT	dACC	0	0.12	1.13	13.84	TRUE
UBE2Q2P6	sACC	1	0.16	1.17	13.83	FALSE
LRRC37A3	sACC	0.5	0.13	1.14	13.77	TRUE
ZSCAN2	sACC	0.01	-0.15	0.86	13.66	TRUE
NDUFA13	CN	0	-0.16	0.85	13.63	TRUE
NPIPB9	dACC	1	0.17	1.18	13.61	FALSE
RP11-282O18.3	DLPFC	0.02	0.11	1.11	13.6	TRUE
NPIPB10P	Amygdala	0.01	0.15	1.17	13.31	TRUE
SMG1P5	sACC	0.26	0.15	1.16	13.25	FALSE
SCAND2P	Amygdala	6.8	-0.15	0.86	13.23	TRUE
INO80E	HP	0.86	-0.17	0.84	13.15	TRUE
SLX1B	Amygdala	0.11	0.16	1.17	13.09	TRUE
SMG1P5	dACC	0.16	0.15	1.16	12.97	TRUE
RARRES3	HP	0.6	0.06	1.06	12.85	TRUE
NPIPB11	sACC	17.97	0.15	1.17	12.66	TRUE
UBE2Q2L	Amygdala	0.09	-0.14	0.87	12.5	TRUE
NPIPB9	sACC	0.23	0.15	1.16	12.44	TRUE
STAG1-DT	DLPFC	0.05	0.11	1.12	12.26	TRUE
AQP1	DLPFC	2	0.05	1.06	12.04	TRUE
RP11-195C7.1	DLPFC	0.85	0.06	1.07	11.79	TRUE
RP11-347C12.1	Amygdala	0.01	0.15	1.16	11.73	TRUE
ELFN1	CN	0.08	-0.05	0.95	11.64	TRUE
RNF5P1	sACC	0.71	-0.06	0.94	11.64	TRUE
RP1-265C24.8	Amygdala	0.01	0.08	1.09	11.53	TRUE
BTN3A2	DLPFC	0.31	-0.08	0.92	11.16	TRUE
CTC-559E9.6	DLPFC	0	0.12	1.12	11.11	FALSE
ITIH4	DLPFC	0.18	0.09	1.1	11.05	TRUE
DSN1	CN	0.85	-0.06	0.95	10.74	TRUE
ZNF101	HP	0	0.05	1.05	10.69	TRUE
GOLGA6L10	HP	0.28	-0.13	0.88	10.61	TRUE
RP11-455F5.5	dACC	0.04	0.14	1.15	10.48	TRUE
CSPG4P11	Amygdala	0.17	-0.13	0.87	10.47	TRUE
CILP2	CN	0.03	-0.12	0.89	10.44	TRUE
UBE2Q2L	CN	0.02	-0.15	0.86	10.41	TRUE
UBE2Q2L	sACC	0.12	-0.13	0.88	10.37	TRUE
RP11-133K1.12	Amygdala	0.01	0.12	1.13	10.32	FALSE
CTC-412M14.6	DLPFC	0	-0.12	0.89	10.28	FALSE
RP11-133K1.12	DLPFC	0.01	0.12	1.12	10.28	TRUE
PCCB	DLPFC	0.05	0.1	1.1	10.21	TRUE
FZD4	HP	0.39	-0.05	0.95	10.07	TRUE
RP11-282O18.3	CN	0.01	0.09	1.1	9.97	FALSE
RP11-231C14.4	DLPFC	0.35	0.13	1.14	9.8	FALSE
ZIM2	DLPFC	1	-0.05	0.95	9.78	TRUE
STAG1-DT	Amygdala	0.02	0.09	1.1	9.75	TRUE
UBE2Q2L	DLPFC	0.56	-0.13	0.88	9.41	TRUE
RP11-247A12.7	sACC	0.17	-0.09	0.91	9.21	TRUE
NA	HP	0	0.05	1.05	9.16	TRUE
STAG1-DT	sACC	0.01	0.1	1.11	9.13	TRUE
NEIL2	CN	1	-0.05	0.95	9.09	TRUE
GATAD2A	DLPFC	0.6	0.1	1.11	9.09	TRUE
LRRC37A3	dACC	0.26	0.11	1.12	9.06	FALSE
HLA-DMB	DLPFC	0.07	0.07	1.07	8.98	TRUE
RP11-347C12.1	sACC	0.01	0.12	1.13	8.96	FALSE
EFTUD1P1	dACC	0	0.12	1.13	8.91	TRUE
DNM1P51	CN	0.09	-0.12	0.89	8.89	TRUE
TVP23B	Amygdala	0.03	-0.1	0.9	8.83	TRUE
S100A5	DLPFC	1	-0.05	0.95	8.77	TRUE
RP11-182J1.18	dACC	0.06	0.13	1.14	8.76	TRUE
LINC01158	sACC	1	-0.05	0.95	8.75	TRUE
TRIM56	DLPFC	0.32	0.06	1.06	8.66	TRUE
ZNF602P	DLPFC	0.21	-0.08	0.93	8.66	TRUE
RP11-247A12.7	DLPFC	0.18	-0.09	0.92	8.56	TRUE
RP11-247A12.7	CN	0.05	-0.09	0.92	8.38	TRUE
CSPG4P10	DLPFC	0.57	-0.12	0.89	8.33	TRUE
RBMS2	CN	0.65	-0.04	0.96	8.14	TRUE
TBX6	DLPFC	0.05	0.15	1.16	8.12	TRUE
ENSG00000278713	dACC	0	0.14	1.16	8.1	FALSE
RP11-182J1.18	HP	0.04	0.12	1.12	8.05	TRUE
RP11-247A12.7	dACC	0.08	-0.09	0.92	8.05	TRUE
RP11-231C14.4	Amygdala	0.08	0.14	1.15	7.99	TRUE
GLYCTK	CN	0.01	0.05	1.05	7.94	TRUE
ADAL	DLPFC	4.24	0.05	1.05	7.88	TRUE
MYH11	HP	1	-0.05	0.95	7.85	TRUE
RP11-282O18.3	sACC	0.07	0.08	1.08	7.8	TRUE
RP11-247A12.7	HP	0.07	-0.09	0.92	7.77	FALSE
ZNF527	DLPFC	0.5	-0.09	0.92	7.72	FALSE
CSPG4P10	Amygdala	0.21	-0.12	0.88	7.65	FALSE
LRRC37A3	DLPFC	0.57	0.1	1.11	7.58	FALSE
GOLGA6L5P	dACC	0.01	-0.11	0.9	7.57	FALSE
CILP2	HP	0	-0.11	0.89	7.5	TRUE
ETV5	sACC	0.67	0.04	1.04	7.49	TRUE
ADAMTS7P1	CN	0	0.11	1.12	7.49	TRUE
RP11-182J1.18	sACC	0.05	0.12	1.12	7.49	TRUE
CASQ2	HP	1	-0.04	0.96	7.47	TRUE
GNL2	sACC	1.12	0.05	1.05	7.45	TRUE
CDC42BPA	dACC	0.4	0.04	1.04	7.42	TRUE
SFMBT1	HP	0.1	0.08	1.08	7.41	TRUE
ZNF602P	Amygdala	0.08	-0.07	0.93	7.41	TRUE
STAG1-DT	CN	0.03	-0.04	0.96	7.39	TRUE
SNRPA1	DLPFC	0.54	-0.04	0.96	7.37	TRUE
RP11-333E1.1	CN	0.07	0.09	1.1	7.37	TRUE
GOLGA6L5P	DLPFC	0.08	-0.11	0.9	7.34	FALSE
ZNF603P	sACC	0.72	0.06	1.06	7.29	TRUE
MAPK3	sACC	0.85	-0.15	0.86	7.27	TRUE
UBE2Q2P6	DLPFC	0.52	0.12	1.13	7.27	TRUE
GOLGA6L5P	HP	0.08	-0.11	0.9	7.19	FALSE
ZNF603P	Amygdala	0.25	0.06	1.06	7.17	TRUE
CTC-524C5.2	Amygdala	0.18	0.09	1.1	7.17	FALSE
ZNF603P	DLPFC	0.65	0.06	1.06	7.16	TRUE
UBE2Q2P6	dACC	1	0.11	1.12	7.16	TRUE
CSPG4P11	HP	0.15	-0.11	0.9	7.08	FALSE
ZNF192P1	sACC	0.33	0.06	1.06	7.06	TRUE
HCG4P5	CN	0.13	-0.05	0.95	7.01	FALSE
SGTA	sACC	0.31	0.09	1.09	6.99	TRUE
RP11-282O18.3	HP	0	-0.04	0.96	6.99	TRUE
RP11-182J1.18	CN	0.04	0.12	1.13	6.97	TRUE
RP11-894J14.2	HP	0	0.07	1.08	6.95	TRUE
TMEM110	HP	0	0.08	1.08	6.94	TRUE
C8orf31	HP	1	-0.04	0.96	6.91	TRUE
PHLDB2	HP	1	-0.04	0.96	6.9	TRUE
ZSCAN12P1	Amygdala	0.01	-0.07	0.93	6.9	TRUE
DNAH10OS	dACC	0.42	-0.08	0.92	6.88	TRUE
ARL4D	DLPFC	0.71	0.04	1.04	6.87	TRUE
RP11-347C12.1	HP	0	0.12	1.13	6.87	FALSE
FTCDNL1	CN	0	-0.04	0.96	6.87	TRUE
FGD5	HP	0.39	-0.05	0.95	6.86	TRUE
MEX3B	DLPFC	0.59	-0.11	0.9	6.86	TRUE
NPIPB10P	sACC	0	-0.05	0.95	6.86	TRUE
RP11-78O7.2	sACC	0.03	0.09	1.09	6.82	TRUE
ZNF192P1	HP	0.2	0.06	1.06	6.82	FALSE
PDSS1	DLPFC	0.5	-0.05	0.96	6.79	TRUE
BTN3A2	dACC	0.19	-0.07	0.94	6.74	TRUE
PRPSAP2	CN	0.19	0.09	1.09	6.65	TRUE
ZNF602P	CN	0.25	-0.06	0.94	6.65	TRUE
RP11-231C14.4	sACC	0.06	0.11	1.12	6.61	TRUE
SEPT1	sACC	0	-0.11	0.89	6.61	TRUE
CYP2G1P	DLPFC	0.02	0.08	1.08	6.6	FALSE
ZSCAN2	DLPFC	0.04	-0.12	0.89	6.55	TRUE
SNORD19	HP	0	0.07	1.07	6.54	TRUE
CSPG4P10	dACC	2.51	-0.12	0.89	6.52	TRUE
TBX6	Amygdala	0.02	0.13	1.14	6.52	FALSE
IRAK1	sACC	0.28	-0.04	0.96	6.5	TRUE
UBE2Q2P11	DLPFC	0.13	-0.1	0.9	6.44	TRUE
GOLGA2P10	Amygdala	0.17	-0.11	0.89	6.43	TRUE
UBE2Q2P11	Amygdala	0.66	-0.1	0.9	6.35	FALSE
PBRM1	DLPFC	0.07	0.07	1.08	6.31	TRUE
GOLGA2P10	sACC	0.2	-0.11	0.89	6.31	TRUE
ZNF603P	CN	0.19	0.06	1.06	6.31	TRUE
ACTA2	HP	0.08	-0.04	0.96	6.28	TRUE
ATG4B	sACC	0.9	0.04	1.04	6.28	TRUE
ZSCAN23	CN	0.25	0.06	1.06	6.28	TRUE
RP11-815I9.4	sACC	0	-0.09	0.92	6.26	TRUE
ZNF192P1	Amygdala	0.32	0.06	1.06	6.18	TRUE
GOLGA2P10	CN	0.2	-0.1	0.91	6.16	TRUE
RP11-342A23.1	HP	0.05	-0.11	0.9	6.16	TRUE
CTC-412M14.6	sACC	0.02	-0.08	0.92	6.15	TRUE
RP11-380L11.4	DLPFC	0.6	-0.07	0.93	6.15	TRUE
SHC3	dACC	0.36	0.04	1.04	6.14	TRUE
LINC00940	DLPFC	0.01	0.07	1.07	6.12	FALSE
SEC63	sACC	0.27	-0.04	0.96	6.12	TRUE
RP11-380L11.4	dACC	0.96	-0.07	0.93	6.01	TRUE
SECTM1	sACC	0.42	0.08	1.08	6.01	TRUE
ZNF602P	HP	0.03	-0.06	0.94	6	TRUE
ELL2	sACC	0.42	-0.04	0.96	6	TRUE
RP11-446H18.1	DLPFC	1	0.04	1.04	6	TRUE
TRIM16L	CN	0.09	0.08	1.09	5.97	FALSE
HIST2H2AA3	sACC	0.53	0.07	1.07	5.97	FALSE
RP11-333E1.1	HP	0.01	0.09	1.09	5.97	TRUE
RP11-78O7.2	HP	0	0.08	1.09	5.97	FALSE
RP11-214K3.21	Amygdala	0	-0.07	0.93	5.96	TRUE
AL022393.9	dACC	0.09	-0.06	0.95	5.96	FALSE
ZSCAN26	DLPFC	0.74	-0.06	0.95	5.93	TRUE
PRPSAP1	DLPFC	1.78	-0.04	0.96	5.9	TRUE
RP11-513I15.6	HP	0.01	0.04	1.04	5.9	TRUE
CALCRL	DLPFC	0.75	0.04	1.04	5.89	TRUE
RGS9BP	CN	0.01	0.08	1.08	5.89	TRUE
GOLGA6L5P	CN	0.03	-0.1	0.91	5.89	TRUE
GOLGA6L9	Amygdala	0.31	0.1	1.1	5.89	FALSE
UBE2Q2P6	HP	0.06	0.1	1.1	5.88	FALSE
SEMA3F	sACC	0.31	0.07	1.07	5.88	TRUE
UBE2Q2P11	HP	0.2	-0.1	0.91	5.86	FALSE
ZKSCAN3	CN	0.05	-0.06	0.94	5.84	TRUE
GOLGA6L9	HP	0.27	0.1	1.1	5.82	FALSE
EFTUD1P1	DLPFC	0.09	0.1	1.1	5.82	FALSE
CDC7	DLPFC	0.5	0.04	1.04	5.81	TRUE
ZSCAN23	dACC	0.49	0.06	1.06	5.8	TRUE
RP11-333E1.1	DLPFC	0.23	0.08	1.08	5.8	FALSE
PRKD1	DLPFC	0.47	0.04	1.04	5.79	TRUE
CISH	sACC	0.42	0.07	1.07	5.73	FALSE
HLA-DMB	dACC	0.02	0.05	1.05	5.73	TRUE
ING5	sACC	0.35	-0.07	0.93	5.71	FALSE
DOC2A	sACC	0.3	-0.1	0.9	5.7	TRUE
ALMS1P1	CN	0.14	0.04	1.04	5.7	FALSE
ZNF602P	sACC	0.34	-0.05	0.95	5.69	TRUE
ZSCAN23	sACC	0.28	0.06	1.06	5.67	TRUE
SFMBT1	DLPFC	0.02	0.07	1.07	5.66	FALSE
WDR73	sACC	0.78	-0.11	0.9	5.65	TRUE
GOLGA2P10	dACC	0.37	-0.1	0.9	5.63	FALSE
RP1-97D16.1	dACC	0.03	-0.06	0.94	5.63	TRUE
ZSCAN31	Amygdala	0.09	0.05	1.06	5.62	TRUE
GOLGA6L9	dACC	1.08	0.11	1.12	5.59	TRUE
PRPSAP2	HP	0.65	0.08	1.08	5.55	FALSE
PRPSAP2	Amygdala	0.14	0.08	1.08	5.54	FALSE
CHMP1A	dACC	0.33	-0.04	0.96	5.53	TRUE
PPP1R13B	CN	0.09	0.04	1.04	5.49	TRUE
GNL3	CN	0.06	-0.07	0.94	5.49	TRUE
ZNF603P	HP	0.14	0.05	1.05	5.48	TRUE
RP11-522N14.2	CN	0	-0.07	0.93	5.47	TRUE
NBPF1	DLPFC	0.63	0.04	1.04	5.45	TRUE
TMEM168	dACC	0.62	-0.04	0.96	5.43	TRUE
LINC01470	CN	0.06	0.04	1.04	5.43	TRUE
SPC24	CN	1	0.08	1.08	5.43	FALSE
ATIC	DLPFC	1	-0.04	0.96	5.43	TRUE
UBE2Q2P2	HP	0.07	0.1	1.11	5.43	FALSE
CSPG4P10	sACC	1.78	-0.1	0.9	5.42	TRUE
KIFC3	sACC	0.87	-0.04	0.96	5.39	TRUE
INO80E	Amygdala	0.11	-0.11	0.9	5.39	FALSE
NBPF1	HP	0.01	-0.06	0.94	5.37	FALSE
AC004448.2	sACC	0.02	0.08	1.08	5.35	FALSE
CDIPT-AS1	CN	0	-0.11	0.9	5.34	TRUE
CYP21A1P	dACC	0.06	-0.06	0.94	5.32	TRUE
PTRH2	Amygdala	0.45	-0.04	0.96	5.31	TRUE
BCL2	dACC	0.4	0.04	1.04	5.26	TRUE
GOLGA6L5P	Amygdala	0.03	-0.09	0.91	5.26	TRUE
RP5-1157M23.2	DLPFC	0	-0.07	0.93	5.26	TRUE
PHTF2	sACC	0.26	-0.04	0.97	5.26	TRUE
ZNF192P1	dACC	0.4	0.06	1.06	5.25	TRUE
RP11-73M18.7	CN	0.03	-0.06	0.94	5.24	TRUE
GOLGA6L10	CN	0.21	-0.09	0.91	5.24	FALSE
UBE2Q2P2	dACC	0.12	0.1	1.1	5.24	TRUE
ZNF577	dACC	0.07	0.07	1.08	5.23	FALSE
RP11-121M22.1	sACC	0	0.04	1.04	5.2	TRUE
DNAH10OS	Amygdala	0.03	-0.07	0.94	5.19	TRUE
ITIH4	HP	0.88	0.06	1.07	5.18	TRUE
NUP88	sACC	0.21	-0.08	0.92	5.18	FALSE
ZSCAN31	HP	1.28	0.05	1.05	5.17	TRUE
PDCD5	Amygdala	0.12	0.07	1.07	5.15	FALSE
SNORA68	DLPFC	0	0.07	1.07	5.14	FALSE
QPRT	sACC	0.17	0.1	1.11	5.13	TRUE
BRD2	CN	0.04	0.05	1.05	5.12	FALSE
PCCB	HP	0.14	0.07	1.07	5.12	FALSE
CCL28	DLPFC	1	-0.04	0.96	5.12	TRUE
RP11-73M18.8	Amygdala	0.03	-0.06	0.94	5.11	TRUE
FZD6	sACC	1.8	0.04	1.04	5.11	TRUE
SLC43A1	Amygdala	0.01	0.07	1.07	5.1	FALSE
GDPD3	dACC	0.21	-0.1	0.91	5.07	FALSE
CDIPT-AS1	sACC	0.03	-0.11	0.9	5.06	TRUE
ALMS1P1	dACC	0.07	-0.05	0.95	5.06	TRUE
GOLGA6L9	sACC	0.57	0.09	1.1	5.05	FALSE
METAP2	CN	0.57	-0.03	0.97	5.03	TRUE
CD44	HP	0.54	0.04	1.04	5.03	TRUE
RASSF10	HP	0.44	0.04	1.04	5.03	TRUE
SCARB2	sACC	0.48	-0.03	0.97	5.02	TRUE
CABLES2	HP	0.28	-0.04	0.96	5.01	TRUE
PRPSAP2	sACC	0.24	0.08	1.08	5.01	FALSE
PSORS1C1	Amygdala	0.17	-0.05	0.95	5.01	TRUE
KAT8	Amygdala	0.13	0.1	1.1	5.01	FALSE
NPIPB11	DLPFC	0	0.1	1.1	5	TRUE
CDC20	HP	0	-0.08	0.93	5	TRUE
PNLDC1	dACC	1.2	-0.03	0.97	4.99	TRUE
CFAP70	sACC	0.91	-0.03	0.97	4.98	TRUE
CDIPT-AS1	HP	0.02	-0.11	0.9	4.97	TRUE
CYP21A1P	sACC	0.18	-0.06	0.94	4.97	TRUE
FAM214B	dACC	0.36	0.03	1.03	4.95	TRUE
PLN	HP	1	-0.04	0.96	4.94	TRUE
MRPL28	dACC	0.56	0.07	1.07	4.92	FALSE
ZNF603P	dACC	0.4	0.05	1.05	4.92	TRUE
AF064858.7	Amygdala	0.01	0.03	1.03	4.91	TRUE
STRC	Amygdala	0.06	0.07	1.07	4.89	FALSE
BTN3A2	Amygdala	0.19	-0.05	0.95	4.88	TRUE
CDIPT-AS1	Amygdala	0.02	-0.1	0.9	4.88	TRUE
DNM1P51	Amygdala	0.04	-0.09	0.91	4.88	FALSE
RP11-78O7.2	DLPFC	0.1	0.07	1.08	4.87	TRUE
GOLGA2P7	CN	0.02	-0.1	0.91	4.86	TRUE
RP11-282O18.3	dACC	0	0.06	1.06	4.85	FALSE
DNTTIP1	sACC	0.24	-0.03	0.97	4.81	TRUE
CYP21A1P	HP	0.11	-0.06	0.94	4.81	TRUE
NEK4	DLPFC	0.4	-0.07	0.94	4.8	TRUE
RFC1	sACC	1.21	-0.03	0.97	4.8	TRUE
TNXA	DLPFC	0.04	-0.05	0.95	4.8	TRUE
RP11-380L11.4	Amygdala	0.45	-0.06	0.94	4.79	TRUE
UBE2Q2P1	CN	0.04	0.09	1.09	4.79	FALSE
NT5DC2	dACC	5.19	-0.06	0.94	4.77	TRUE
GOLGA6L10	DLPFC	0.25	-0.09	0.92	4.75	TRUE
RP11-144O23.8	HP	25.73	-0.04	0.96	4.75	FALSE
ANKRD27	DLPFC	0.21	0.06	1.07	4.74	TRUE
ANKRD27	dACC	0.25	0.07	1.07	4.74	TRUE
SLCO4C1	sACC	0.02	-0.04	0.96	4.74	TRUE
C4A	DLPFC	0.03	-0.07	0.93	4.72	TRUE
CYP21A1P	DLPFC	0.14	-0.05	0.95	4.72	TRUE
FAM167B	sACC	0.52	0.07	1.07	4.71	TRUE
UBE2Q2P1	DLPFC	0.01	-0.09	0.92	4.71	TRUE
ITIH4	sACC	0.13	0.06	1.06	4.7	FALSE
CYP17A1-AS1	Amygdala	0.06	0.06	1.06	4.69	TRUE
PDCD5	sACC	0.04	0.06	1.07	4.65	TRUE
ZKSCAN3	dACC	2.88	-0.05	0.95	4.65	TRUE
DNAH10OS	DLPFC	0.48	-0.06	0.94	4.64	TRUE
MAPK8IP1	CN	0.53	-0.03	0.97	4.63	TRUE
KDM6A	sACC	0.69	-0.04	0.96	4.63	TRUE
ELAC2	DLPFC	0.85	0.04	1.04	4.6	TRUE
LGALS3	sACC	0.13	-0.03	0.97	4.58	TRUE
PRPSAP2	DLPFC	0.13	0.07	1.08	4.58	FALSE
OSGIN1	sACC	0.41	0.06	1.06	4.56	FALSE
RP11-73M18.7	Amygdala	0.08	-0.06	0.94	4.55	TRUE
BTN3A2	sACC	0.37	-0.05	0.95	4.55	TRUE
SELPLG	dACC	0.65	0.06	1.07	4.54	TRUE
HLA-DMA	DLPFC	0.13	0.05	1.05	4.52	TRUE
RP11-380L11.4	CN	0.03	-0.06	0.94	4.51	TRUE
SHPRH	dACC	0.5	-0.03	0.97	4.5	TRUE
CMAHP	DLPFC	1.45	-0.03	0.97	4.5	TRUE
CCDC78	sACC	0.48	-0.07	0.94	4.5	FALSE
SNX19	Amygdala	1.13	-0.07	0.93	4.5	TRUE
ZKSCAN3	Amygdala	0.04	-0.05	0.95	4.48	TRUE
SPNS3	dACC	0.01	0.07	1.07	4.48	TRUE
NUP88	CN	0.2	-0.07	0.93	4.47	FALSE
UBE2V1P2	HP	0.81	-0.03	0.97	4.45	TRUE
RP11-333E1.1	Amygdala	0.04	0.07	1.07	4.45	TRUE
ANKRD50	HP	0.52	-0.03	0.97	4.43	TRUE
RP11-731C17.2	Amygdala	0.02	0.06	1.07	4.41	TRUE
SCAND2P	sACC	0.03	-0.08	0.92	4.4	FALSE
PSMB5	dACC	0.19	-0.03	0.97	4.4	TRUE
RP5-858L17.1	sACC	0.52	0.03	1.03	4.4	TRUE
ADAMTS19	Amygdala	1	-0.03	0.97	4.39	TRUE
SNX19	HP	0.88	-0.07	0.93	4.38	TRUE
PLIN2	sACC	0.07	-0.03	0.97	4.37	TRUE
ZSCAN26	Amygdala	0	-0.05	0.95	4.37	TRUE
RP11-133K1.12	sACC	0.01	0.08	1.08	4.37	FALSE
ZSCAN23	HP	0.88	0.05	1.05	4.36	TRUE
DMXL2	Amygdala	0.35	-0.03	0.97	4.32	TRUE
MRPL37	sACC	0.37	0.03	1.03	4.32	TRUE
ESD	sACC	0.72	-0.03	0.97	4.32	TRUE
HYKK	CN	0.35	0.09	1.1	4.31	FALSE
TPST1	sACC	0.1	-0.03	0.97	4.31	TRUE
TMEM110	DLPFC	0	0.06	1.06	4.3	TRUE
PSORS1C1	dACC	0.09	-0.05	0.95	4.3	TRUE
CDH7	sACC	1	0.03	1.03	4.29	TRUE
FAM193B	sACC	0.26	0.03	1.03	4.28	TRUE
RHOT2	sACC	0.18	0.03	1.03	4.26	TRUE
RP11-731C17.2	HP	0.03	0.06	1.06	4.24	FALSE
ZSCAN23	DLPFC	0.08	0.06	1.06	4.24	TRUE
NCOA1	sACC	1.13	-0.04	0.96	4.2	TRUE
ALMS1P1	Amygdala	0.28	-0.05	0.95	4.18	TRUE
NCK1-AS1	HP	0.02	0.06	1.06	4.18	FALSE
RNPEP	DLPFC	0.4	-0.03	0.97	4.18	FALSE
FAR2P2	DLPFC	1	0.03	1.03	4.15	TRUE
BTN3A3	DLPFC	0.37	0.05	1.05	4.15	TRUE
CATSPER2P1	Amygdala	0.02	0.06	1.07	4.14	FALSE
BSN-AS2	DLPFC	0.04	-0.06	0.94	4.14	TRUE
HLA-F-AS1	CN	0.11	0.05	1.05	4.14	TRUE
GJA4	sACC	0.33	0.06	1.06	4.13	FALSE
USP32P3	Amygdala	0.02	-0.08	0.93	4.13	FALSE
GOLGA6L5P	sACC	0.06	-0.08	0.92	4.13	TRUE
BAG3	sACC	0.05	-0.03	0.97	4.11	TRUE
ZSCAN23	Amygdala	0.06	0.05	1.05	4.11	TRUE
RP11-513M16.7	Amygdala	0.01	0.06	1.06	4.11	TRUE
NKX3-1	dACC	4.58	-0.04	0.96	4.1	TRUE
PSORS1C1	DLPFC	0.19	-0.05	0.96	4.1	TRUE
HCG23	CN	0.63	0.06	1.06	4.1	TRUE
EXOC4	dACC	0.92	-0.03	0.97	4.09	TRUE
TMEM167A	sACC	0.64	-0.03	0.97	4.09	TRUE
WDR76	DLPFC	0.03	0.06	1.06	4.09	TRUE
PGBD1	CN	0.63	0.05	1.05	4.09	FALSE
UBE2Q2P11	dACC	0.14	-0.08	0.92	4.09	TRUE
RGS9BP	DLPFC	0.03	0.06	1.06	4.06	FALSE
RRN3P2	sACC	0.04	-0.09	0.91	4.04	FALSE
CYP17A1-AS1	DLPFC	0.02	0.05	1.05	4.04	TRUE
ELAC2	HP	0.16	-0.07	0.93	4.04	TRUE
AC110781.3	sACC	0.05	-0.05	0.95	4.03	TRUE
STRC	CN	0.03	0.07	1.07	4.03	TRUE
PCSK5	sACC	2.39	0.03	1.03	4	TRUE
TBK1	sACC	0.36	-0.03	0.97	4	TRUE
ZSCAN29	DLPFC	0.35	0.06	1.07	4	TRUE
SNX19	dACC	0.36	-0.06	0.94	4	TRUE
LINC01431	CN	0.6	-0.03	0.97	3.99	FALSE
ZSCAN31	CN	0.21	0.04	1.05	3.99	TRUE
AL022393.9	Amygdala	0.06	-0.05	0.95	3.98	TRUE
TIE1	DLPFC	0.03	-0.06	0.94	3.96	TRUE
KAT8	DLPFC	0.34	0.09	1.09	3.96	FALSE
SOD3	HP	0.36	-0.03	0.97	3.95	TRUE
SPTBN4	sACC	0.5	0.06	1.06	3.95	FALSE
XXbac-BPG154L12.4	CN	0.41	0.05	1.06	3.95	TRUE
TMEM121	sACC	0.34	0.05	1.06	3.95	FALSE
GLYCTK	sACC	0.17	-0.08	0.93	3.93	TRUE
SEMA3F	Amygdala	0.01	-0.05	0.95	3.93	FALSE
CHIC1	Amygdala	0.51	-0.03	0.97	3.93	FALSE
RP5-874C20.7	Amygdala	0.05	0.04	1.05	3.92	TRUE
NUP88	Amygdala	0.21	-0.07	0.93	3.91	FALSE
ADCY2	sACC	1.3	-0.03	0.97	3.91	TRUE
SLC4A2	dACC	1	0.03	1.03	3.91	TRUE
APOPT1	CN	0.36	0.05	1.05	3.91	TRUE
CPE	dACC	0.37	0.03	1.03	3.89	TRUE
ACP1	Amygdala	0.52	-0.03	0.97	3.89	TRUE
SUGT1	Amygdala	0.06	-0.03	0.97	3.89	TRUE
ZNF602P	dACC	0.27	-0.04	0.96	3.89	TRUE
AC083843.4	Amygdala	0.01	-0.07	0.93	3.89	TRUE
LINC00461	dACC	0.43	0.03	1.03	3.88	TRUE
ALMS1P1	HP	0.13	-0.05	0.95	3.86	TRUE
POLR2B	sACC	0.53	-0.03	0.97	3.86	TRUE
FARSA	sACC	0.38	0.07	1.07	3.86	FALSE
SRPK3	dACC	0.41	0.03	1.03	3.84	TRUE
GFOD1	Amygdala	1	0.03	1.03	3.83	TRUE
PSORS1C1	sACC	0.12	-0.04	0.96	3.83	FALSE
TMEM126A	Amygdala	2.2	-0.04	0.96	3.81	TRUE
CYP21A1P	Amygdala	2.03	-0.05	0.95	3.81	TRUE
PSORS1C1	HP	0.02	-0.04	0.96	3.8	TRUE
MICB	Amygdala	0.1	0.05	1.05	3.77	TRUE
FRRS1L	DLPFC	0.22	0.03	1.03	3.77	TRUE
CTXN3	HP	0.51	-0.03	0.97	3.76	TRUE
CHRNA5	sACC	0.4	-0.08	0.92	3.75	FALSE
CYP21A2	DLPFC	0.08	0.05	1.05	3.75	TRUE
ZSCAN16	DLPFC	0.15	-0.04	0.96	3.74	TRUE
NIPSNAP3B	Amygdala	1	-0.03	0.97	3.74	TRUE
RP11-350N15.5	dACC	0	0.04	1.04	3.73	TRUE
HCP5	DLPFC	0.25	-0.05	0.95	3.73	TRUE
SEPT1	Amygdala	0.17	-0.09	0.92	3.73	FALSE
FAM83H-AS1	sACC	0.05	-0.05	0.95	3.73	TRUE
RP11-333E1.1	dACC	0.02	0.07	1.07	3.73	TRUE
MED30	Amygdala	0.09	-0.03	0.97	3.71	TRUE
NCAM2	sACC	0.28	-0.03	0.97	3.7	TRUE
C11orf95	HP	1	-0.06	0.95	3.69	FALSE
CELSR3-AS1	DLPFC	0	0.05	1.05	3.69	TRUE
TMEM44	dACC	0.68	-0.03	0.97	3.68	TRUE
CSPG4P11	DLPFC	0.02	-0.09	0.91	3.67	TRUE
RP11-133K1.12	HP	0	0.06	1.06	3.67	TRUE
ZFP36	sACC	0.36	0.06	1.06	3.67	TRUE
FEM1C	sACC	1.31	0.03	1.03	3.67	TRUE
HAMP	sACC	0.38	0.06	1.06	3.67	FALSE
DNAH10OS	CN	0.29	-0.06	0.95	3.67	TRUE
STAG2	CN	0.22	-0.03	0.97	3.65	FALSE
JPH1	HP	0.41	0.03	1.03	3.65	TRUE
SNX19	sACC	1.31	-0.06	0.94	3.64	FALSE
C5orf63	sACC	0.06	0.03	1.03	3.64	TRUE
CYP17A1-AS1	HP	0.01	0.05	1.05	3.64	TRUE
DUSP22	CN	0.34	-0.03	0.97	3.64	TRUE
RP11-694I15.7	HP	0.1	-0.05	0.95	3.64	FALSE
ZNF141	Amygdala	0.36	0.03	1.03	3.64	TRUE
INPP4B	sACC	0.26	-0.03	0.97	3.62	TRUE
PLEKHG2	sACC	0.08	0.06	1.06	3.6	TRUE
RP11-731C17.2	DLPFC	0.45	0.06	1.06	3.59	FALSE
SRSF7	HP	0.84	-0.04	0.96	3.59	TRUE
CCDC36	DLPFC	0.04	0.05	1.05	3.59	FALSE
C10orf10	sACC	0.32	-0.03	0.97	3.59	TRUE
IMPA1	Amygdala	0.9	-0.03	0.97	3.58	TRUE
PPM1M	DLPFC	0.64	-0.06	0.95	3.58	TRUE
LINC00342	HP	0.52	-0.03	0.97	3.58	TRUE
AC083843.4	sACC	0.01	-0.05	0.95	3.58	TRUE
SNX19	DLPFC	0.45	-0.06	0.94	3.53	TRUE
UBE2Q2P11	sACC	0.22	-0.08	0.92	3.53	TRUE
CCDC144CP	sACC	0.55	-0.07	0.94	3.53	FALSE
MAT2B	HP	0.32	-0.03	0.97	3.51	TRUE
PRPSAP2	dACC	3.11	-0.07	0.94	3.51	TRUE
ODC1	dACC	0.49	0.03	1.03	3.5	TRUE
GNG12	dACC	0.38	0.03	1.03	3.5	TRUE
ZNF622	sACC	0.08	-0.03	0.97	3.49	TRUE
RP5-1157M23.2	HP	0	-0.05	0.95	3.49	TRUE
BORCS7	DLPFC	0.31	-0.04	0.96	3.48	FALSE
RP11-890B15.3	Amygdala	0.1	-0.06	0.94	3.48	FALSE
CCDC189	DLPFC	0.75	-0.09	0.92	3.48	FALSE
ZNF204P	Amygdala	0.41	-0.04	0.96	3.48	TRUE
AC110781.3	HP	0	-0.05	0.95	3.45	TRUE
DNM1P51	HP	0.01	-0.07	0.93	3.45	FALSE
LAMP5	DLPFC	0.3	-0.03	0.97	3.45	TRUE
GNL3	DLPFC	0.27	-0.06	0.95	3.45	FALSE
MRPS18AP1	DLPFC	0.07	0.05	1.05	3.44	FALSE
TFDP1	sACC	3.86	0.03	1.03	3.44	TRUE
PLCB3	HP	0.42	-0.05	0.95	3.44	FALSE
MLKL	sACC	0.53	0.05	1.05	3.43	FALSE
ATF6B	sACC	0.46	-0.05	0.95	3.43	TRUE
RP11-731C17.2	CN	0.01	0.06	1.06	3.43	FALSE
CYP21A1P	CN	0.04	-0.05	0.95	3.42	TRUE
ITIH4	dACC	2.58	0.05	1.05	3.42	TRUE
RP11-890B15.3	DLPFC	0.21	-0.06	0.94	3.42	TRUE
RP11-73M18.7	HP	0.08	-0.05	0.95	3.41	TRUE
TPP2	CN	0.26	0.03	1.03	3.39	TRUE
PFN1P11	DLPFC	0.02	0.05	1.05	3.39	TRUE
HLA-K	sACC	0.71	-0.05	0.96	3.38	FALSE
DNM1P51	DLPFC	0.26	0.08	1.09	3.38	TRUE
NKAPL	sACC	0.05	-0.04	0.96	3.37	TRUE
RHBDL1	sACC	0.25	-0.05	0.95	3.36	FALSE
TBC1D9B	sACC	0.46	-0.06	0.94	3.35	FALSE
IL15RA	sACC	0.07	-0.03	0.97	3.35	FALSE
BTBD1	Amygdala	0.15	-0.08	0.92	3.34	TRUE
HLA-DMB	sACC	0.14	0.05	1.05	3.34	FALSE
C4B	HP	1	-0.05	0.95	3.33	TRUE
HCG4P3	DLPFC	0.13	0.04	1.04	3.32	TRUE
ATOH8	sACC	0.06	-0.03	0.97	3.31	TRUE
HLA-C	sACC	0.08	0.05	1.05	3.31	TRUE
C4A	CN	0.08	-0.04	0.96	3.31	TRUE
MB21D1	sACC	0.54	-0.03	0.97	3.31	TRUE
CSPG4P11	sACC	0.18	-0.07	0.93	3.29	TRUE
C6orf120	Amygdala	0.29	-0.03	0.97	3.29	TRUE
COX8C	Amygdala	0	-0.05	0.95	3.29	FALSE
ZNRD1ASP	dACC	0.23	-0.05	0.95	3.29	TRUE
HLA-K	HP	0.37	-0.05	0.95	3.29	TRUE
SLC47A1P1	Amygdala	0.01	-0.06	0.94	3.29	FALSE
RP11-182J1.18	DLPFC	0.59	0.08	1.08	3.29	FALSE
CRABP1	DLPFC	0.08	0.07	1.07	3.28	FALSE
C1orf53	dACC	1	0.03	1.03	3.27	TRUE
RN7SL605P	DLPFC	0.11	0.05	1.05	3.27	TRUE
RP11-795F19.5	CN	0.07	-0.03	0.97	3.27	TRUE
GLIS1	sACC	0.92	-0.04	0.96	3.27	TRUE
ENPEP	dACC	1	0.03	1.03	3.25	TRUE
MICB	CN	0.04	0.04	1.04	3.25	TRUE
ZMAT4	sACC	0.4	-0.03	0.97	3.25	TRUE
STRC	dACC	0	0.07	1.07	3.24	TRUE
CYB5R4	sACC	1.78	-0.03	0.97	3.23	TRUE
HCG23	sACC	0.15	0.05	1.05	3.23	TRUE
LINC00336	Amygdala	0.02	0.04	1.04	3.23	FALSE
GOLGA6L9	CN	1.38	0.07	1.08	3.22	FALSE
RP11-101E13.5	sACC	0.22	-0.03	0.97	3.21	TRUE
CTD-2104P17.1	DLPFC	0.03	0.06	1.07	3.2	FALSE
RP11-95O2.1	DLPFC	0.56	-0.03	0.97	3.19	FALSE
AAED1	sACC	1	0.04	1.04	3.18	FALSE
MICB	HP	0.02	0.05	1.05	3.17	TRUE
CIDEA	DLPFC	1.85	0.03	1.03	3.17	TRUE
ALMS1P1	DLPFC	0.27	-0.05	0.96	3.17	TRUE
BTN3A2	CN	0.56	-0.04	0.96	3.17	TRUE
EGFL6	CN	0.1	-0.03	0.97	3.16	TRUE
ZNF232	dACC	0.35	-0.07	0.93	3.16	FALSE
RP11-798M19.6	dACC	0.33	0.03	1.03	3.16	TRUE
RP11-209D14.2	CN	0	0.07	1.07	3.15	FALSE
BTNL2	HP	6.74	-0.05	0.95	3.15	TRUE
ELAC2	CN	0.04	-0.06	0.94	3.15	TRUE
INPP5B	sACC	0.17	0.05	1.06	3.15	FALSE
DDAH2	DLPFC	0.36	-0.05	0.95	3.15	TRUE
HLA-F	sACC	0.79	-0.04	0.96	3.15	TRUE
INCA1	sACC	0.02	-0.07	0.93	3.14	FALSE
C4A	HP	0.05	-0.05	0.96	3.13	TRUE
DMD	dACC	0.26	0.03	1.03	3.13	TRUE
RP11-477N3.1	Amygdala	0.13	-0.03	0.97	3.12	TRUE
ZNF689	dACC	0.6	0.07	1.08	3.12	TRUE
KAT8	dACC	0.24	0.08	1.08	3.11	FALSE
GOLGA2P7	dACC	0.02	0.07	1.07	3.1	FALSE
CPT1C	Amygdala	0.01	-0.05	0.95	3.09	TRUE
P4HTM	sACC	1.08	0.05	1.06	3.09	FALSE
STRC	DLPFC	0.05	0.05	1.06	3.09	TRUE
ZNF792	Amygdala	1	-0.06	0.95	3.09	FALSE
CRISPLD2	sACC	0.45	0.05	1.05	3.09	FALSE
Y_RNA	DLPFC	0.05	-0.05	0.95	3.09	FALSE
SERP1	dACC	0.22	0.03	1.03	3.09	TRUE
CXorf40A	CN	0.77	-0.04	0.97	3.09	TRUE
HCG4P3	sACC	0.06	0.04	1.04	3.09	TRUE
ZKSCAN3	DLPFC	0.24	-0.04	0.96	3.09	TRUE
CYP17A1-AS1	sACC	0.08	0.04	1.04	3.09	FALSE
HCG17	HP	0.01	-0.05	0.95	3.08	TRUE
RN7SL605P	Amygdala	0.11	0.05	1.05	3.08	FALSE
NUMBL	HP	0.23	-0.06	0.94	3.08	FALSE
NDUFS4	dACC	0.34	-0.03	0.97	3.06	TRUE
LINC00882	Amygdala	1	-0.03	0.97	3.06	TRUE
FBRS	dACC	0.19	0.08	1.09	3.05	FALSE
CDC25A	Amygdala	0.01	0.05	1.05	3.05	FALSE
ABCB7	CN	0.26	-0.03	0.97	3.05	TRUE
RAB23	DLPFC	0.3	0.03	1.03	3.05	TRUE
CDC20	sACC	0.02	-0.05	0.95	3.05	TRUE
MRPL28	CN	0.4	0.05	1.05	3.05	FALSE
PTP4A1	DLPFC	0.51	0.03	1.03	3.05	TRUE
PYDC1	dACC	0.01	0.08	1.08	3.05	TRUE
NMI	sACC	0.31	-0.03	0.97	3.03	TRUE
HIGD1A	HP	0.03	0.06	1.06	3.03	TRUE
KLF8	dACC	1.16	0.03	1.03	3.02	TRUE
KAT8	CN	0.61	0.07	1.08	3.02	FALSE
ADAMTS19	sACC	0.53	0.03	1.03	3.02	TRUE
ZNF33A	CN	0.45	-0.03	0.97	3	TRUE
MSN	HP	0.22	-0.03	0.97	3	FALSE
XK	DLPFC	0.27	0.03	1.03	2.99	TRUE
SLC35G2	Amygdala	0.01	0.05	1.06	2.99	TRUE
MST1R	CN	0	0.05	1.05	2.99	FALSE
GMPR	dACC	0.39	0.03	1.03	2.99	TRUE
THBD	sACC	0.34	0.04	1.04	2.99	TRUE
TMEM139	sACC	0.65	0.06	1.06	2.98	FALSE
NOTCH4	Amygdala	0.19	-0.04	0.96	2.98	FALSE
ZSCAN29	Amygdala	0.03	0.05	1.06	2.98	TRUE
TBC1D10B	Amygdala	0.21	0.07	1.08	2.98	FALSE
RP11-473C18.3	sACC	0.03	-0.06	0.94	2.98	TRUE
DTD1	dACC	0.9	-0.03	0.97	2.97	TRUE
C5AR1	sACC	0.07	0.05	1.05	2.96	TRUE
DBI	dACC	0.45	0.03	1.03	2.96	TRUE
GLDC	sACC	7.12	0.03	1.03	2.96	TRUE
HLA-V	DLPFC	0.12	-0.04	0.96	2.96	TRUE
NUP88	dACC	1.08	-0.06	0.94	2.95	FALSE
KCND1	dACC	0.42	-0.03	0.97	2.94	TRUE
SLC35E2B	Amygdala	0.04	-0.05	0.95	2.94	FALSE
RP1-265C24.8	CN	0.09	0.04	1.04	2.94	TRUE
ETV6	sACC	0.43	0.05	1.05	2.93	TRUE
ZSCAN31	sACC	0.08	0.04	1.04	2.92	TRUE
ZNF668	dACC	0	-0.07	0.93	2.92	FALSE
AC009961.3	sACC	0.01	-0.03	0.97	2.91	FALSE
ANKRD27	HP	0	0.05	1.05	2.91	FALSE
RNF219	sACC	0.29	-0.03	0.97	2.91	TRUE
HLA-F-AS1	dACC	0.04	-0.05	0.95	2.91	TRUE
NOS2P3	Amygdala	0.07	0.07	1.07	2.9	TRUE
RAB9A	DLPFC	0.31	-0.03	0.97	2.9	FALSE
ARID3A	sACC	0.54	-0.06	0.94	2.9	FALSE
HLA-K	dACC	0.53	-0.04	0.96	2.9	FALSE
RP11-158J3.2	DLPFC	1	0.03	1.03	2.89	TRUE
RP11-311F12.1	HP	0.02	0.06	1.06	2.89	FALSE
AP3B2	HP	0.07	0.07	1.07	2.89	FALSE
SNCAIP	dACC	0.84	0.03	1.03	2.88	TRUE
CDK16	CN	0.39	0.03	1.03	2.88	TRUE
SULT1A2	Amygdala	0.18	-0.08	0.93	2.88	FALSE
TIMM10	Amygdala	0.29	0.05	1.05	2.87	FALSE
GUSBP5	dACC	0.99	-0.05	0.95	2.87	TRUE
PLXNB3	HP	0.5	0.03	1.03	2.86	FALSE
ZNRD1ASP	HP	0.1	-0.04	0.96	2.86	TRUE
BSN-AS2	sACC	0	-0.05	0.95	2.86	TRUE
AC110781.3	DLPFC	0.03	-0.04	0.96	2.86	TRUE
FBXW12	DLPFC	0	0.05	1.05	2.85	FALSE
SERPINB8	sACC	1	-0.03	0.97	2.85	TRUE
CCDC144CP	CN	0.26	-0.06	0.95	2.85	FALSE
RP11-380L11.4	HP	0.01	-0.05	0.95	2.85	TRUE
RNF7	DLPFC	0.2	-0.03	0.97	2.84	TRUE
KNTC1	CN	0.03	-0.05	0.95	2.84	TRUE
RP11-127L20.3	Amygdala	0.15	-0.04	0.96	2.84	TRUE
SERPINC1	Amygdala	0.05	0.05	1.05	2.84	TRUE
SLC43A1	DLPFC	0.1	0.05	1.05	2.84	FALSE
Y_RNA	CN	0.01	-0.05	0.95	2.84	FALSE
HCG4P3	dACC	0	0.04	1.04	2.84	FALSE
S100A11	sACC	0.39	0.04	1.05	2.84	FALSE
APOPT1	DLPFC	0.38	0.05	1.05	2.83	FALSE
AC004448.2	HP	0	0.06	1.06	2.82	FALSE
RP11-1072A3.4	DLPFC	0.01	0.07	1.07	2.82	FALSE
WDR1	HP	0.08	-0.03	0.97	2.82	TRUE
RP11-43A14.2	DLPFC	0.64	-0.03	0.97	2.82	TRUE
YJEFN3	DLPFC	0.76	0.06	1.06	2.81	FALSE
HCG17	CN	0.03	-0.04	0.96	2.81	TRUE
ZNF589	Amygdala	0.38	0.05	1.05	2.81	TRUE
FANCG	sACC	0.46	0.04	1.04	2.81	TRUE
AC074141.3	sACC	0.01	0.05	1.05	2.81	FALSE
ZSCAN31	dACC	0.12	0.04	1.04	2.8	TRUE
KRT17P6	DLPFC	0.04	0.07	1.07	2.8	TRUE
JAM2	DLPFC	0.59	0.03	1.03	2.8	TRUE
MAMDC2	dACC	0	0.03	1.03	2.8	TRUE
VTN	sACC	10.22	0.07	1.07	2.79	FALSE
UBL3	sACC	0.62	-0.03	0.97	2.79	TRUE
ZSWIM1	sACC	0.24	0.05	1.06	2.79	TRUE
MICB	DLPFC	0.15	0.05	1.05	2.79	TRUE
ENSG00000282772	CN	0	0.04	1.04	2.79	FALSE
BRD2	DLPFC	0.15	0.05	1.05	2.79	TRUE
ZNF589	DLPFC	0.72	0.05	1.05	2.78	FALSE
GOLGA6L9	DLPFC	0.26	0.07	1.07	2.78	FALSE
ZSCAN31	DLPFC	0.42	0.04	1.04	2.78	TRUE
PSMB7	DLPFC	0.66	0.06	1.06	2.78	FALSE
DLG2	DLPFC	0.62	0.03	1.03	2.78	TRUE
SNX29P2	sACC	0.02	0.08	1.08	2.78	TRUE
INO80E	dACC	0.39	-0.08	0.92	2.77	FALSE
IKBKG	DLPFC	0.78	0.03	1.03	2.77	TRUE
AF064858.8	Amygdala	0.4	-0.04	0.96	2.77	TRUE
HCG4B	CN	0.21	0.05	1.05	2.77	TRUE
NDUFA1	Amygdala	0.3	-0.03	0.98	2.74	TRUE
ZFPL1	dACC	0.28	0.05	1.05	2.74	FALSE
CDC25A	DLPFC	0.03	0.05	1.05	2.74	TRUE
NCKIPSD	sACC	0.37	0.05	1.05	2.74	FALSE
HLA-K	CN	0.47	-0.04	0.96	2.73	TRUE
USP6	DLPFC	0.02	-0.06	0.94	2.73	FALSE
MARCKS	dACC	0.63	0.03	1.03	2.73	TRUE
FCF1P2	sACC	0.02	-0.05	0.96	2.72	TRUE
TRNT1	sACC	1	-0.03	0.98	2.72	TRUE
CYP21A2	sACC	0.08	0.05	1.05	2.72	TRUE
UBXN2B	sACC	0.35	-0.02	0.98	2.72	TRUE
GUSBP5	CN	0.36	-0.05	0.95	2.71	TRUE
LINC00606	DLPFC	0	-0.03	0.97	2.71	TRUE
RP13-578N3.3	Amygdala	0.09	-0.04	0.96	2.7	TRUE
HLA-K	Amygdala	0.46	-0.04	0.96	2.7	FALSE
SLC47A1	CN	0.53	-0.06	0.95	2.7	TRUE
ZNF764	DLPFC	0.82	0.07	1.07	2.69	FALSE
CFAP36	Amygdala	0.13	-0.03	0.97	2.69	TRUE
CYP21A2	HP	0.02	0.05	1.05	2.68	TRUE
RP11-53O19.3	HP	0.1	-0.03	0.97	2.68	TRUE
AC009506.1	CN	0.01	0.04	1.04	2.68	TRUE
RP11-154D17.1	CN	0.03	-0.02	0.98	2.68	FALSE
AL022393.9	sACC	0.05	-0.04	0.96	2.68	TRUE
RP11-209D14.2	dACC	0.04	0.05	1.06	2.68	FALSE
CXorf36	DLPFC	1	-0.03	0.97	2.68	TRUE
HCG23	HP	0.11	0.04	1.04	2.68	FALSE
CKMT1A	sACC	2.41	0.06	1.06	2.68	FALSE
SETD5	sACC	1	-0.03	0.97	2.68	FALSE
GUSBP5	sACC	1.37	-0.05	0.96	2.67	TRUE
RN7SL605P	dACC	0.09	0.05	1.05	2.67	FALSE
GBAS	Amygdala	0.09	0.02	1.03	2.67	TRUE
GABRA2	Amygdala	0.52	0.03	1.03	2.67	TRUE
EIF4G1	Amygdala	0.5	0.04	1.04	2.66	TRUE
RP11-434D2.2	HP	0.01	0.06	1.06	2.66	FALSE
RP11-115H18.1	CN	0.01	0.03	1.03	2.66	TRUE
STK19	sACC	0.39	-0.04	0.96	2.66	FALSE
HCG4	sACC	0.62	-0.04	0.96	2.66	TRUE
BSN-AS2	Amygdala	0.01	0.05	1.05	2.66	TRUE
SNORD3B-2	CN	0.05	-0.06	0.94	2.66	TRUE
SNX19	CN	0.3	-0.05	0.95	2.65	TRUE
GOLGA6L10	dACC	0.18	-0.06	0.94	2.65	TRUE
RP11-807H7.2	sACC	0	-0.03	0.97	2.65	TRUE
ZNF518B	DLPFC	0.77	0.03	1.03	2.65	TRUE
NOP58	DLPFC	0.46	-0.03	0.97	2.65	TRUE
RP11-644A7.2	DLPFC	0.49	-0.03	0.97	2.64	FALSE
NCK1-AS1	DLPFC	0.26	-0.06	0.94	2.64	FALSE
ARMCX4	dACC	0.27	0.03	1.03	2.63	TRUE
FAM26F	HP	2.44	-0.03	0.97	2.63	TRUE
AF064858.7	CN	0.02	-0.04	0.96	2.63	TRUE
TRIM16L	dACC	0.56	0.06	1.06	2.63	FALSE
SNX20	CN	0.38	0.04	1.04	2.63	FALSE
TTC39C	dACC	1	-0.02	0.98	2.62	TRUE
SPINK8	sACC	0	-0.05	0.96	2.62	TRUE
WDR55	HP	0.15	-0.03	0.97	2.62	TRUE
SLC16A9	dACC	1.6	0.03	1.03	2.62	TRUE
FAM60A	HP	0.21	-0.02	0.98	2.62	TRUE
CDK2AP1	Amygdala	0.2	0.05	1.05	2.61	FALSE
HLA-DQA1	DLPFC	0.07	-0.04	0.96	2.61	TRUE
ELAC2	sACC	0.91	-0.07	0.94	2.6	TRUE
STON1	Amygdala	0.15	0.02	1.02	2.6	TRUE
ZNF649	CN	0.07	0.05	1.06	2.59	FALSE
RP5-874C20.7	CN	0.05	0.04	1.04	2.59	FALSE
RRN3P2	dACC	0.04	-0.08	0.93	2.59	FALSE
CYFIP2	dACC	0.32	-0.03	0.97	2.58	TRUE
RP11-368I7.4	HP	0	-0.05	0.95	2.58	TRUE
RP11-673E1.4	dACC	0.01	-0.04	0.96	2.58	TRUE
HLA-C	dACC	0.27	0.04	1.04	2.58	TRUE
RN7SL605P	CN	0.02	0.05	1.05	2.58	TRUE
RP5-874C20.6	dACC	0.01	-0.04	0.97	2.57	TRUE
ANKRD45	CN	0.07	-0.04	0.96	2.57	TRUE
ACP1	HP	0.42	-0.03	0.97	2.57	TRUE
ITPKC	sACC	0.08	0.05	1.05	2.57	FALSE
MCF2	sACC	0.68	-0.03	0.97	2.57	TRUE
NFX1	DLPFC	0.27	0.03	1.03	2.56	TRUE
APLNR	HP	0.26	-0.05	0.96	2.56	TRUE
ZNF460	sACC	0.56	0.05	1.05	2.56	FALSE
APOPT1	sACC	2.58	0.05	1.05	2.56	FALSE
HHIP-AS1	sACC	0.07	-0.04	0.96	2.56	FALSE
SAT1	sACC	0.27	-0.02	0.98	2.55	FALSE
NOS2P3	DLPFC	0.29	0.06	1.06	2.55	TRUE
ZNF192P2	DLPFC	0.02	-0.05	0.96	2.55	TRUE
CCNG1	CN	0.18	-0.02	0.98	2.55	TRUE
TYMSOS	HP	0.62	0.02	1.02	2.54	TRUE
SMC1A	CN	0.7	0.03	1.03	2.54	FALSE
TAP2	DLPFC	0.53	0.03	1.04	2.53	TRUE
UBE2Q2P2	CN	0.22	0.07	1.07	2.53	FALSE
ASF1A	dACC	0.27	0.02	1.02	2.53	FALSE
PNISR	Amygdala	0.29	0.02	1.02	2.53	TRUE
C15orf40	CN	0.14	-0.07	0.93	2.52	FALSE
APOE	DLPFC	0.08	-0.05	0.95	2.52	FALSE
WDR6	CN	0.51	-0.04	0.96	2.52	TRUE
RP11-532F6.3	sACC	0.07	0.04	1.04	2.52	FALSE
TNNC1	sACC	0	0.05	1.05	2.51	FALSE
EEF1A2	DLPFC	0.38	-0.05	0.95	2.5	FALSE
ZNRD1ASP	CN	0.08	-0.04	0.96	2.5	TRUE
SMPD4	sACC	0.34	0.03	1.03	2.5	TRUE
RP13-578N3.3	DLPFC	0.22	-0.04	0.96	2.5	TRUE
RP11-426C22.6	CN	0.07	-0.07	0.94	2.5	FALSE
TM2D2	Amygdala	0.53	0.03	1.03	2.5	TRUE
PCCB	dACC	0.7	0.06	1.07	2.5	TRUE
SLC9C2	Amygdala	0.13	0.04	1.04	2.5	TRUE
AC110781.3	dACC	0	-0.04	0.96	2.5	TRUE
ZSCAN26	sACC	0.04	-0.03	0.97	2.49	FALSE
GYG2	HP	0.5	0.02	1.02	2.49	TRUE
HLA-F-AS1	HP	0.01	-0.04	0.96	2.49	TRUE
HDX	DLPFC	0.33	-0.03	0.97	2.49	TRUE
PROM1	CN	0.57	0.03	1.03	2.49	TRUE
LRP4	HP	0.49	0.03	1.03	2.49	TRUE
UBE3C	DLPFC	0.45	0.03	1.03	2.48	TRUE
RP11-127L20.3	CN	0.43	-0.04	0.96	2.48	TRUE
CCDC36	CN	0	0.04	1.04	2.47	TRUE
XXbac-BPG154L12.4	dACC	0.03	-0.04	0.96	2.47	FALSE
AP5Z1	sACC	0.14	0.04	1.04	2.47	TRUE
DMRTC1B	dACC	0.66	-0.03	0.97	2.46	TRUE
MICE	HP	0.01	-0.04	0.96	2.46	TRUE
PYROXD2	sACC	0.33	0.04	1.04	2.46	FALSE
GPS2	sACC	0.42	-0.05	0.95	2.45	FALSE
RFX1	sACC	0.3	-0.05	0.95	2.45	FALSE
HLA-DQA1	sACC	0.2	-0.03	0.97	2.44	TRUE
CD47	sACC	0.19	-0.03	0.97	2.44	TRUE
BNIP3	Amygdala	0.27	-0.02	0.98	2.44	TRUE
DUTP6	HP	0	-0.04	0.96	2.44	TRUE
HLA-K	DLPFC	0.5	-0.04	0.96	2.44	FALSE
CCDC144CP	dACC	0.03	-0.06	0.94	2.44	TRUE
RP11-259K15.2	dACC	0.51	-0.03	0.97	2.43	TRUE
RRN3P2	CN	0.08	-0.06	0.94	2.43	FALSE
PABPC5	Amygdala	0.65	0.03	1.03	2.43	TRUE
NUP88	DLPFC	0.39	-0.05	0.95	2.43	FALSE
CCDC36	dACC	0.01	0.05	1.05	2.42	FALSE
IFITM4P	sACC	0.01	-0.04	0.96	2.42	TRUE
MANEA-AS1	dACC	1.27	0.03	1.03	2.42	FALSE
HYAL3	sACC	0.3	-0.04	0.96	2.42	FALSE
SLC9C2	CN	0.34	0.04	1.04	2.41	TRUE
SLC9C2	HP	0.02	0.04	1.04	2.41	TRUE
LAMA5	sACC	0.21	0.05	1.05	2.41	FALSE
MAP7	DLPFC	0.04	0.02	1.02	2.41	TRUE
ZNF668	DLPFC	0.63	-0.07	0.94	2.41	FALSE
TVP23B	CN	0.87	-0.05	0.95	2.41	TRUE
MICE	DLPFC	0.04	-0.04	0.96	2.41	TRUE
PTPA	Amygdala	0.1	0.06	1.06	2.41	FALSE
AC091878.1	HP	0.54	0.03	1.03	2.41	TRUE
CHODL	CN	1	0.02	1.02	2.41	TRUE
BRCC3	DLPFC	0.53	0.03	1.03	2.41	TRUE
CBX3P9	dACC	0.51	0.02	1.02	2.4	FALSE
DDAH2	HP	0.07	-0.04	0.96	2.4	FALSE
ZNF275	dACC	0.27	-0.03	0.97	2.4	TRUE
RP11-51O6.1	sACC	0.76	-0.02	0.98	2.4	FALSE
RP13-578N3.3	CN	0.16	-0.05	0.95	2.39	TRUE
FXYD3	sACC	0.53	0.05	1.05	2.39	TRUE
KIAA1211	HP	0.34	-0.03	0.97	2.39	TRUE
RP11-365P13.5	sACC	0.03	0.04	1.04	2.39	TRUE
OSMR	sACC	0.34	-0.02	0.98	2.39	TRUE
HCG9	CN	0.06	0.04	1.04	2.39	TRUE
ELOVL4	sACC	0.77	-0.03	0.98	2.39	TRUE
KIF13B	dACC	0.51	0.03	1.03	2.39	TRUE
HCG17	DLPFC	0.04	-0.05	0.96	2.39	FALSE
DYNC1H1	DLPFC	0.32	0.04	1.04	2.38	FALSE
NPIPB11	Amygdala	2.93	0.08	1.08	2.38	FALSE
PRIMPOL	Amygdala	0.59	0.04	1.04	2.38	FALSE
ATF6B	HP	0.02	-0.04	0.96	2.38	TRUE
HCG4	HP	0.24	-0.04	0.96	2.38	FALSE
ACOT8	sACC	0.18	0.05	1.05	2.38	FALSE
NCKIPSD	DLPFC	0.14	0.05	1.05	2.38	TRUE
VARS2	dACC	0.44	-0.03	0.97	2.37	TRUE
BAG4	Amygdala	0.29	-0.03	0.97	2.37	TRUE
CCDC144CP	DLPFC	0.02	-0.05	0.95	2.37	TRUE
VWC2	dACC	0.24	0.02	1.02	2.37	TRUE
AF064858.7	sACC	0.03	-0.04	0.96	2.36	TRUE
VARS2	CN	0.22	-0.03	0.97	2.36	FALSE
FPR1	sACC	0.11	0.05	1.05	2.36	FALSE
UBE2Q2L	dACC	0.14	-0.07	0.93	2.36	TRUE
CSNK2B	dACC	1	0.03	1.04	2.36	FALSE
YBX3	sACC	0.06	0.04	1.04	2.36	FALSE
HCG9	DLPFC	0.03	0.04	1.04	2.36	TRUE
ZNF25	Amygdala	0.48	-0.03	0.97	2.36	TRUE
BRD2	dACC	0.2	0.04	1.04	2.36	TRUE
SOD2	sACC	0.14	-0.03	0.97	2.35	TRUE
TGFB1	sACC	0.07	0.05	1.05	2.35	FALSE
SH3TC2	dACC	0.51	0.03	1.03	2.35	TRUE
RP11-196G11.2	HP	0	0.07	1.07	2.35	FALSE
HCG20	Amygdala	0.08	-0.04	0.96	2.35	FALSE
TRIM16L	DLPFC	0.31	0.05	1.05	2.35	FALSE
MAML2	Amygdala	0.2	0.03	1.03	2.35	TRUE
HLA-C	DLPFC	0.07	0.04	1.04	2.34	TRUE
FBXL19	dACC	0.23	0.07	1.07	2.34	TRUE
ITPRIP	HP	0.01	0.04	1.04	2.34	TRUE
SYT1	DLPFC	0.63	0.03	1.03	2.34	TRUE
RP11-426C22.5	sACC	0.02	-0.06	0.94	2.34	TRUE
LRRTM1	HP	0.28	0.02	1.02	2.34	TRUE
RP11-127L20.3	dACC	0.05	-0.04	0.96	2.33	TRUE
RP1-153G14.4	dACC	0.01	0.04	1.04	2.33	TRUE
MICE	dACC	0	-0.04	0.96	2.33	TRUE
CYP17A1-AS1	CN	0.01	-0.04	0.96	2.33	TRUE
APOPT1	Amygdala	2.17	0.05	1.05	2.33	FALSE
C14orf2	CN	0.26	0.04	1.04	2.33	FALSE
ZNRD1ASP	sACC	0.13	-0.04	0.96	2.33	TRUE
RN7SL605P	HP	0.07	0.04	1.04	2.33	FALSE
CHI3L2	sACC	0.27	-0.03	0.97	2.33	TRUE
MMADHC	CN	0.26	-0.02	0.98	2.33	TRUE
SOCS3	sACC	0.06	0.05	1.05	2.33	FALSE
BSN-AS2	dACC	0.01	-0.04	0.96	2.33	TRUE
NCK1-AS1	Amygdala	0.01	0.04	1.04	2.33	FALSE
DMXL1	CN	0.16	-0.02	0.98	2.32	TRUE
PROS1	sACC	0.18	-0.02	0.98	2.32	FALSE
AC012066.1	dACC	0.48	-0.03	0.97	2.32	FALSE
RP11-320H14.1	sACC	0.48	-0.02	0.98	2.32	FALSE
RN7SL605P	sACC	0.21	0.04	1.04	2.32	FALSE
IFT74	sACC	0.22	0.02	1.02	2.32	TRUE
IFITM4P	Amygdala	0.02	-0.04	0.96	2.32	TRUE
RP11-127L20.3	sACC	0.1	-0.04	0.96	2.32	TRUE
TSN	HP	0.39	-0.03	0.97	2.32	TRUE
TSHZ1	dACC	0.27	0.03	1.03	2.32	TRUE
RP11-121C2.2	sACC	0.51	-0.02	0.98	2.31	TRUE
TP53I11	dACC	0.44	-0.03	0.97	2.31	TRUE
PGBD1	HP	0.02	0.03	1.04	2.31	FALSE
CEP85L	DLPFC	0.37	0.02	1.02	2.31	TRUE
RP11-454H19.2	HP	0.25	0.02	1.02	2.31	TRUE
SUSD6	sACC	0.37	0.04	1.04	2.31	TRUE
CREBZF	dACC	0.94	-0.03	0.97	2.31	FALSE
RP11-269M20.3	DLPFC	0	-0.03	0.98	2.31	FALSE
RP11-80H5.9	CN	0.04	-0.04	0.96	2.31	FALSE
TDP2	sACC	0.45	-0.02	0.98	2.3	FALSE
APOO	DLPFC	0.27	0.02	1.02	2.3	TRUE
RP11-557H15.4	DLPFC	0.48	-0.04	0.96	2.3	FALSE
C15orf40	DLPFC	0.74	-0.07	0.94	2.3	FALSE
NDUFAF5	HP	0.34	-0.03	0.97	2.3	TRUE
IRF7	sACC	0.54	0.05	1.05	2.3	TRUE
HLA-V	sACC	0.04	-0.04	0.96	2.29	TRUE
PCDHA5	dACC	0.28	0.03	1.03	2.29	TRUE
RP11-73M18.8	sACC	0.75	-0.04	0.96	2.29	TRUE
GPLD1	HP	0.25	-0.02	0.98	2.29	TRUE
FNIP1	sACC	0.22	-0.03	0.97	2.28	TRUE
KCTD18	HP	0.29	0.03	1.03	2.28	TRUE
BRD9	sACC	0.54	-0.02	0.98	2.28	TRUE
GNE	Amygdala	0.81	0.03	1.03	2.28	TRUE
RP11-677M14.7	HP	0.01	0.04	1.04	2.27	TRUE
TATDN3	Amygdala	0.08	0.04	1.05	2.27	FALSE
RP11-98I9.4	dACC	0.44	0.03	1.03	2.27	TRUE
PRIMPOL	HP	0.02	-0.02	0.98	2.27	FALSE
C4A	dACC	1.02	-0.04	0.96	2.27	FALSE
SUMO1	CN	0.5	-0.03	0.98	2.26	TRUE
C4A	Amygdala	0.26	-0.04	0.96	2.26	TRUE
MRPL28	DLPFC	0.31	0.04	1.05	2.26	FALSE
REEP4	dACC	1.05	-0.03	0.97	2.26	TRUE
ZNF768	HP	0.03	0.06	1.06	2.26	FALSE
HLA-B	CN	0	0.04	1.04	2.26	TRUE
HCG4P3	CN	0.05	0.04	1.04	2.26	TRUE
ZDHHC15	dACC	0.45	0.02	1.02	2.26	TRUE
TTC14	HP	0.03	-0.02	0.98	2.26	TRUE
ZNF668	sACC	0.21	-0.06	0.94	2.26	FALSE
C4B	dACC	0.08	0.04	1.04	2.26	TRUE
MICE	sACC	0.04	-0.05	0.95	2.26	TRUE
CMTM6	DLPFC	0.34	0.02	1.02	2.25	TRUE
XXbac-BPG154L12.5	dACC	0.03	0.04	1.04	2.25	TRUE
DDX49	HP	0.03	-0.05	0.95	2.25	TRUE
HLA-F-AS1	Amygdala	0.04	-0.04	0.96	2.25	TRUE
SYCP2L	HP	1	-0.03	0.97	2.25	TRUE
CCDC173	sACC	0.36	0.03	1.04	2.24	FALSE
ZNF646	HP	0.38	0.06	1.06	2.24	FALSE
STAG1-DT	HP	0.01	0.05	1.05	2.24	TRUE
ACTR5	sACC	0.01	-0.03	0.97	2.24	TRUE
HIST1H2BE	DLPFC	0.65	-0.04	0.97	2.23	TRUE
TNFAIP8L3	sACC	3.52	-0.03	0.97	2.23	TRUE
GDPD3	sACC	0.26	-0.06	0.94	2.23	FALSE
TFG	DLPFC	0.31	-0.02	0.98	2.23	FALSE
RP11-165J3.6	Amygdala	0.14	-0.03	0.97	2.23	TRUE
CTD-2195M15.1	dACC	0.32	-0.02	0.98	2.23	TRUE
VARS2	DLPFC	0.35	-0.03	0.97	2.22	TRUE
CTC-471J1.11	sACC	2.18	0.04	1.05	2.22	FALSE
RP11-365P13.5	Amygdala	0.03	0.04	1.04	2.22	TRUE
BAG6	CN	0.25	-0.04	0.97	2.22	TRUE
CTB-33G10.1	sACC	0	-0.05	0.95	2.22	TRUE
AEBP1	HP	0.42	-0.04	0.96	2.22	FALSE
NME6	dACC	0.1	-0.04	0.96	2.22	FALSE
MIR4482	CN	0.03	0.03	1.03	2.22	TRUE
HLA-V	dACC	0.02	-0.04	0.96	2.22	TRUE
SEC14L1P1	sACC	1	0.03	1.03	2.22	TRUE
HCP5	CN	0	-0.03	0.97	2.21	TRUE
GSTO2	dACC	0.32	-0.04	0.96	2.21	TRUE
MXI1	CN	0.11	-0.02	0.98	2.21	TRUE
HLA-DMA	HP	0.2	0.03	1.03	2.21	FALSE
MAEL	sACC	0.63	-0.03	0.97	2.21	TRUE
RP11-73K9.2	sACC	1.58	-0.02	0.98	2.21	FALSE
ENPP4	sACC	0.67	-0.03	0.97	2.21	TRUE
OGT	HP	0.35	0.02	1.02	2.21	TRUE
MID1	dACC	0.62	0.02	1.02	2.21	TRUE
BAG6	sACC	0.08	-0.04	0.96	2.21	FALSE
LONP1	sACC	0.28	0.05	1.05	2.2	TRUE
MED16	Amygdala	0.07	0.05	1.05	2.2	TRUE
LINC01351	DLPFC	0.29	0.02	1.02	2.2	TRUE
DGKD	sACC	1.55	-0.06	0.95	2.19	FALSE
TRIM26	CN	0.24	0.03	1.03	2.19	FALSE
ZNF649	DLPFC	0.22	0.05	1.05	2.19	FALSE
AKAP13	dACC	0.25	0.06	1.06	2.19	FALSE
VARS2	Amygdala	0.28	-0.04	0.97	2.18	TRUE
FCHSD1	HP	0.62	-0.03	0.97	2.18	TRUE
ANKRD27	CN	0.12	0.04	1.04	2.18	FALSE
NDUFB3	CN	0.44	-0.02	0.98	2.18	FALSE
FGL2	dACC	0.32	-0.03	0.97	2.18	TRUE
MCF2	DLPFC	0.01	-0.02	0.98	2.17	TRUE
SCAND2P	CN	0.17	-0.06	0.94	2.17	FALSE
CRAT	Amygdala	0.07	0.04	1.04	2.17	FALSE
ELAC2	dACC	1.06	-0.05	0.95	2.17	FALSE
ACP1	sACC	0.54	-0.02	0.98	2.17	FALSE
PLPP5	DLPFC	3.64	0.03	1.03	2.17	FALSE
DPYSL5	dACC	0.42	-0.03	0.97	2.17	TRUE
USP32P3	DLPFC	0.62	-0.05	0.95	2.17	TRUE
RP11-429J17.7	sACC	0.01	-0.04	0.96	2.17	TRUE
GPIHBP1	Amygdala	0.07	0.05	1.05	2.17	FALSE
XPNPEP1	DLPFC	0.95	-0.02	0.98	2.16	FALSE
AC011330.13	DLPFC	0.01	-0.04	0.96	2.16	FALSE
P4HTM	DLPFC	0.15	0.04	1.04	2.16	FALSE
PDZD4	sACC	0.24	-0.02	0.98	2.16	TRUE
FAM46A	DLPFC	0.24	-0.03	0.97	2.16	TRUE
GMPR	sACC	0.83	-0.03	0.97	2.16	TRUE
AKIRIN2	DLPFC	0.23	0.02	1.02	2.16	TRUE
MTCP1	dACC	0.5	-0.02	0.98	2.16	FALSE
C4A	sACC	0.66	-0.03	0.97	2.16	TRUE
PNPT1	sACC	0.28	-0.02	0.98	2.16	TRUE
HLA-V	CN	0.32	0.05	1.05	2.16	FALSE
NCKIPSD	dACC	0.47	0.05	1.05	2.16	FALSE
SYNPO	sACC	0.62	-0.03	0.97	2.16	TRUE
ADAMTS6	Amygdala	1	-0.02	0.98	2.15	TRUE
WDR6	DLPFC	0.17	-0.04	0.96	2.15	TRUE
INIP	sACC	2.67	-0.03	0.97	2.15	FALSE
CTC-524C5.2	HP	0.07	0.05	1.06	2.15	FALSE
HLA-F-AS1	sACC	0.07	-0.05	0.96	2.15	TRUE
RPP30	DLPFC	0.65	0.03	1.03	2.15	FALSE
RP1-97D16.1	DLPFC	0.1	-0.03	0.97	2.14	TRUE
RAB30-AS1	sACC	0.26	0.02	1.02	2.14	FALSE
PNMA3	HP	0.2	-0.02	0.98	2.14	TRUE
ZNF75D	DLPFC	0.44	-0.02	0.98	2.14	TRUE
RP11-127L20.3	DLPFC	0.05	-0.04	0.96	2.14	TRUE
BTN3A1	dACC	0.33	-0.03	0.97	2.14	FALSE
AZI2	DLPFC	0.14	0.03	1.03	2.14	TRUE
NHS	HP	0.27	-0.03	0.97	2.14	TRUE
FPGT	CN	0.28	-0.02	0.98	2.14	FALSE
XXbac-BPG154L12.5	DLPFC	0.03	0.03	1.03	2.14	TRUE
ZMYM3	HP	1	-0.02	0.98	2.13	TRUE
RP11-438B23.2	sACC	0.02	-0.02	0.98	2.13	TRUE
QPRT	Amygdala	0.08	0.06	1.06	2.12	FALSE
ACTR5	Amygdala	0	0.03	1.03	2.12	TRUE
C1S	sACC	0.25	0.04	1.04	2.12	TRUE
RP1-97D16.1	sACC	0.1	-0.03	0.97	2.12	TRUE
PSORS1C1	CN	0.15	-0.03	0.97	2.12	FALSE
VDR	sACC	0.79	-0.03	0.97	2.12	TRUE
RP11-365P13.5	DLPFC	0.04	0.04	1.04	2.11	TRUE
SGO2	dACC	1	-0.02	0.98	2.11	FALSE
TROVE2	Amygdala	0.19	-0.02	0.98	2.11	FALSE
CENPL	dACC	1	-0.03	0.97	2.11	TRUE
ASTN2	sACC	1	-0.03	0.97	2.1	TRUE
RP11-333E1.1	sACC	0.31	0.05	1.05	2.1	FALSE
SRCAP	dACC	0.2	0.06	1.07	2.1	TRUE
TMEM106C	DLPFC	48.48	0.03	1.03	2.1	TRUE
RP11-128M1.1	DLPFC	0	0.03	1.03	2.1	TRUE
MID1	Amygdala	0.51	-0.02	0.98	2.1	TRUE
HLA-F-AS1	DLPFC	0.09	-0.04	0.96	2.1	TRUE
NAT6	HP	0	-0.04	0.96	2.1	FALSE
TPMT	DLPFC	0.69	0.02	1.03	2.09	TRUE
NFIL3	sACC	0.34	-0.03	0.97	2.09	TRUE
CYB5RL	CN	1	0.03	1.03	2.09	TRUE
OGFOD2	dACC	0.04	0.04	1.04	2.09	FALSE
FAM122B	Amygdala	0.4	-0.02	0.98	2.09	FALSE
FOXJ2	sACC	0.5	0.04	1.04	2.09	TRUE
UGGT1	CN	0.56	0.02	1.02	2.09	TRUE
RP13-942N8.1	CN	0.07	0.04	1.04	2.08	FALSE
ZNF582-AS1	sACC	0.05	0.04	1.04	2.08	FALSE
LTBR	sACC	0.13	0.04	1.04	2.08	FALSE
LIMS1	dACC	0.35	0.03	1.03	2.08	TRUE
RP1-178F10.1	dACC	0.01	0.05	1.05	2.08	TRUE
RP11-209D14.2	sACC	0.05	0.05	1.05	2.08	FALSE
MOB4	HP	0.35	-0.03	0.97	2.08	TRUE
ZNF391	Amygdala	0.02	0.03	1.03	2.08	TRUE
ADAMTS7	sACC	0.02	-0.07	0.94	2.08	TRUE
IL1RAPL1	DLPFC	0.44	-0.02	0.98	2.08	FALSE
NDUFAF5	dACC	0.54	0.02	1.02	2.08	TRUE
PCCB	CN	0.26	0.04	1.04	2.08	TRUE
LINC01470	dACC	0	-0.03	0.97	2.08	FALSE
BOLA2	HP	0.01	-0.07	0.94	2.08	FALSE
ZNF682	CN	0.02	0.06	1.07	2.08	FALSE
RP11-809C18.3	dACC	0.35	-0.02	0.98	2.08	TRUE
RPL17P43	CN	0.09	-0.05	0.95	2.08	TRUE
COL12A1	sACC	3.93	0.02	1.02	2.08	TRUE
IGBP1	DLPFC	0.19	-0.02	0.98	2.08	FALSE
TRAPPC13	DLPFC	0.2	-0.02	0.98	2.08	FALSE
INSIG2	dACC	1	0.02	1.02	2.08	TRUE
HIST1H1C	HP	0.32	0.03	1.03	2.08	FALSE
POLR2J4	dACC	0.02	-0.04	0.96	2.08	TRUE
AF064858.11	sACC	0.01	-0.04	0.97	2.08	FALSE
HLA-B	dACC	0.11	0.03	1.03	2.07	FALSE
FAM104B	Amygdala	0.35	0.02	1.02	2.07	TRUE
PQBP1	dACC	0.29	-0.02	0.98	2.07	TRUE
MARCH9	CN	0.51	-0.03	0.97	2.07	FALSE
HIST1H2BJ	DLPFC	0.36	0.03	1.03	2.07	TRUE
RP11-645C24.5	CN	0.07	0.04	1.04	2.07	FALSE
BAG6	Amygdala	0.21	-0.03	0.97	2.07	TRUE
TDRD9	Amygdala	0.1	0.05	1.05	2.07	FALSE
FLOT1	DLPFC	0.76	0.03	1.03	2.07	TRUE
ZC3H12B	HP	0.36	0.02	1.02	2.07	TRUE
NOX4	sACC	0.67	0.03	1.03	2.07	TRUE
LINC01415	sACC	0	-0.03	0.97	2.06	FALSE
ELF4	sACC	1	-0.02	0.98	2.06	FALSE
CKMT1A	Amygdala	0.95	0.04	1.05	2.06	FALSE
AF064858.8	sACC	0.24	-0.03	0.97	2.06	TRUE
PSMG1	Amygdala	5.53	-0.04	0.97	2.06	FALSE
C15orf40	sACC	0.24	-0.06	0.95	2.06	FALSE
DARS2	sACC	0.41	-0.03	0.97	2.05	TRUE
CHSY3	dACC	0.7	-0.02	0.98	2.05	TRUE
UBA6	dACC	0.98	0.02	1.02	2.05	TRUE
DPYSL3	CN	0.26	0.03	1.03	2.05	TRUE
AC093838.4	dACC	1.05	-0.02	0.98	2.05	FALSE
PRR3	DLPFC	0.39	0.03	1.03	2.05	FALSE
ADD3-AS1	sACC	0.55	-0.02	0.98	2.05	FALSE
CEBPD	sACC	0.28	-0.02	0.98	2.05	FALSE
SNTG2	dACC	0.08	-0.02	0.98	2.05	FALSE
CDKN2A	dACC	0.83	0.03	1.03	2.05	TRUE
RP11-5O17.1	sACC	0	-0.04	0.96	2.05	TRUE
ATP11C	dACC	1.24	0.02	1.02	2.04	FALSE
ZNF649	HP	0.39	0.04	1.04	2.04	FALSE
SNX13	HP	0.13	0.02	1.02	2.04	TRUE
AP3B2	Amygdala	0.12	0.07	1.07	2.04	FALSE
ABT1	sACC	2.85	0.03	1.03	2.04	FALSE
SMIM13	HP	0.44	-0.03	0.97	2.04	TRUE
KCNC4	HP	0.44	0.03	1.03	2.04	TRUE
TNFAIP6	CN	0.04	-0.02	0.98	2.04	FALSE
PYDC1	sACC	0.86	0.06	1.06	2.04	FALSE
NUP88	HP	1.16	-0.05	0.95	2.04	FALSE
HLA-DRB5	DLPFC	0.22	-0.04	0.96	2.04	TRUE
C20orf27	dACC	0.2	-0.03	0.97	2.04	TRUE
TBC1D30	Amygdala	0.7	0.02	1.03	2.04	FALSE
CRABP1	sACC	0.41	0.06	1.06	2.04	FALSE
HLA-DQB1	DLPFC	0.55	0.04	1.04	2.04	TRUE
CHIC2	sACC	1.2	-0.03	0.97	2.03	TRUE
WDR73	HP	0.72	-0.06	0.95	2.03	TRUE
HCG4	Amygdala	0.39	-0.04	0.96	2.03	TRUE
SETD6	Amygdala	0.01	-0.03	0.97	2.03	TRUE
DNAH10	DLPFC	0.34	-0.04	0.96	2.03	FALSE
BDNF-AS	dACC	0.98	-0.02	0.98	2.03	TRUE
VBP1	DLPFC	1	-0.02	0.98	2.03	TRUE
HSPE1	DLPFC	0.22	0.02	1.02	2.03	TRUE
ZNF671	dACC	1	-0.04	0.96	2.03	FALSE
TRIM5	sACC	0.65	0.04	1.04	2.03	TRUE
MMS22L	DLPFC	1	-0.02	0.98	2.03	FALSE
L1CAM	sACC	1	0.02	1.02	2.03	TRUE
GNL3LP1	DLPFC	0.02	-0.03	0.98	2.03	TRUE
HCG9	Amygdala	0.05	0.04	1.04	2.03	TRUE
B4GALT1	sACC	0.36	-0.03	0.97	2.02	TRUE
RBMX2	HP	1	0.02	1.02	2.02	TRUE
CSNK2B	DLPFC	0.13	0.04	1.04	2.02	FALSE
ABHD17AP6	Amygdala	0	0.05	1.05	2.02	FALSE
G6PD	CN	1	-0.02	0.98	2.02	FALSE
CCDC144A	DLPFC	0.54	0.05	1.05	2.02	TRUE
PRRC1	sACC	0.85	0.02	1.02	2.02	TRUE
PRIMPOL	dACC	0.07	0.04	1.04	2.02	FALSE
MXI1	dACC	0.34	0.02	1.02	2.02	TRUE
SLC9A6	sACC	0.29	-0.02	0.98	2.02	FALSE
CCSER2	sACC	0.23	-0.02	0.98	2.02	FALSE
PIP5K1C	CN	0.51	0.05	1.05	2.02	FALSE
SMS	sACC	0.5	-0.02	0.98	2.02	TRUE
PURA	dACC	0.37	-0.03	0.97	2.02	FALSE
POU5F1	DLPFC	0.05	0.03	1.03	2.02	TRUE
TDRD9	DLPFC	0.08	0.04	1.04	2.01	FALSE
EPB42	DLPFC	0	-0.05	0.95	2.01	FALSE
XXbac-BPG154L12.5	CN	0.02	0.04	1.04	2.01	TRUE
GOPC	DLPFC	0.85	-0.02	0.98	2.01	FALSE
WDR6	Amygdala	0.36	-0.04	0.96	2.01	FALSE
RUSC2	CN	0.14	-0.03	0.97	2.01	TRUE
PAK3	DLPFC	0.34	0.02	1.02	2.01	FALSE
POU5F1	Amygdala	0.04	0.04	1.04	2.01	TRUE
COL27A1	dACC	0.5	-0.03	0.98	2.01	FALSE
POU3F4	DLPFC	0.39	-0.02	0.98	2	TRUE
RP11-420A6.2	dACC	0.02	-0.05	0.95	2	TRUE
SREBF1	sACC	0.23	-0.05	0.95	2	FALSE
CHRDL1	DLPFC	1	0.02	1.02	2	TRUE
AGER	Amygdala	0.44	0.03	1.03	2	TRUE
RP11-73M18.8	HP	0.06	-0.04	0.96	2	TRUE

## Sheet: Supplementary Table 8
Supplementary Table 8.Number of genes retained per brain region following RNA-seq preprocessing in the LIBD dataset.
Table reports the total number of genes retained for predictive modeling in each brain region after RNA-seq preprocessing, quality control, normalization, and expression filtering. Gene counts reflect the final set of expressed genes used for model construction and downstream analyses.
Region	N° genes
Amygdala	27287
CN	26660
dACC	27241
DLPFC	25593
HP	26993
sACC	27254

## Sheet: Supplementary Table 9
Supplementary Table 9. Data sources, software, algorithms, and R packages used in this study. The table summarizes all external datasets, post-mortem brain collections, GWAS resources, predictive modeling tools,
statistical software, and R packages employed for data processing, gene expression prediction, coTWAS analyses, and downstream functional enrichment analyses.
Dataset accession numbers, repository links, software versions, and source references are provided where applicable. Reference numbers correspond to the Supplementary Information bibliography.
CATEGORY	DATA / SOFTWARE / PACKAGE	SOURCE	IDENTIFIER
DATA	WGCNA Network - Hartl2021	Hartl et al.18	Published dataset
DATA	WGCNA Network - Pergola2019	Pergola et al.19	Published dataset
DATA	WGCNA Network - Pergola2023	Pergola et al.20	Published dataset
DATA	WGCNA Network - Radulescu2020	Radulescu et al.21	Published dataset
DATA	WGCNA Network - Gandal2018	Gandal et al.22,23	Published dataset
DATA	WGCNA Network - Fromer2016	Fromer et al.2	Published dataset
DATA	WGCNA Network - Werling2020	Werling et al.24	Published dataset
DATA	WGCNA Network - Li2018	Li et al.25	Published dataset
DATA	WGCNA Network - Walker2019	Walker et al.26	Published dataset
DATA	GTEx Analysis V8 – Single-Tissue cis-eQTL Data	GTEx Consortium	https://gtexportal.org/home/downloads/adult-gtex/qtl
DATA	Post-mortem RNA-seq and genotype - LIBD	CN7, DLPFC4,2,6, HP5,27, amygdala6,8, dACC6 and sACC8	CN: https://erwinpaquolalab.libd.org/caudate_eqtl/ ; DLPFC: http://eqtl.brainseq.org/phase1 ; https://eqtl.brainseq.org/phase2/ ; Amygdala/sACC: https://psychencode.synapse.org/ (syn5844980)
DATA	Post-mortem RNA-seq and genotype - CMC	CMC Knowledge Portal	https://doi.org/10.7303/syn2759792 ; DLPFC: syn18097439 ; ACC: syn29442240
DATA	Post-mortem RNA-seq and genotype - GTEx v8	GTEx Consortium	http://www.gtexportal.org ; dbGaP: phs000424.v8.p2
DATA	PGC3 Genotype Cohorts	Trubetskoy et al.3	https://pgc.unc.edu/for-researchers/data-access-committee/data-access-information/
DATA	PGC Summary Statistics – Schizophrenia	PGC	https://figshare.com/articles/dataset/scz2022/19426775?file=34865091
DATA	PGC Summary Statistics – Bipolar Disorder	PGC	https://figshare.com/articles/dataset/PGC3_bipolar_disorder_GWAS_summary_statistics/14102594
DATA	PGC Summary Statistics – Major Depressive Disorder	PGC	https://figshare.com/articles/dataset/mdd2018/14672085
SOFTWARE/ALGORITHM	PLINK v1.09; v2.0	Purcell et al.28; Chang et al.29	http://pngu.mgh.harvard.edu/purcell/plink/
SOFTWARE/ALGORITHM	MAGMA v1.09b	De Leeuw et al.12	https://cncr.nl/research/magma/
SOFTWARE/ALGORITHM	Python v3.10.19	Python Software	https://www.python.org/downloads/release/python-31019/
SOFTWARE/ALGORITHM	MetaXcan	Barbeira et al.30	https://github.com/hakyimlab/MetaXcan
SOFTWARE/ALGORITHM	EpiXcan	Zhang et al.31	https://bitbucket.org/roussoslab/epixcan/src/master/
SOFTWARE/ALGORITHM	CoCo (GCTA-COJO implementation)	Yang et al.	https://github.com/theboocock/coco
SOFTWARE/ALGORITHM	R (v4.5.0)	R Core Team	https://www.r-project.org/
R PACKAGE	jaffelab	Lieber Institute for Brain Development	https://github.com/LieberInstitute/jaffelab
R PACKAGE	Bioconductor (v4.5)	Bioconductor	https://www.bioconductor.org/
R PACKAGE	ClusterProfiler (v3.22)	Yu et al.32	Bioconductor
R PACKAGE	car (v3.1-5)	Dietrich et al.33	CRAN
R PACKAGE	recount (v3.22)	Collado-Torres et al.34	Bioconductor
R PACKAGE	gprofiler2 (v0.2.4)	Kolberg et al.35	CRAN
R PACKAGE	stats (v3.6.2)		CRAN
R PACKAGE	glmnet (v4.1.8)	Friedman et al.36	CRAN
R PACKAGE	limma (v3.63.13)	Ritchie et al.37	Bioconductor
R PACKAGE	robustbase (v0.99.4.1)	Todorov et al.38	CRAN
R PACKAGE	sfsmisc (v1.1.20)	Maechler (2026)39	CRAN
R PACKAGE	metap (v1.12)	Dewey et al. (2022)40	CRAN
R PACKAGE	BRETIGEA (v1.0.3)	McKenzie et al.41	Bioconductor
R PACKAGE	RNOmni (v1.0.1.2)	Zachary et al.42	CRAN
R PACKAGE	tsutils (v0.9.4)	Kourentzes (2023)43	CRAN
R PACKAGE	RSQLite (v2.4.7)	Müller et al.44	CRAN
