# Supplementary material for: Co-expression-based models improve eQTL predictions for transcriptome-wide association studies and highlight new schizophrenia-associated genes
Source: Nat Genet. 2026 Jun 22;58(7):1559–72. doi: 10.1038/s41588-026-02646-3 (PMC13364706; doi:10.1038/s41588-026-02646-3)
Supplement: Supplementary file 5 — Excel workbook containing the coexpression network data used in this study. The first worksheet lists the reference and source for each network included in the analyses, and subsequent worksheets provide the genes and module assignments for each network. [file 41588_2026_2646_MOESM5_ESM.xlsx]

## Sheet: README
	Network	Source
	caudate	Pergola, G. et al. Consensus molecular environment of schizophrenia risk genes in coexpression networks shifting across age and brain regions. Sci Adv 9, eade2812 (2023).
	caudate___1_25	Pergola, G. et al. Consensus molecular environment of schizophrenia risk genes in coexpression networks shifting across age and brain regions. Sci Adv 9, eade2812 (2023).
	caudate__25.50	Pergola, G. et al. Consensus molecular environment of schizophrenia risk genes in coexpression networks shifting across age and brain regions. Sci Adv 9, eade2812 (2023).
	caudate__50.100	Pergola, G. et al. Consensus molecular environment of schizophrenia risk genes in coexpression networks shifting across age and brain regions. Sci Adv 9, eade2812 (2023).
	dentate	Pergola, G. et al. Consensus molecular environment of schizophrenia risk genes in coexpression networks shifting across age and brain regions. Sci Adv 9, eade2812 (2023).
	dentate.noQSVAremoved	Pergola, G. et al. Consensus molecular environment of schizophrenia risk genes in coexpression networks shifting across age and brain regions. Sci Adv 9, eade2812 (2023).
	dlpfc	Pergola, G. et al. Consensus molecular environment of schizophrenia risk genes in coexpression networks shifting across age and brain regions. Sci Adv 9, eade2812 (2023).
	dlpfc__.1.6	Pergola, G. et al. Consensus molecular environment of schizophrenia risk genes in coexpression networks shifting across age and brain regions. Sci Adv 9, eade2812 (2023).
	dlpfc__25.50	Pergola, G. et al. Consensus molecular environment of schizophrenia risk genes in coexpression networks shifting across age and brain regions. Sci Adv 9, eade2812 (2023).
	dlpfc__50.100	Pergola, G. et al. Consensus molecular environment of schizophrenia risk genes in coexpression networks shifting across age and brain regions. Sci Adv 9, eade2812 (2023).
	dlpfc__6.25	Pergola, G. et al. Consensus molecular environment of schizophrenia risk genes in coexpression networks shifting across age and brain regions. Sci Adv 9, eade2812 (2023).
	Fromer2016_control	Fromer, M. et al. Gene expression elucidates functional impact of polygenic risk for schizophrenia. Nat Neurosci 19, 1442-1453 (2016).
	Gandal2018	Gandal, M.J. et al. Transcriptome-wide isoform-level dysregulation in ASD, schizophrenia, and bipolar disorder. Science 362(2018).
	Gandal2018PE_cs/Gandal2018PE	Gandal, M.J. et al. Shared molecular neuropathology across major psychiatric disorders parallels polygenic overlap. Science 359, 693-697 (2018).
	HartlALL	Hartl, C.L. et al. Coexpression network architecture reveals the brain-wide and multiregional basis of disease susceptibility. Nat Neurosci 24, 1313-1323 (2021).
	HartlBGA	Hartl, C.L. et al. Coexpression network architecture reveals the brain-wide and multiregional basis of disease susceptibility. Nat Neurosci 24, 1313-1323 (2021).
	HartlBRNACC	Hartl, C.L. et al. Coexpression network architecture reveals the brain-wide and multiregional basis of disease susceptibility. Nat Neurosci 24, 1313-1323 (2021).
	HartlBRNAMY	Hartl, C.L. et al. Coexpression network architecture reveals the brain-wide and multiregional basis of disease susceptibility. Nat Neurosci 24, 1313-1323 (2021).
	HartlBRNCBH	Hartl, C.L. et al. Coexpression network architecture reveals the brain-wide and multiregional basis of disease susceptibility. Nat Neurosci 24, 1313-1323 (2021).
	HartlBRNCBL	Hartl, C.L. et al. Coexpression network architecture reveals the brain-wide and multiregional basis of disease susceptibility. Nat Neurosci 24, 1313-1323 (2021).
	HartlBRNCDT	Hartl, C.L. et al. Coexpression network architecture reveals the brain-wide and multiregional basis of disease susceptibility. Nat Neurosci 24, 1313-1323 (2021).
	HartlBRNCTX	Hartl, C.L. et al. Coexpression network architecture reveals the brain-wide and multiregional basis of disease susceptibility. Nat Neurosci 24, 1313-1323 (2021).
	HartlBRNCTXB24	Hartl, C.L. et al. Coexpression network architecture reveals the brain-wide and multiregional basis of disease susceptibility. Nat Neurosci 24, 1313-1323 (2021).
	HartlBRNCTXBA9	Hartl, C.L. et al. Coexpression network architecture reveals the brain-wide and multiregional basis of disease susceptibility. Nat Neurosci 24, 1313-1323 (2021).
	HartlBRNHIP	Hartl, C.L. et al. Coexpression network architecture reveals the brain-wide and multiregional basis of disease susceptibility. Nat Neurosci 24, 1313-1323 (2021).
	HartlBRNHYP	Hartl, C.L. et al. Coexpression network architecture reveals the brain-wide and multiregional basis of disease susceptibility. Nat Neurosci 24, 1313-1323 (2021).
	HartlBRNPUT	Hartl, C.L. et al. Coexpression network architecture reveals the brain-wide and multiregional basis of disease susceptibility. Nat Neurosci 24, 1313-1323 (2021).
	HartlBRNSNA	Hartl, C.L. et al. Coexpression network architecture reveals the brain-wide and multiregional basis of disease susceptibility. Nat Neurosci 24, 1313-1323 (2021).
	HartlBROD	Hartl, C.L. et al. Coexpression network architecture reveals the brain-wide and multiregional basis of disease susceptibility. Nat Neurosci 24, 1313-1323 (2021).
	HartlCEREBELLUM	Hartl, C.L. et al. Coexpression network architecture reveals the brain-wide and multiregional basis of disease susceptibility. Nat Neurosci 24, 1313-1323 (2021).
	HartlCTX	Hartl, C.L. et al. Coexpression network architecture reveals the brain-wide and multiregional basis of disease susceptibility. Nat Neurosci 24, 1313-1323 (2021).
	HartlNS.SCTX	Hartl, C.L. et al. Coexpression network architecture reveals the brain-wide and multiregional basis of disease susceptibility. Nat Neurosci 24, 1313-1323 (2021).
	HartlSTR	Hartl, C.L. et al. Coexpression network architecture reveals the brain-wide and multiregional basis of disease susceptibility. Nat Neurosci 24, 1313-1323 (2021).
	HartlSUBCTX	Hartl, C.L. et al. Coexpression network architecture reveals the brain-wide and multiregional basis of disease susceptibility. Nat Neurosci 24, 1313-1323 (2021).
	HartlWHOLE_BRAIN	Hartl, C.L. et al. Coexpression network architecture reveals the brain-wide and multiregional basis of disease susceptibility. Nat Neurosci 24, 1313-1323 (2021).
	hippo	Pergola, G. et al. Consensus molecular environment of schizophrenia risk genes in coexpression networks shifting across age and brain regions. Sci Adv 9, eade2812 (2023).
	hippo.QSVAremoved	Pergola, G. et al. Consensus molecular environment of schizophrenia risk genes in coexpression networks shifting across age and brain regions. Sci Adv 9, eade2812 (2023).
	hippo__.1.6	Pergola, G. et al. Consensus molecular environment of schizophrenia risk genes in coexpression networks shifting across age and brain regions. Sci Adv 9, eade2812 (2023).
	hippo__25.50	Pergola, G. et al. Consensus molecular environment of schizophrenia risk genes in coexpression networks shifting across age and brain regions. Sci Adv 9, eade2812 (2023).
	hippo__50.100	Pergola, G. et al. Consensus molecular environment of schizophrenia risk genes in coexpression networks shifting across age and brain regions. Sci Adv 9, eade2812 (2023).
	hippo__6.25	Pergola, G. et al. Consensus molecular environment of schizophrenia risk genes in coexpression networks shifting across age and brain regions. Sci Adv 9, eade2812 (2023).
	Li2018	Li, M. et al. Integrative functional genomic analysis of human brain development and neuropsychiatric risks. Science 362(2018).
	Pergola2019	Pergola, G. et al. Prefrontal Coexpression of Schizophrenia Risk Genes Is Associated With Treatment Response in Patients. Biol Psychiatry 86, 45-55 (2019).
	Pergola2020	Pergola, G. et al. A miR-137-Related Biological Pathway of Risk for Schizophrenia Is Associated With Human Brain Emotion Processing. Biol Psychiatry Cogn Neurosci Neuroimaging (2023)
	Radulescu2020	Radulescu, E. et al. Identification and prioritization of gene sets associated with schizophrenia risk by co-expression network analysis in human brain. Mol Psychiatry 25, 791-804 (2020).
	Walker2019	Walker, R.L. et al. Genetic Control of Expression and Splicing in Developing Human Brain Informs Disease Mechanisms. Cell 179, 750-771.e22 (2019)
	Weling2020	Werling, D.M. et al. Whole-Genome and RNA Sequencing Reveal Variation and Transcriptomic Coordination in the Developing Human Prefrontal Cortex. Cell Rep 31, 107489 (2020)

## Sheet: caudate
gene	module
ENSG00000117228	bisque4
ENSG00000126709	bisque4
ENSG00000137959	bisque4
ENSG00000137965	bisque4
ENSG00000187608	bisque4
ENSG00000225492	bisque4
ENSG00000067066	bisque4
ENSG00000115267	bisque4
ENSG00000115415	bisque4
ENSG00000123609	bisque4
ENSG00000135899	bisque4
ENSG00000138496	bisque4
ENSG00000163840	bisque4
ENSG00000173193	bisque4
ENSG00000002549	bisque4
ENSG00000137628	bisque4
ENSG00000138646	bisque4
ENSG00000181381	bisque4
ENSG00000112343	bisque4
ENSG00000168394	bisque4
ENSG00000204264	bisque4
ENSG00000204525	bisque4
ENSG00000204592	bisque4
ENSG00000206503	bisque4
ENSG00000234745	bisque4
ENSG00000059378	bisque4
ENSG00000177409	bisque4
ENSG00000205413	bisque4
ENSG00000107201	bisque4
ENSG00000119917	bisque4
ENSG00000132109	bisque4
ENSG00000132274	bisque4
ENSG00000156587	bisque4
ENSG00000168062	bisque4
ENSG00000185507	bisque4
ENSG00000089127	bisque4
ENSG00000111331	bisque4
ENSG00000111335	bisque4
ENSG00000133106	bisque4
ENSG00000213928	bisque4
ENSG00000166710	bisque4
ENSG00000140853	bisque4
ENSG00000068079	bisque4
ENSG00000132530	bisque4
ENSG00000130589	bisque4
ENSG00000128335	bisque4
ENSG00000184979	bisque4
ENSG00000221963	bisque4
ENSG00000007923	black
ENSG00000067606	black
ENSG00000069424	black
ENSG00000076864	black
ENSG00000107404	black
ENSG00000116237	black
ENSG00000116329	black
ENSG00000116544	black
ENSG00000116649	black
ENSG00000116786	black
ENSG00000117640	black
ENSG00000121753	black
ENSG00000121905	black
ENSG00000126091	black
ENSG00000131584	black
ENSG00000132879	black
ENSG00000143740	black
ENSG00000143851	black
ENSG00000158008	black
ENSG00000158109	black
ENSG00000158748	black
ENSG00000160716	black
ENSG00000160803	black
ENSG00000162913	black
ENSG00000175793	black
ENSG00000177181	black
ENSG00000185668	black
ENSG00000187730	black
ENSG00000189410	black
ENSG00000224592	black
ENSG00000231437	black
ENSG00000272106	black
ENSG00000057935	black
ENSG00000066248	black
ENSG00000084710	black
ENSG00000114923	black
ENSG00000115073	black
ENSG00000115155	black
ENSG00000115596	black
ENSG00000115694	black
ENSG00000136002	black
ENSG00000138028	black
ENSG00000162975	black
ENSG00000163013	black
ENSG00000171450	black
ENSG00000227799	black
ENSG00000229203	black
ENSG00000231312	black
ENSG00000274353	black
ENSG00000061938	black
ENSG00000144711	black
ENSG00000157014	black
ENSG00000157087	black
ENSG00000163930	black
ENSG00000173175	black
ENSG00000229334	black
ENSG00000241627	black
ENSG00000253540	black
ENSG00000013288	black
ENSG00000074211	black
ENSG00000159674	black
ENSG00000163956	black
ENSG00000168993	black
ENSG00000184160	black
ENSG00000185818	black
ENSG00000188981	black
ENSG00000250986	black
ENSG00000061492	black
ENSG00000070808	black
ENSG00000113749	black
ENSG00000145920	black
ENSG00000164620	black
ENSG00000169220	black
ENSG00000171992	black
ENSG00000111907	black
ENSG00000112137	black
ENSG00000124507	black
ENSG00000164488	black
ENSG00000185345	black
ENSG00000196821	black
ENSG00000204052	black
ENSG00000055118	black
ENSG00000058404	black
ENSG00000077080	black
ENSG00000106635	black
ENSG00000136280	black
ENSG00000155034	black
ENSG00000155093	black
ENSG00000160991	black
ENSG00000170629	black
ENSG00000181444	black
ENSG00000185274	black
ENSG00000230487	black
ENSG00000008853	black
ENSG00000061337	black
ENSG00000158806	black
ENSG00000160932	black
ENSG00000167702	black
ENSG00000179388	black
ENSG00000180155	black
ENSG00000247317	black
ENSG00000253122	black
ENSG00000272163	black
ENSG00000107130	black
ENSG00000107147	black
ENSG00000119411	black
ENSG00000119522	black
ENSG00000122733	black
ENSG00000126882	black
ENSG00000136848	black
ENSG00000160408	black
ENSG00000167106	black
ENSG00000182154	black
ENSG00000196642	black
ENSG00000196781	black
ENSG00000238227	black
ENSG00000059915	black
ENSG00000068383	black
ENSG00000107954	black
ENSG00000138111	black
ENSG00000151468	black
ENSG00000165752	black
ENSG00000165757	black
ENSG00000171813	black
ENSG00000172731	black
ENSG00000183049	black
ENSG00000197444	black
ENSG00000198915	black
ENSG00000237149	black
ENSG00000260917	black
ENSG00000023171	black
ENSG00000068831	black
ENSG00000109927	black
ENSG00000110786	black
ENSG00000126500	black
ENSG00000134940	black
ENSG00000137486	black
ENSG00000149091	black
ENSG00000149295	black
ENSG00000149403	black
ENSG00000151376	black
ENSG00000154146	black
ENSG00000161328	black
ENSG00000162302	black
ENSG00000168569	black
ENSG00000172247	black
ENSG00000172375	black
ENSG00000173227	black
ENSG00000173264	black
ENSG00000173898	black
ENSG00000175229	black
ENSG00000177030	black
ENSG00000177098	black
ENSG00000180720	black
ENSG00000184524	black
ENSG00000186642	black
ENSG00000204950	black
ENSG00000229368	black
ENSG00000279117	black
ENSG00000088992	black
ENSG00000089022	black
ENSG00000110931	black
ENSG00000111218	black
ENSG00000123360	black
ENSG00000135119	black
ENSG00000135439	black
ENSG00000135447	black
ENSG00000135519	black
ENSG00000161835	black
ENSG00000167535	black
ENSG00000178498	black
ENSG00000181418	black
ENSG00000184271	black
ENSG00000188735	black
ENSG00000257545	black
ENSG00000257711	black
ENSG00000257918	black
ENSG00000258057	black
ENSG00000270028	black
ENSG00000179611	black
ENSG00000224243	black
ENSG00000015133	black
ENSG00000092051	black
ENSG00000099814	black
ENSG00000156127	black
ENSG00000166165	black
ENSG00000166166	black
ENSG00000183379	black
ENSG00000205476	black
ENSG00000247970	black
ENSG00000258919	black
ENSG00000258986	black
ENSG00000104059	black
ENSG00000137825	black
ENSG00000137843	black
ENSG00000140474	black
ENSG00000166949	black
ENSG00000168907	black
ENSG00000230778	black
ENSG00000248540	black
ENSG00000006210	black
ENSG00000090565	black
ENSG00000102981	black
ENSG00000103056	black
ENSG00000103174	black
ENSG00000127585	black
ENSG00000135709	black
ENSG00000140854	black
ENSG00000154118	black
ENSG00000157350	black
ENSG00000159753	black
ENSG00000167964	black
ENSG00000167971	black
ENSG00000169181	black
ENSG00000174939	black
ENSG00000182108	black
ENSG00000184207	black
ENSG00000184602	black
ENSG00000196557	black
ENSG00000197562	black
ENSG00000256982	black
ENSG00000260630	black
ENSG00000262454	black
ENSG00000005379	black
ENSG00000087152	black
ENSG00000089558	black
ENSG00000091622	black
ENSG00000108309	black
ENSG00000108370	black
ENSG00000108439	black
ENSG00000108819	black
ENSG00000131242	black
ENSG00000131771	black
ENSG00000132535	black
ENSG00000141258	black
ENSG00000141542	black
ENSG00000141576	black
ENSG00000159314	black
ENSG00000159842	black
ENSG00000161544	black
ENSG00000167100	black
ENSG00000167291	black
ENSG00000174292	black
ENSG00000182534	black
ENSG00000205710	black
ENSG00000226137	black
ENSG00000260328	black
ENSG00000262098	black
ENSG00000262873	black
ENSG00000270885	black
ENSG00000272636	black
ENSG00000274211	black
ENSG00000276293	black
ENSG00000278535	black
ENSG00000279369	black
ENSG00000283538	black
ENSG00000122490	black
ENSG00000134490	black
ENSG00000007047	black
ENSG00000007264	black
ENSG00000072954	black
ENSG00000079313	black
ENSG00000099625	black
ENSG00000099785	black
ENSG00000099822	black
ENSG00000099864	black
ENSG00000104976	black
ENSG00000105063	black
ENSG00000105516	black
ENSG00000105568	black
ENSG00000105576	black
ENSG00000105642	black
ENSG00000115255	black
ENSG00000125503	black
ENSG00000125744	black
ENSG00000127220	black
ENSG00000129911	black
ENSG00000130311	black
ENSG00000130511	black
ENSG00000130758	black
ENSG00000130881	black
ENSG00000131848	black
ENSG00000131943	black
ENSG00000167671	black
ENSG00000167680	black
ENSG00000169169	black
ENSG00000173809	black
ENSG00000176182	black
ENSG00000176533	black
ENSG00000178531	black
ENSG00000204653	black
ENSG00000220008	black
ENSG00000075043	black
ENSG00000101098	black
ENSG00000101152	black
ENSG00000101180	black
ENSG00000101210	black
ENSG00000101220	black
ENSG00000101298	black
ENSG00000101445	black
ENSG00000124243	black
ENSG00000125966	black
ENSG00000160209	black
ENSG00000100027	black
ENSG00000100302	black
ENSG00000100379	black
ENSG00000100412	black
ENSG00000128268	black
ENSG00000128271	black
ENSG00000133424	black
ENSG00000168135	black
ENSG00000169184	black
ENSG00000183307	black
ENSG00000183741	black
ENSG00000184702	black
ENSG00000185386	black
ENSG00000186575	black
ENSG00000186716	black
ENSG00000215193	black
ENSG00000237517	black
ENSG00000251322	black
ENSG00000049769	black
ENSG00000067840	black
ENSG00000101940	black
ENSG00000178947	black
ENSG00000196972	black
ENSG00000257452	black
ENSG00000001461	blue
ENSG00000016602	blue
ENSG00000035687	blue
ENSG00000049089	blue
ENSG00000049245	blue
ENSG00000066322	blue
ENSG00000069275	blue
ENSG00000070759	blue
ENSG00000076258	blue
ENSG00000077157	blue
ENSG00000084636	blue
ENSG00000116133	blue
ENSG00000116198	blue
ENSG00000116574	blue
ENSG00000117115	blue
ENSG00000117266	blue
ENSG00000117408	blue
ENSG00000117480	blue
ENSG00000117594	blue
ENSG00000117602	blue
ENSG00000117676	blue
ENSG00000117707	blue
ENSG00000117859	blue
ENSG00000118298	blue
ENSG00000119280	blue
ENSG00000125703	blue
ENSG00000130695	blue
ENSG00000132702	blue
ENSG00000133056	blue
ENSG00000134222	blue
ENSG00000134243	blue
ENSG00000134716	blue
ENSG00000137941	blue
ENSG00000142892	blue
ENSG00000142920	blue
ENSG00000143153	blue
ENSG00000143157	blue
ENSG00000143409	blue
ENSG00000143418	blue
ENSG00000143507	blue
ENSG00000143776	blue
ENSG00000154511	blue
ENSG00000157978	blue
ENSG00000158315	blue
ENSG00000158715	blue
ENSG00000159176	blue
ENSG00000160679	blue
ENSG00000162444	blue
ENSG00000162702	blue
ENSG00000163393	blue
ENSG00000163531	blue
ENSG00000169242	blue
ENSG00000171492	blue
ENSG00000174307	blue
ENSG00000179178	blue
ENSG00000184144	blue
ENSG00000186056	blue
ENSG00000187147	blue
ENSG00000188641	blue
ENSG00000196187	blue
ENSG00000196352	blue
ENSG00000198625	blue
ENSG00000198756	blue
ENSG00000198835	blue
ENSG00000203865	blue
ENSG00000205116	blue
ENSG00000223396	blue
ENSG00000224536	blue
ENSG00000229657	blue
ENSG00000229989	blue
ENSG00000231999	blue
ENSG00000232542	blue
ENSG00000232626	blue
ENSG00000233061	blue
ENSG00000235098	blue
ENSG00000242861	blue
ENSG00000263381	blue
ENSG00000272645	blue
ENSG00000278997	blue
ENSG00000006607	blue
ENSG00000068724	blue
ENSG00000081479	blue
ENSG00000085982	blue
ENSG00000114993	blue
ENSG00000115183	blue
ENSG00000115252	blue
ENSG00000115392	blue
ENSG00000115468	blue
ENSG00000115896	blue
ENSG00000115935	blue
ENSG00000119812	blue
ENSG00000124356	blue
ENSG00000128645	blue
ENSG00000128655	blue
ENSG00000135636	blue
ENSG00000135905	blue
ENSG00000135924	blue
ENSG00000135926	blue
ENSG00000135929	blue
ENSG00000136541	blue
ENSG00000136717	blue
ENSG00000138035	blue
ENSG00000144339	blue
ENSG00000151690	blue
ENSG00000152689	blue
ENSG00000157827	blue
ENSG00000162949	blue
ENSG00000163126	blue
ENSG00000163166	blue
ENSG00000163235	blue
ENSG00000168754	blue
ENSG00000168758	blue
ENSG00000170802	blue
ENSG00000172005	blue
ENSG00000176720	blue
ENSG00000176771	blue
ENSG00000187514	blue
ENSG00000200086	blue
ENSG00000213197	blue
ENSG00000214100	blue
ENSG00000222014	blue
ENSG00000224189	blue
ENSG00000224739	blue
ENSG00000225449	blue
ENSG00000226994	blue
ENSG00000227088	blue
ENSG00000228486	blue
ENSG00000228950	blue
ENSG00000230876	blue
ENSG00000231584	blue
ENSG00000231969	blue
ENSG00000232044	blue
ENSG00000232474	blue
ENSG00000232504	blue
ENSG00000237166	blue
ENSG00000238217	blue
ENSG00000240687	blue
ENSG00000244384	blue
ENSG00000272564	blue
ENSG00000279166	blue
ENSG00000012171	blue
ENSG00000034533	blue
ENSG00000075651	blue
ENSG00000080819	blue
ENSG00000080822	blue
ENSG00000082996	blue
ENSG00000090097	blue
ENSG00000091513	blue
ENSG00000093167	blue
ENSG00000114019	blue
ENSG00000114439	blue
ENSG00000114541	blue
ENSG00000114757	blue
ENSG00000114841	blue
ENSG00000131386	blue
ENSG00000134070	blue
ENSG00000144815	blue
ENSG00000163517	blue
ENSG00000163686	blue
ENSG00000168297	blue
ENSG00000170017	blue
ENSG00000173811	blue
ENSG00000177479	blue
ENSG00000178700	blue
ENSG00000179564	blue
ENSG00000180834	blue
ENSG00000180929	blue
ENSG00000182504	blue
ENSG00000183960	blue
ENSG00000186001	blue
ENSG00000187098	blue
ENSG00000189058	blue
ENSG00000213186	blue
ENSG00000214021	blue
ENSG00000224424	blue
ENSG00000227110	blue
ENSG00000230084	blue
ENSG00000231401	blue
ENSG00000232352	blue
ENSG00000239828	blue
ENSG00000239922	blue
ENSG00000241163	blue
ENSG00000241416	blue
ENSG00000242618	blue
ENSG00000242808	blue
ENSG00000243701	blue
ENSG00000244062	blue
ENSG00000255423	blue
ENSG00000272182	blue
ENSG00000280739	blue
ENSG00000018189	blue
ENSG00000035928	blue
ENSG00000038002	blue
ENSG00000052795	blue
ENSG00000064042	blue
ENSG00000075539	blue
ENSG00000109654	blue
ENSG00000109686	blue
ENSG00000118785	blue
ENSG00000128039	blue
ENSG00000133256	blue
ENSG00000134851	blue
ENSG00000138698	blue
ENSG00000151552	blue
ENSG00000151726	blue
ENSG00000163257	blue
ENSG00000163625	blue
ENSG00000163683	blue
ENSG00000164124	blue
ENSG00000164161	blue
ENSG00000174599	blue
ENSG00000182168	blue
ENSG00000197712	blue
ENSG00000198948	blue
ENSG00000207931	blue
ENSG00000239040	blue
ENSG00000239627	blue
ENSG00000243175	blue
ENSG00000248546	blue
ENSG00000248719	blue
ENSG00000249348	blue
ENSG00000250131	blue
ENSG00000251429	blue
ENSG00000253001	blue
ENSG00000260641	blue
ENSG00000261121	blue
ENSG00000265623	blue
ENSG00000271474	blue
ENSG00000271646	blue
ENSG00000039319	blue
ENSG00000064651	blue
ENSG00000113073	blue
ENSG00000113269	blue
ENSG00000113356	blue
ENSG00000118322	blue
ENSG00000118985	blue
ENSG00000124275	blue
ENSG00000132846	blue
ENSG00000145708	blue
ENSG00000154153	blue
ENSG00000164171	blue
ENSG00000164176	blue
ENSG00000164402	blue
ENSG00000164403	blue
ENSG00000169247	blue
ENSG00000170271	blue
ENSG00000171368	blue
ENSG00000172548	blue
ENSG00000172869	blue
ENSG00000183111	blue
ENSG00000204767	blue
ENSG00000213376	blue
ENSG00000215158	blue
ENSG00000217128	blue
ENSG00000246334	blue
ENSG00000247199	blue
ENSG00000249526	blue
ENSG00000249553	blue
ENSG00000250072	blue
ENSG00000250140	blue
ENSG00000250198	blue
ENSG00000250329	blue
ENSG00000250722	blue
ENSG00000250802	blue
ENSG00000283462	blue
ENSG00000001084	blue
ENSG00000001561	blue
ENSG00000007944	blue
ENSG00000021355	blue
ENSG00000078269	blue
ENSG00000111897	blue
ENSG00000112319	blue
ENSG00000112339	blue
ENSG00000112561	blue
ENSG00000112679	blue
ENSG00000124786	blue
ENSG00000130340	blue
ENSG00000135341	blue
ENSG00000135525	blue
ENSG00000137177	blue
ENSG00000137221	blue
ENSG00000137269	blue
ENSG00000151914	blue
ENSG00000153721	blue
ENSG00000155111	blue
ENSG00000161896	blue
ENSG00000168216	blue
ENSG00000172197	blue
ENSG00000176381	blue
ENSG00000178425	blue
ENSG00000186231	blue
ENSG00000186340	blue
ENSG00000196586	blue
ENSG00000204655	blue
ENSG00000216613	blue
ENSG00000218418	blue
ENSG00000218424	blue
ENSG00000231533	blue
ENSG00000232310	blue
ENSG00000233496	blue
ENSG00000237321	blue
ENSG00000279355	blue
ENSG00000281692	blue
ENSG00000281969	blue
ENSG00000004864	blue
ENSG00000011426	blue
ENSG00000078487	blue
ENSG00000105889	blue
ENSG00000105976	blue
ENSG00000106069	blue
ENSG00000106078	blue
ENSG00000106261	blue
ENSG00000106546	blue
ENSG00000122545	blue
ENSG00000127412	blue
ENSG00000127990	blue
ENSG00000135250	blue
ENSG00000136237	blue
ENSG00000136274	blue
ENSG00000146592	blue
ENSG00000146859	blue
ENSG00000154678	blue
ENSG00000155849	blue
ENSG00000157259	blue
ENSG00000161048	blue
ENSG00000164659	blue
ENSG00000170775	blue
ENSG00000179406	blue
ENSG00000179468	blue
ENSG00000182158	blue
ENSG00000197993	blue
ENSG00000227544	blue
ENSG00000230751	blue
ENSG00000231427	blue
ENSG00000231490	blue
ENSG00000231840	blue
ENSG00000235314	blue
ENSG00000237065	blue
ENSG00000239293	blue
ENSG00000239521	blue
ENSG00000241007	blue
ENSG00000241345	blue
ENSG00000242588	blue
ENSG00000268170	blue
ENSG00000272894	blue
ENSG00000272941	blue
ENSG00000273151	blue
ENSG00000279223	blue
ENSG00000279419	blue
ENSG00000279996	blue
ENSG00000015592	blue
ENSG00000066855	blue
ENSG00000104324	blue
ENSG00000104412	blue
ENSG00000104472	blue
ENSG00000129422	blue
ENSG00000136960	blue
ENSG00000147459	blue
ENSG00000147488	blue
ENSG00000155792	blue
ENSG00000156804	blue
ENSG00000164961	blue
ENSG00000168453	blue
ENSG00000172817	blue
ENSG00000175305	blue
ENSG00000178764	blue
ENSG00000185189	blue
ENSG00000197892	blue
ENSG00000240534	blue
ENSG00000253495	blue
ENSG00000253877	blue
ENSG00000254081	blue
ENSG00000254241	blue
ENSG00000254343	blue
ENSG00000254491	blue
ENSG00000261710	blue
ENSG00000265520	blue
ENSG00000277494	blue
ENSG00000056558	blue
ENSG00000070214	blue
ENSG00000095383	blue
ENSG00000095397	blue
ENSG00000099219	blue
ENSG00000106772	blue
ENSG00000107331	blue
ENSG00000119121	blue
ENSG00000126878	blue
ENSG00000130948	blue
ENSG00000130958	blue
ENSG00000136861	blue
ENSG00000136867	blue
ENSG00000136895	blue
ENSG00000137106	blue
ENSG00000148120	blue
ENSG00000148153	blue
ENSG00000148158	blue
ENSG00000148180	blue
ENSG00000148218	blue
ENSG00000148341	blue
ENSG00000165124	blue
ENSG00000165138	blue
ENSG00000167123	blue
ENSG00000173253	blue
ENSG00000176058	blue
ENSG00000187239	blue
ENSG00000187764	blue
ENSG00000196116	blue
ENSG00000196814	blue
ENSG00000197355	blue
ENSG00000207955	blue
ENSG00000214402	blue
ENSG00000225376	blue
ENSG00000226823	blue
ENSG00000235389	blue
ENSG00000243444	blue
ENSG00000273186	blue
ENSG00000277778	blue
ENSG00000065665	blue
ENSG00000065675	blue
ENSG00000065809	blue
ENSG00000066468	blue
ENSG00000099282	blue
ENSG00000107731	blue
ENSG00000107798	blue
ENSG00000107863	blue
ENSG00000107902	blue
ENSG00000108239	blue
ENSG00000119906	blue
ENSG00000119922	blue
ENSG00000122367	blue
ENSG00000128805	blue
ENSG00000138152	blue
ENSG00000148541	blue
ENSG00000148826	blue
ENSG00000148832	blue
ENSG00000150201	blue
ENSG00000150347	blue
ENSG00000150867	blue
ENSG00000154493	blue
ENSG00000156384	blue
ENSG00000165633	blue
ENSG00000166348	blue
ENSG00000185736	blue
ENSG00000188385	blue
ENSG00000189319	blue
ENSG00000197430	blue
ENSG00000204161	blue
ENSG00000207327	blue
ENSG00000214279	blue
ENSG00000231906	blue
ENSG00000235180	blue
ENSG00000235823	blue
ENSG00000237943	blue
ENSG00000248682	blue
ENSG00000276866	blue
ENSG00000279819	blue
ENSG00000006611	blue
ENSG00000019144	blue
ENSG00000073921	blue
ENSG00000086205	blue
ENSG00000087053	blue
ENSG00000109846	blue
ENSG00000109854	blue
ENSG00000110080	blue
ENSG00000110721	blue
ENSG00000121690	blue
ENSG00000124920	blue
ENSG00000129757	blue
ENSG00000132286	blue
ENSG00000133805	blue
ENSG00000135362	blue
ENSG00000137501	blue
ENSG00000148985	blue
ENSG00000149218	blue
ENSG00000149557	blue
ENSG00000149798	blue
ENSG00000165912	blue
ENSG00000166086	blue
ENSG00000166387	blue
ENSG00000167995	blue
ENSG00000172508	blue
ENSG00000172830	blue
ENSG00000172890	blue
ENSG00000176485	blue
ENSG00000177105	blue
ENSG00000179532	blue
ENSG00000180423	blue
ENSG00000185670	blue
ENSG00000198382	blue
ENSG00000204381	blue
ENSG00000224795	blue
ENSG00000250257	blue
ENSG00000254629	blue
ENSG00000254854	blue
ENSG00000255176	blue
ENSG00000259571	blue
ENSG00000006831	blue
ENSG00000010278	blue
ENSG00000010292	blue
ENSG00000061936	blue
ENSG00000061987	blue
ENSG00000065361	blue
ENSG00000066084	blue
ENSG00000074590	blue
ENSG00000079337	blue
ENSG00000089041	blue
ENSG00000089053	blue
ENSG00000111110	blue
ENSG00000111254	blue
ENSG00000111266	blue
ENSG00000111276	blue
ENSG00000111344	blue
ENSG00000111540	blue
ENSG00000121350	blue
ENSG00000130787	blue
ENSG00000134294	blue
ENSG00000135093	blue
ENSG00000135643	blue
ENSG00000135678	blue
ENSG00000139263	blue
ENSG00000139292	blue
ENSG00000139323	blue
ENSG00000139370	blue
ENSG00000139437	blue
ENSG00000139629	blue
ENSG00000151572	blue
ENSG00000170581	blue
ENSG00000171840	blue
ENSG00000174456	blue
ENSG00000178401	blue
ENSG00000179104	blue
ENSG00000184209	blue
ENSG00000211584	blue
ENSG00000235049	blue
ENSG00000251138	blue
ENSG00000255775	blue
ENSG00000256020	blue
ENSG00000257181	blue
ENSG00000257183	blue
ENSG00000258033	blue
ENSG00000258162	blue
ENSG00000270344	blue
ENSG00000274029	blue
ENSG00000279360	blue
ENSG00000068650	blue
ENSG00000133104	blue
ENSG00000136098	blue
ENSG00000139737	blue
ENSG00000150510	blue
ENSG00000151773	blue
ENSG00000165566	blue
ENSG00000173988	blue
ENSG00000179630	blue
ENSG00000180776	blue
ENSG00000230490	blue
ENSG00000231607	blue
ENSG00000235903	blue
ENSG00000237082	blue
ENSG00000238500	blue
ENSG00000243406	blue
ENSG00000252854	blue
ENSG00000273507	blue
ENSG00000009830	blue
ENSG00000033170	blue
ENSG00000054690	blue
ENSG00000066455	blue
ENSG00000072415	blue
ENSG00000080815	blue
ENSG00000100596	blue
ENSG00000100842	blue
ENSG00000119685	blue
ENSG00000126775	blue
ENSG00000126803	blue
ENSG00000126822	blue
ENSG00000129521	blue
ENSG00000129538	blue
ENSG00000140153	blue
ENSG00000165410	blue
ENSG00000165959	blue
ENSG00000166091	blue
ENSG00000174373	blue
ENSG00000175785	blue
ENSG00000176438	blue
ENSG00000182185	blue
ENSG00000215271	blue
ENSG00000242085	blue
ENSG00000258696	blue
ENSG00000259048	blue
ENSG00000259070	blue
ENSG00000259088	blue
ENSG00000279495	blue
ENSG00000028528	blue
ENSG00000035664	blue
ENSG00000092445	blue
ENSG00000092529	blue
ENSG00000138593	blue
ENSG00000140479	blue
ENSG00000157734	blue
ENSG00000159433	blue
ENSG00000166173	blue
ENSG00000166923	blue
ENSG00000169918	blue
ENSG00000169926	blue
ENSG00000170113	blue
ENSG00000171877	blue
ENSG00000176463	blue
ENSG00000185418	blue
ENSG00000185607	blue
ENSG00000185634	blue
ENSG00000186417	blue
ENSG00000196547	blue
ENSG00000198690	blue
ENSG00000214013	blue
ENSG00000214575	blue
ENSG00000259194	blue
ENSG00000259462	blue
ENSG00000259604	blue
ENSG00000259668	blue
ENSG00000259678	blue
ENSG00000272808	blue
ENSG00000275672	blue
ENSG00000279970	blue
ENSG00000039068	blue
ENSG00000072864	blue
ENSG00000102934	blue
ENSG00000103089	blue
ENSG00000103381	blue
ENSG00000103404	blue
ENSG00000103540	blue
ENSG00000125149	blue
ENSG00000140750	blue
ENSG00000152910	blue
ENSG00000158865	blue
ENSG00000167191	blue
ENSG00000170537	blue
ENSG00000185615	blue
ENSG00000237172	blue
ENSG00000259914	blue
ENSG00000260788	blue
ENSG00000260911	blue
ENSG00000261329	blue
ENSG00000262380	blue
ENSG00000262528	blue
ENSG00000263335	blue
ENSG00000276663	blue
ENSG00000279803	blue
ENSG00000280206	blue
ENSG00000280344	blue
ENSG00000006042	blue
ENSG00000012048	blue
ENSG00000062725	blue
ENSG00000073350	blue
ENSG00000074356	blue
ENSG00000092871	blue
ENSG00000108381	blue
ENSG00000108639	blue
ENSG00000108669	blue
ENSG00000108852	blue
ENSG00000109046	blue
ENSG00000109089	blue
ENSG00000109099	blue
ENSG00000123700	blue
ENSG00000126860	blue
ENSG00000126861	blue
ENSG00000128487	blue
ENSG00000141338	blue
ENSG00000141376	blue
ENSG00000141524	blue
ENSG00000141540	blue
ENSG00000167723	blue
ENSG00000167861	blue
ENSG00000173786	blue
ENSG00000175155	blue
ENSG00000176658	blue
ENSG00000178082	blue
ENSG00000178404	blue
ENSG00000180891	blue
ENSG00000181409	blue
ENSG00000183077	blue
ENSG00000187775	blue
ENSG00000188554	blue
ENSG00000196535	blue
ENSG00000196689	blue
ENSG00000204278	blue
ENSG00000204282	blue
ENSG00000204323	blue
ENSG00000207736	blue
ENSG00000214140	blue
ENSG00000221995	blue
ENSG00000226549	blue
ENSG00000230532	blue
ENSG00000246731	blue
ENSG00000259120	blue
ENSG00000262188	blue
ENSG00000262223	blue
ENSG00000263857	blue
ENSG00000264050	blue
ENSG00000266173	blue
ENSG00000266714	blue
ENSG00000267457	blue
ENSG00000273702	blue
ENSG00000275832	blue
ENSG00000277363	blue
ENSG00000278863	blue
ENSG00000071991	blue
ENSG00000081913	blue
ENSG00000082397	blue
ENSG00000101695	blue
ENSG00000119541	blue
ENSG00000132199	blue
ENSG00000141447	blue
ENSG00000141458	blue
ENSG00000150656	blue
ENSG00000154864	blue
ENSG00000176890	blue
ENSG00000176912	blue
ENSG00000186812	blue
ENSG00000199366	blue
ENSG00000206769	blue
ENSG00000227115	blue
ENSG00000263727	blue
ENSG00000266003	blue
ENSG00000279811	blue
ENSG00000279885	blue
ENSG00000012124	blue
ENSG00000076928	blue
ENSG00000079435	blue
ENSG00000080031	blue
ENSG00000099331	blue
ENSG00000104833	blue
ENSG00000104859	blue
ENSG00000105290	blue
ENSG00000105695	blue
ENSG00000105707	blue
ENSG00000123146	blue
ENSG00000125746	blue
ENSG00000130005	blue
ENSG00000130475	blue
ENSG00000141934	blue
ENSG00000167635	blue
ENSG00000167641	blue
ENSG00000167755	blue
ENSG00000180739	blue
ENSG00000182141	blue
ENSG00000183401	blue
ENSG00000196357	blue
ENSG00000198597	blue
ENSG00000227392	blue
ENSG00000267317	blue
ENSG00000267498	blue
ENSG00000268518	blue
ENSG00000268521	blue
ENSG00000269386	blue
ENSG00000269553	blue
ENSG00000273654	blue
ENSG00000279044	blue
ENSG00000279161	blue
ENSG00000280061	blue
ENSG00000280486	blue
ENSG00000078747	blue
ENSG00000078814	blue
ENSG00000087495	blue
ENSG00000092758	blue
ENSG00000100991	blue
ENSG00000101049	blue
ENSG00000101265	blue
ENSG00000101464	blue
ENSG00000124126	blue
ENSG00000124207	blue
ENSG00000124224	blue
ENSG00000124251	blue
ENSG00000131069	blue
ENSG00000132640	blue
ENSG00000132824	blue
ENSG00000149633	blue
ENSG00000158296	blue
ENSG00000228265	blue
ENSG00000232880	blue
ENSG00000238194	blue
ENSG00000244274	blue
ENSG00000277425	blue
ENSG00000277829	blue
ENSG00000278041	blue
ENSG00000154642	blue
ENSG00000156256	blue
ENSG00000159228	blue
ENSG00000160218	blue
ENSG00000160285	blue
ENSG00000160305	blue
ENSG00000160307	blue
ENSG00000198862	blue
ENSG00000205930	blue
ENSG00000232560	blue
ENSG00000233393	blue
ENSG00000238197	blue
ENSG00000099957	blue
ENSG00000100142	blue
ENSG00000100181	blue
ENSG00000100225	blue
ENSG00000100242	blue
ENSG00000100399	blue
ENSG00000128242	blue
ENSG00000128283	blue
ENSG00000184381	blue
ENSG00000235513	blue
ENSG00000267338	blue
ENSG00000279010	blue
ENSG00000001497	blue
ENSG00000005893	blue
ENSG00000046647	blue
ENSG00000102271	blue
ENSG00000123560	blue
ENSG00000130150	blue
ENSG00000130962	blue
ENSG00000157502	blue
ENSG00000158352	blue
ENSG00000165195	blue
ENSG00000169306	blue
ENSG00000169562	blue
ENSG00000184343	blue
ENSG00000188153	blue
ENSG00000188706	blue
ENSG00000198753	blue
ENSG00000201666	blue
ENSG00000235189	blue
ENSG00000237994	blue
ENSG00000085465	brown
ENSG00000116497	brown
ENSG00000122484	brown
ENSG00000132849	brown
ENSG00000143669	brown
ENSG00000143674	brown
ENSG00000156097	brown
ENSG00000159023	brown
ENSG00000169598	brown
ENSG00000183780	brown
ENSG00000185495	brown
ENSG00000219133	brown
ENSG00000224093	brown
ENSG00000224668	brown
ENSG00000225206	brown
ENSG00000227953	brown
ENSG00000230184	brown
ENSG00000231272	brown
ENSG00000232166	brown
ENSG00000232558	brown
ENSG00000233040	brown
ENSG00000235021	brown
ENSG00000236358	brown
ENSG00000240244	brown
ENSG00000240692	brown
ENSG00000252396	brown
ENSG00000259946	brown
ENSG00000260855	brown
ENSG00000260948	brown
ENSG00000264377	brown
ENSG00000269998	brown
ENSG00000273367	brown
ENSG00000273373	brown
ENSG00000273573	brown
ENSG00000278467	brown
ENSG00000279513	brown
ENSG00000280157	brown
ENSG00000003509	brown
ENSG00000118246	brown
ENSG00000123607	brown
ENSG00000144410	brown
ENSG00000144426	brown
ENSG00000152056	brown
ENSG00000153246	brown
ENSG00000155749	brown
ENSG00000204717	brown
ENSG00000213090	brown
ENSG00000214595	brown
ENSG00000223564	brown
ENSG00000223874	brown
ENSG00000224928	brown
ENSG00000227021	brown
ENSG00000228391	brown
ENSG00000229089	brown
ENSG00000229127	brown
ENSG00000229727	brown
ENSG00000232034	brown
ENSG00000232502	brown
ENSG00000233143	brown
ENSG00000233204	brown
ENSG00000233416	brown
ENSG00000233723	brown
ENSG00000234423	brown
ENSG00000235072	brown
ENSG00000235571	brown
ENSG00000235760	brown
ENSG00000236886	brown
ENSG00000249715	brown
ENSG00000251982	brown
ENSG00000259056	brown
ENSG00000259855	brown
ENSG00000272002	brown
ENSG00000272800	brown
ENSG00000274346	brown
ENSG00000278951	brown
ENSG00000114127	brown
ENSG00000114656	brown
ENSG00000144893	brown
ENSG00000145014	brown
ENSG00000154814	brown
ENSG00000157036	brown
ENSG00000158220	brown
ENSG00000163491	brown
ENSG00000168016	brown
ENSG00000175054	brown
ENSG00000180385	brown
ENSG00000185621	brown
ENSG00000206561	brown
ENSG00000213877	brown
ENSG00000214216	brown
ENSG00000224479	brown
ENSG00000224728	brown
ENSG00000226642	brown
ENSG00000230951	brown
ENSG00000235257	brown
ENSG00000240048	brown
ENSG00000240207	brown
ENSG00000240809	brown
ENSG00000242094	brown
ENSG00000242103	brown
ENSG00000243813	brown
ENSG00000261786	brown
ENSG00000263634	brown
ENSG00000270562	brown
ENSG00000272498	brown
ENSG00000272529	brown
ENSG00000277539	brown
ENSG00000279277	brown
ENSG00000279727	brown
ENSG00000281100	brown
ENSG00000281392	brown
ENSG00000130997	brown
ENSG00000145241	brown
ENSG00000178222	brown
ENSG00000201516	brown
ENSG00000212458	brown
ENSG00000221245	brown
ENSG00000221265	brown
ENSG00000227189	brown
ENSG00000242768	brown
ENSG00000245958	brown
ENSG00000247624	brown
ENSG00000248228	brown
ENSG00000249006	brown
ENSG00000250670	brown
ENSG00000250950	brown
ENSG00000251652	brown
ENSG00000280650	brown
ENSG00000283183	brown
ENSG00000283281	brown
ENSG00000133401	brown
ENSG00000155846	brown
ENSG00000170074	brown
ENSG00000182230	brown
ENSG00000200648	brown
ENSG00000204677	brown
ENSG00000233006	brown
ENSG00000240083	brown
ENSG00000242547	brown
ENSG00000243806	brown
ENSG00000243914	brown
ENSG00000246323	brown
ENSG00000248610	brown
ENSG00000248624	brown
ENSG00000248994	brown
ENSG00000249114	brown
ENSG00000249605	brown
ENSG00000249688	brown
ENSG00000249781	brown
ENSG00000250260	brown
ENSG00000251400	brown
ENSG00000251887	brown
ENSG00000253297	brown
ENSG00000253357	brown
ENSG00000276514	brown
ENSG00000112053	brown
ENSG00000112293	brown
ENSG00000173214	brown
ENSG00000180113	brown
ENSG00000203809	brown
ENSG00000213076	brown
ENSG00000214457	brown
ENSG00000216316	brown
ENSG00000216471	brown
ENSG00000220515	brown
ENSG00000224707	brown
ENSG00000229036	brown
ENSG00000230177	brown
ENSG00000232311	brown
ENSG00000232422	brown
ENSG00000233844	brown
ENSG00000235008	brown
ENSG00000244694	brown
ENSG00000261970	brown
ENSG00000271789	brown
ENSG00000272356	brown
ENSG00000279659	brown
ENSG00000002746	brown
ENSG00000106125	brown
ENSG00000106526	brown
ENSG00000128536	brown
ENSG00000146530	brown
ENSG00000158683	brown
ENSG00000181211	brown
ENSG00000189212	brown
ENSG00000197343	brown
ENSG00000199846	brown
ENSG00000213640	brown
ENSG00000224223	brown
ENSG00000238906	brown
ENSG00000239919	brown
ENSG00000242593	brown
ENSG00000271344	brown
ENSG00000280439	brown
ENSG00000035681	brown
ENSG00000133863	brown
ENSG00000171044	brown
ENSG00000213865	brown
ENSG00000253137	brown
ENSG00000254370	brown
ENSG00000254377	brown
ENSG00000254392	brown
ENSG00000254556	brown
ENSG00000254936	brown
ENSG00000255310	brown
ENSG00000269918	brown
ENSG00000279518	brown
ENSG00000280294	brown
ENSG00000282692	brown
ENSG00000070601	brown
ENSG00000155158	brown
ENSG00000171843	brown
ENSG00000187984	brown
ENSG00000197969	brown
ENSG00000215126	brown
ENSG00000219928	brown
ENSG00000229146	brown
ENSG00000229587	brown
ENSG00000233820	brown
ENSG00000235310	brown
ENSG00000236709	brown
ENSG00000240240	brown
ENSG00000279456	brown
ENSG00000065621	brown
ENSG00000166343	brown
ENSG00000180139	brown
ENSG00000198105	brown
ENSG00000224222	brown
ENSG00000224596	brown
ENSG00000225192	brown
ENSG00000225251	brown
ENSG00000225299	brown
ENSG00000226578	brown
ENSG00000228828	brown
ENSG00000231496	brown
ENSG00000232334	brown
ENSG00000239665	brown
ENSG00000279315	brown
ENSG00000283141	brown
ENSG00000077616	brown
ENSG00000166105	brown
ENSG00000166368	brown
ENSG00000179240	brown
ENSG00000188211	brown
ENSG00000196844	brown
ENSG00000205035	brown
ENSG00000213252	brown
ENSG00000251562	brown
ENSG00000254487	brown
ENSG00000254498	brown
ENSG00000254534	brown
ENSG00000254579	brown
ENSG00000254712	brown
ENSG00000254826	brown
ENSG00000255434	brown
ENSG00000255460	brown
ENSG00000259799	brown
ENSG00000260196	brown
ENSG00000260209	brown
ENSG00000261098	brown
ENSG00000052126	brown
ENSG00000110888	brown
ENSG00000111224	brown
ENSG00000111490	brown
ENSG00000111731	brown
ENSG00000118596	brown
ENSG00000134285	brown
ENSG00000139436	brown
ENSG00000187950	brown
ENSG00000214029	brown
ENSG00000221564	brown
ENSG00000243854	brown
ENSG00000247157	brown
ENSG00000251536	brown
ENSG00000253284	brown
ENSG00000255693	brown
ENSG00000255790	brown
ENSG00000255920	brown
ENSG00000256101	brown
ENSG00000256552	brown
ENSG00000256650	brown
ENSG00000256654	brown
ENSG00000256790	brown
ENSG00000256973	brown
ENSG00000257279	brown
ENSG00000261324	brown
ENSG00000270863	brown
ENSG00000277595	brown
ENSG00000277952	brown
ENSG00000280381	brown
ENSG00000132938	brown
ENSG00000139746	brown
ENSG00000165300	brown
ENSG00000201690	brown
ENSG00000215483	brown
ENSG00000229427	brown
ENSG00000229715	brown
ENSG00000230793	brown
ENSG00000232795	brown
ENSG00000233273	brown
ENSG00000233644	brown
ENSG00000236860	brown
ENSG00000243319	brown
ENSG00000250878	brown
ENSG00000261553	brown
ENSG00000264482	brown
ENSG00000265164	brown
ENSG00000272542	brown
ENSG00000276704	brown
ENSG00000278156	brown
ENSG00000279702	brown
ENSG00000087299	brown
ENSG00000088808	brown
ENSG00000089775	brown
ENSG00000092068	brown
ENSG00000100503	brown
ENSG00000133997	brown
ENSG00000134007	brown
ENSG00000187790	brown
ENSG00000202229	brown
ENSG00000214548	brown
ENSG00000242330	brown
ENSG00000258445	brown
ENSG00000258526	brown
ENSG00000258745	brown
ENSG00000258875	brown
ENSG00000259158	brown
ENSG00000260810	brown
ENSG00000047346	brown
ENSG00000134146	brown
ENSG00000166762	brown
ENSG00000185823	brown
ENSG00000196391	brown
ENSG00000198838	brown
ENSG00000200008	brown
ENSG00000212380	brown
ENSG00000212428	brown
ENSG00000224078	brown
ENSG00000235518	brown
ENSG00000255192	brown
ENSG00000258725	brown
ENSG00000259307	brown
ENSG00000259336	brown
ENSG00000259554	brown
ENSG00000259592	brown
ENSG00000259924	brown
ENSG00000259935	brown
ENSG00000260916	brown
ENSG00000261315	brown
ENSG00000269951	brown
ENSG00000270523	brown
ENSG00000271347	brown
ENSG00000273173	brown
ENSG00000274444	brown
ENSG00000278991	brown
ENSG00000279050	brown
ENSG00000279192	brown
ENSG00000281183	brown
ENSG00000102908	brown
ENSG00000200869	brown
ENSG00000252080	brown
ENSG00000257180	brown
ENSG00000260064	brown
ENSG00000260456	brown
ENSG00000260600	brown
ENSG00000260750	brown
ENSG00000260835	brown
ENSG00000261330	brown
ENSG00000262470	brown
ENSG00000262691	brown
ENSG00000274093	brown
ENSG00000275383	brown
ENSG00000278926	brown
ENSG00000279276	brown
ENSG00000279356	brown
ENSG00000279877	brown
ENSG00000280000	brown
ENSG00000283584	brown
ENSG00000076382	brown
ENSG00000154263	brown
ENSG00000198920	brown
ENSG00000204584	brown
ENSG00000204650	brown
ENSG00000228331	brown
ENSG00000262943	brown
ENSG00000263069	brown
ENSG00000263485	brown
ENSG00000264112	brown
ENSG00000264529	brown
ENSG00000265356	brown
ENSG00000265544	brown
ENSG00000265775	brown
ENSG00000276863	brown
ENSG00000279059	brown
ENSG00000279668	brown
ENSG00000279674	brown
ENSG00000280046	brown
ENSG00000283417	brown
ENSG00000078043	brown
ENSG00000134444	brown
ENSG00000150637	brown
ENSG00000167210	brown
ENSG00000175322	brown
ENSG00000176225	brown
ENSG00000186481	brown
ENSG00000265413	brown
ENSG00000266288	brown
ENSG00000267193	brown
ENSG00000274214	brown
ENSG00000274776	brown
ENSG00000277534	brown
ENSG00000280098	brown
ENSG00000128000	brown
ENSG00000161298	brown
ENSG00000167555	brown
ENSG00000168813	brown
ENSG00000188033	brown
ENSG00000196268	brown
ENSG00000196381	brown
ENSG00000198046	brown
ENSG00000198482	brown
ENSG00000198633	brown
ENSG00000268401	brown
ENSG00000269069	brown
ENSG00000279387	brown
ENSG00000088340	brown
ENSG00000101391	brown
ENSG00000198547	brown
ENSG00000201348	brown
ENSG00000213950	brown
ENSG00000225479	brown
ENSG00000227927	brown
ENSG00000230935	brown
ENSG00000234187	brown
ENSG00000239923	brown
ENSG00000160282	brown
ENSG00000185433	brown
ENSG00000186842	brown
ENSG00000225330	brown
ENSG00000231713	brown
ENSG00000270116	brown
ENSG00000100053	brown
ENSG00000185666	brown
ENSG00000205632	brown
ENSG00000225783	brown
ENSG00000272720	brown
ENSG00000147162	brown
ENSG00000187516	brown
ENSG00000203930	brown
ENSG00000204086	brown
ENSG00000206795	brown
ENSG00000212027	brown
ENSG00000213997	brown
ENSG00000215284	brown
ENSG00000223995	brown
ENSG00000224339	brown
ENSG00000224664	brown
ENSG00000226048	brown
ENSG00000229674	brown
ENSG00000230590	brown
ENSG00000230823	brown
ENSG00000231566	brown
ENSG00000234592	brown
ENSG00000235244	brown
ENSG00000238039	brown
ENSG00000241489	brown
ENSG00000241769	brown
ENSG00000265727	brown
ENSG00000269902	brown
ENSG00000270069	brown
ENSG00000270189	brown
ENSG00000271430	brown
ENSG00000271533	brown
ENSG00000277883	brown
ENSG00000212100	brown
ENSG00000220553	brown
ENSG00000222321	brown
ENSG00000223308	brown
ENSG00000248525	brown
ENSG00000251107	brown
ENSG00000256004	brown
ENSG00000076356	brown4
ENSG00000143801	brown4
ENSG00000203685	brown4
ENSG00000144583	brown4
ENSG00000156959	brown4
ENSG00000072832	brown4
ENSG00000132563	brown4
ENSG00000146083	brown4
ENSG00000197283	brown4
ENSG00000008256	brown4
ENSG00000136295	brown4
ENSG00000160963	brown4
ENSG00000181790	brown4
ENSG00000203772	brown4
ENSG00000134780	brown4
ENSG00000158555	brown4
ENSG00000172350	brown4
ENSG00000011105	brown4
ENSG00000110881	brown4
ENSG00000111186	brown4
ENSG00000135127	brown4
ENSG00000198598	brown4
ENSG00000100604	brown4
ENSG00000183092	brown4
ENSG00000196405	brown4
ENSG00000103034	brown4
ENSG00000225614	brown4
ENSG00000073670	brown4
ENSG00000075461	brown4
ENSG00000161682	brown4
ENSG00000170004	brown4
ENSG00000184922	brown4
ENSG00000141622	brown4
ENSG00000004777	brown4
ENSG00000072071	brown4
ENSG00000105143	brown4
ENSG00000105255	brown4
ENSG00000167654	brown4
ENSG00000176490	brown4
ENSG00000177380	brown4
ENSG00000213023	brown4
ENSG00000132821	brown4
ENSG00000196700	brown4
ENSG00000197122	brown4
ENSG00000197457	brown4
ENSG00000100321	brown4
ENSG00000166897	brown4
ENSG00000102302	brown4
ENSG00000040487	cyan
ENSG00000049239	cyan
ENSG00000116213	cyan
ENSG00000117385	cyan
ENSG00000127054	cyan
ENSG00000132781	cyan
ENSG00000143379	cyan
ENSG00000143624	cyan
ENSG00000162572	cyan
ENSG00000176444	cyan
ENSG00000188807	cyan
ENSG00000198198	cyan
ENSG00000198952	cyan
ENSG00000084774	cyan
ENSG00000135637	cyan
ENSG00000138375	cyan
ENSG00000155066	cyan
ENSG00000168397	cyan
ENSG00000168763	cyan
ENSG00000180902	cyan
ENSG00000132182	cyan
ENSG00000177646	cyan
ENSG00000225697	cyan
ENSG00000087008	cyan
ENSG00000127415	cyan
ENSG00000185049	cyan
ENSG00000028310	cyan
ENSG00000070814	cyan
ENSG00000161021	cyan
ENSG00000176783	cyan
ENSG00000197536	cyan
ENSG00000124574	cyan
ENSG00000124608	cyan
ENSG00000161904	cyan
ENSG00000172432	cyan
ENSG00000197081	cyan
ENSG00000213676	cyan
ENSG00000006704	cyan
ENSG00000077454	cyan
ENSG00000106479	cyan
ENSG00000122678	cyan
ENSG00000128563	cyan
ENSG00000146576	cyan
ENSG00000164880	cyan
ENSG00000169919	cyan
ENSG00000197037	cyan
ENSG00000197150	cyan
ENSG00000204946	cyan
ENSG00000205903	cyan
ENSG00000230715	cyan
ENSG00000243679	cyan
ENSG00000104365	cyan
ENSG00000158863	cyan
ENSG00000168487	cyan
ENSG00000178209	cyan
ENSG00000178814	cyan
ENSG00000179832	cyan
ENSG00000181135	cyan
ENSG00000095319	cyan
ENSG00000119321	cyan
ENSG00000130714	cyan
ENSG00000136807	cyan
ENSG00000136811	cyan
ENSG00000148356	cyan
ENSG00000148384	cyan
ENSG00000176248	cyan
ENSG00000177239	cyan
ENSG00000181090	cyan
ENSG00000188566	cyan
ENSG00000198917	cyan
ENSG00000176986	cyan
ENSG00000214655	cyan
ENSG00000235245	cyan
ENSG00000070047	cyan
ENSG00000149262	cyan
ENSG00000149499	cyan
ENSG00000160613	cyan
ENSG00000168056	cyan
ENSG00000177595	cyan
ENSG00000186635	cyan
ENSG00000197136	cyan
ENSG00000072609	cyan
ENSG00000089154	cyan
ENSG00000122965	cyan
ENSG00000139645	cyan
ENSG00000150990	cyan
ENSG00000167566	cyan
ENSG00000196498	cyan
ENSG00000072121	cyan
ENSG00000100813	cyan
ENSG00000185024	cyan
ENSG00000104129	cyan
ENSG00000007541	cyan
ENSG00000058600	cyan
ENSG00000080603	cyan
ENSG00000102870	cyan
ENSG00000102901	cyan
ENSG00000103227	cyan
ENSG00000103249	cyan
ENSG00000141012	cyan
ENSG00000158805	cyan
ENSG00000159792	cyan
ENSG00000161996	cyan
ENSG00000167395	cyan
ENSG00000167972	cyan
ENSG00000177548	cyan
ENSG00000183458	cyan
ENSG00000197912	cyan
ENSG00000250251	cyan
ENSG00000004975	cyan
ENSG00000087157	cyan
ENSG00000108469	cyan
ENSG00000108773	cyan
ENSG00000108784	cyan
ENSG00000132478	cyan
ENSG00000141577	cyan
ENSG00000167302	cyan
ENSG00000167716	cyan
ENSG00000170037	cyan
ENSG00000171298	cyan
ENSG00000177731	cyan
ENSG00000182446	cyan
ENSG00000005206	cyan
ENSG00000039650	cyan
ENSG00000063169	cyan
ENSG00000071626	cyan
ENSG00000083838	cyan
ENSG00000104852	cyan
ENSG00000104885	cyan
ENSG00000104897	cyan
ENSG00000104936	cyan
ENSG00000104957	cyan
ENSG00000104973	cyan
ENSG00000105221	cyan
ENSG00000105325	cyan
ENSG00000105397	cyan
ENSG00000105486	cyan
ENSG00000105552	cyan
ENSG00000105771	cyan
ENSG00000127663	cyan
ENSG00000129347	cyan
ENSG00000129351	cyan
ENSG00000129933	cyan
ENSG00000130816	cyan
ENSG00000132017	cyan
ENSG00000132024	cyan
ENSG00000133247	cyan
ENSG00000134815	cyan
ENSG00000142002	cyan
ENSG00000167615	cyan
ENSG00000167625	cyan
ENSG00000249115	cyan
ENSG00000269352	cyan
ENSG00000272333	cyan
ENSG00000100982	cyan
ENSG00000101150	cyan
ENSG00000101191	cyan
ENSG00000101199	cyan
ENSG00000198276	cyan
ENSG00000215305	cyan
ENSG00000099949	cyan
ENSG00000100023	cyan
ENSG00000100056	cyan
ENSG00000100083	cyan
ENSG00000100226	cyan
ENSG00000100258	cyan
ENSG00000100324	cyan
ENSG00000100325	cyan
ENSG00000100425	cyan
ENSG00000128191	cyan
ENSG00000182858	cyan
ENSG00000102125	cyan
ENSG00000182872	cyan
ENSG00000184634	cyan
ENSG00000047410	darkgreen
ENSG00000116478	darkgreen
ENSG00000118217	darkgreen
ENSG00000121940	darkgreen
ENSG00000143702	darkgreen
ENSG00000143753	darkgreen
ENSG00000143815	darkgreen
ENSG00000156875	darkgreen
ENSG00000156876	darkgreen
ENSG00000158711	darkgreen
ENSG00000162664	darkgreen
ENSG00000198799	darkgreen
ENSG00000213064	darkgreen
ENSG00000018699	darkgreen
ENSG00000088205	darkgreen
ENSG00000115020	darkgreen
ENSG00000115355	darkgreen
ENSG00000115368	darkgreen
ENSG00000115524	darkgreen
ENSG00000116062	darkgreen
ENSG00000119004	darkgreen
ENSG00000151694	darkgreen
ENSG00000153094	darkgreen
ENSG00000172071	darkgreen
ENSG00000196504	darkgreen
ENSG00000058063	darkgreen
ENSG00000091527	darkgreen
ENSG00000113810	darkgreen
ENSG00000114302	darkgreen
ENSG00000114480	darkgreen
ENSG00000114739	darkgreen
ENSG00000118007	darkgreen
ENSG00000131374	darkgreen
ENSG00000138468	darkgreen
ENSG00000144792	darkgreen
ENSG00000163939	darkgreen
ENSG00000172939	darkgreen
ENSG00000177694	darkgreen
ENSG00000180370	darkgreen
ENSG00000182983	darkgreen
ENSG00000084093	darkgreen
ENSG00000090989	darkgreen
ENSG00000109320	darkgreen
ENSG00000109606	darkgreen
ENSG00000109787	darkgreen
ENSG00000145391	darkgreen
ENSG00000151718	darkgreen
ENSG00000164111	darkgreen
ENSG00000168310	darkgreen
ENSG00000168769	darkgreen
ENSG00000153922	darkgreen
ENSG00000164151	darkgreen
ENSG00000164221	darkgreen
ENSG00000164307	darkgreen
ENSG00000178338	darkgreen
ENSG00000146263	darkgreen
ENSG00000198315	darkgreen
ENSG00000008311	darkgreen
ENSG00000083168	darkgreen
ENSG00000147649	darkgreen
ENSG00000164684	darkgreen
ENSG00000168615	darkgreen
ENSG00000107164	darkgreen
ENSG00000122692	darkgreen
ENSG00000136824	darkgreen
ENSG00000165219	darkgreen
ENSG00000168795	darkgreen
ENSG00000198887	darkgreen
ENSG00000108055	darkgreen
ENSG00000120616	darkgreen
ENSG00000150093	darkgreen
ENSG00000165996	darkgreen
ENSG00000172671	darkgreen
ENSG00000197771	darkgreen
ENSG00000241058	darkgreen
ENSG00000030066	darkgreen
ENSG00000110066	darkgreen
ENSG00000110075	darkgreen
ENSG00000133789	darkgreen
ENSG00000137504	darkgreen
ENSG00000149231	darkgreen
ENSG00000166439	darkgreen
ENSG00000166889	darkgreen
ENSG00000167325	darkgreen
ENSG00000102189	darkgreen
ENSG00000120800	darkgreen
ENSG00000135679	darkgreen
ENSG00000139218	darkgreen
ENSG00000139350	darkgreen
ENSG00000185591	darkgreen
ENSG00000189079	darkgreen
ENSG00000212124	darkgreen
ENSG00000102699	darkgreen
ENSG00000120690	darkgreen
ENSG00000132953	darkgreen
[truncated: 18,889 more rows]

## Sheet: caudate___1_25
gene	module
ENSG00000116497	black
ENSG00000117013	black
ENSG00000131697	black
ENSG00000132849	black
ENSG00000137942	black
ENSG00000154370	black
ENSG00000159023	black
ENSG00000160716	black
ENSG00000162931	black
ENSG00000163462	black
ENSG00000183317	black
ENSG00000185946	black
ENSG00000187801	black
ENSG00000219133	black
ENSG00000225082	black
ENSG00000225206	black
ENSG00000227034	black
ENSG00000231272	black
ENSG00000235021	black
ENSG00000240692	black
ENSG00000259946	black
ENSG00000269998	black
ENSG00000280157	black
ENSG00000115977	black
ENSG00000135622	black
ENSG00000144426	black
ENSG00000153246	black
ENSG00000214595	black
ENSG00000223874	black
ENSG00000223935	black
ENSG00000224928	black
ENSG00000227021	black
ENSG00000228391	black
ENSG00000230606	black
ENSG00000233143	black
ENSG00000233204	black
ENSG00000233723	black
ENSG00000235072	black
ENSG00000236760	black
ENSG00000236886	black
ENSG00000259855	black
ENSG00000260977	black
ENSG00000278951	black
ENSG00000008300	black
ENSG00000010322	black
ENSG00000157388	black
ENSG00000158220	black
ENSG00000163491	black
ENSG00000178917	black
ENSG00000207954	black
ENSG00000213877	black
ENSG00000214216	black
ENSG00000224728	black
ENSG00000226642	black
ENSG00000236999	black
ENSG00000240048	black
ENSG00000240809	black
ENSG00000242094	black
ENSG00000242229	black
ENSG00000252980	black
ENSG00000277539	black
ENSG00000121210	black
ENSG00000159674	black
ENSG00000197386	black
ENSG00000227189	black
ENSG00000242768	black
ENSG00000250670	black
ENSG00000251244	black
ENSG00000261643	black
ENSG00000280650	black
ENSG00000283183	black
ENSG00000158458	black
ENSG00000197603	black
ENSG00000214108	black
ENSG00000230789	black
ENSG00000243914	black
ENSG00000248359	black
ENSG00000248624	black
ENSG00000248884	black
ENSG00000249605	black
ENSG00000249688	black
ENSG00000250260	black
ENSG00000251887	black
ENSG00000253357	black
ENSG00000279752	black
ENSG00000112053	black
ENSG00000124493	black
ENSG00000146216	black
ENSG00000227681	black
ENSG00000232422	black
ENSG00000272541	black
ENSG00000002746	black
ENSG00000146530	black
ENSG00000146776	black
ENSG00000177679	black
ENSG00000181211	black
ENSG00000189212	black
ENSG00000230190	black
ENSG00000231515	black
ENSG00000237818	black
ENSG00000239919	black
ENSG00000158815	black
ENSG00000171044	black
ENSG00000253137	black
ENSG00000253230	black
ENSG00000253463	black
ENSG00000253849	black
ENSG00000254392	black
ENSG00000254839	black
ENSG00000255310	black
ENSG00000269918	black
ENSG00000280294	black
ENSG00000281961	black
ENSG00000282164	black
ENSG00000282692	black
ENSG00000107263	black
ENSG00000136854	black
ENSG00000148408	black
ENSG00000176884	black
ENSG00000179082	black
ENSG00000198722	black
ENSG00000107890	black
ENSG00000156398	black
ENSG00000156521	black
ENSG00000186862	black
ENSG00000225299	black
ENSG00000231496	black
ENSG00000272692	black
ENSG00000011347	black
ENSG00000072518	black
ENSG00000162341	black
ENSG00000166105	black
ENSG00000166368	black
ENSG00000172273	black
ENSG00000175115	black
ENSG00000196844	black
ENSG00000213252	black
ENSG00000254409	black
ENSG00000254487	black
ENSG00000254712	black
ENSG00000255434	black
ENSG00000255460	black
ENSG00000256443	black
ENSG00000260895	black
ENSG00000278919	black
ENSG00000279878	black
ENSG00000110888	black
ENSG00000111490	black
ENSG00000119242	black
ENSG00000135454	black
ENSG00000167535	black
ENSG00000221564	black
ENSG00000250091	black
ENSG00000251747	black
ENSG00000254016	black
ENSG00000257083	black
ENSG00000270028	black
ENSG00000279310	black
ENSG00000132938	black
ENSG00000229427	black
ENSG00000232795	black
ENSG00000233644	black
ENSG00000236860	black
ENSG00000242614	black
ENSG00000243319	black
ENSG00000264482	black
ENSG00000279702	black
ENSG00000092068	black
ENSG00000133958	black
ENSG00000165548	black
ENSG00000214548	black
ENSG00000258419	black
ENSG00000258469	black
ENSG00000259037	black
ENSG00000260792	black
ENSG00000185823	black
ENSG00000196391	black
ENSG00000198838	black
ENSG00000199489	black
ENSG00000199833	black
ENSG00000200638	black
ENSG00000200680	black
ENSG00000200726	black
ENSG00000201326	black
ENSG00000212380	black
ENSG00000212428	black
ENSG00000235518	black
ENSG00000255192	black
ENSG00000258624	black
ENSG00000259307	black
ENSG00000259740	black
ENSG00000261315	black
ENSG00000274376	black
ENSG00000274444	black
ENSG00000279050	black
ENSG00000279537	black
ENSG00000280234	black
ENSG00000281183	black
ENSG00000039523	black
ENSG00000131797	black
ENSG00000200556	black
ENSG00000200869	black
ENSG00000257122	black
ENSG00000260306	black
ENSG00000260600	black
ENSG00000260835	black
ENSG00000261226	black
ENSG00000262312	black
ENSG00000278975	black
ENSG00000279196	black
ENSG00000279202	black
ENSG00000279554	black
ENSG00000279693	black
ENSG00000279877	black
ENSG00000280000	black
ENSG00000005379	black
ENSG00000083454	black
ENSG00000167281	black
ENSG00000167889	black
ENSG00000170921	black
ENSG00000172782	black
ENSG00000175866	black
ENSG00000198920	black
ENSG00000204650	black
ENSG00000226049	black
ENSG00000233175	black
ENSG00000235296	black
ENSG00000262943	black
ENSG00000263069	black
ENSG00000263278	black
ENSG00000263485	black
ENSG00000264529	black
ENSG00000265356	black
ENSG00000265544	black
ENSG00000265775	black
ENSG00000267121	black
ENSG00000279668	black
ENSG00000279674	black
ENSG00000283417	black
ENSG00000168502	black
ENSG00000243516	black
ENSG00000265413	black
ENSG00000272746	black
ENSG00000279543	black
ENSG00000280098	black
ENSG00000104983	black
ENSG00000128000	black
ENSG00000131398	black
ENSG00000141837	black
ENSG00000160460	black
ENSG00000161298	black
ENSG00000269069	black
ENSG00000276097	black
ENSG00000080845	black
ENSG00000101282	black
ENSG00000124212	black
ENSG00000131061	black
ENSG00000198547	black
ENSG00000225479	black
ENSG00000227927	black
ENSG00000234187	black
ENSG00000142185	black
ENSG00000142197	black
ENSG00000231713	black
ENSG00000100346	black
ENSG00000133460	black
ENSG00000169635	black
ENSG00000182841	black
ENSG00000185666	black
ENSG00000225783	black
ENSG00000230701	black
ENSG00000232081	black
ENSG00000244671	black
ENSG00000272720	black
ENSG00000101842	black
ENSG00000125675	black
ENSG00000187516	black
ENSG00000203930	black
ENSG00000234345	black
ENSG00000235244	black
ENSG00000277883	black
ENSG00000212136	black
ENSG00000220553	black
ENSG00000251107	black
ENSG00000260848	black
ENSG00000261491	black
ENSG00000265140	black
ENSG00000265596	black
ENSG00000023572	blue
ENSG00000054116	blue
ENSG00000057757	blue
ENSG00000077152	blue
ENSG00000077254	blue
ENSG00000084070	blue
ENSG00000116199	blue
ENSG00000116288	blue
ENSG00000116661	blue
ENSG00000116741	blue
ENSG00000116750	blue
ENSG00000116752	blue
ENSG00000116874	blue
ENSG00000116898	blue
ENSG00000116918	blue
ENSG00000117118	blue
ENSG00000117133	blue
ENSG00000117395	blue
ENSG00000117419	blue
ENSG00000117475	blue
ENSG00000117533	blue
ENSG00000117691	blue
ENSG00000117748	blue
ENSG00000123091	blue
ENSG00000126088	blue
ENSG00000126698	blue
ENSG00000127125	blue
ENSG00000130770	blue
ENSG00000131779	blue
ENSG00000132768	blue
ENSG00000132881	blue
ENSG00000134248	blue
ENSG00000134375	blue
ENSG00000135778	blue
ENSG00000137947	blue
ENSG00000142686	blue
ENSG00000142875	blue
ENSG00000143106	blue
ENSG00000143158	blue
ENSG00000143198	blue
ENSG00000143222	blue
ENSG00000143314	blue
ENSG00000143420	blue
ENSG00000143436	blue
ENSG00000143543	blue
ENSG00000143549	blue
ENSG00000143575	blue
ENSG00000143612	blue
ENSG00000143756	blue
ENSG00000143774	blue
ENSG00000152904	blue
ENSG00000158109	blue
ENSG00000158716	blue
ENSG00000158828	blue
ENSG00000159346	blue
ENSG00000159352	blue
ENSG00000160075	blue
ENSG00000160688	blue
ENSG00000160714	blue
ENSG00000162517	blue
ENSG00000162623	blue
ENSG00000162639	blue
ENSG00000162735	blue
ENSG00000162753	blue
ENSG00000162851	blue
ENSG00000162910	blue
ENSG00000163155	blue
ENSG00000163382	blue
ENSG00000163444	blue
ENSG00000163875	blue
ENSG00000168159	blue
ENSG00000168653	blue
ENSG00000172339	blue
ENSG00000173409	blue
ENSG00000173436	blue
ENSG00000173660	blue
ENSG00000173726	blue
ENSG00000174842	blue
ENSG00000175279	blue
ENSG00000175756	blue
ENSG00000176261	blue
ENSG00000178096	blue
ENSG00000178796	blue
ENSG00000179085	blue
ENSG00000181817	blue
ENSG00000183155	blue
ENSG00000183831	blue
ENSG00000201448	blue
ENSG00000203705	blue
ENSG00000211451	blue
ENSG00000213190	blue
ENSG00000215845	blue
ENSG00000224550	blue
ENSG00000225554	blue
ENSG00000229588	blue
ENSG00000233954	blue
ENSG00000242485	blue
ENSG00000248485	blue
ENSG00000259943	blue
ENSG00000260464	blue
ENSG00000266472	blue
ENSG00000014641	blue
ENSG00000035141	blue
ENSG00000065548	blue
ENSG00000068912	blue
ENSG00000114956	blue
ENSG00000115073	blue
ENSG00000115159	blue
ENSG00000115233	blue
ENSG00000115289	blue
ENSG00000115295	blue
ENSG00000115350	blue
ENSG00000115520	blue
ENSG00000115561	blue
ENSG00000115661	blue
ENSG00000115685	blue
ENSG00000115762	blue
ENSG00000115944	blue
ENSG00000116030	blue
ENSG00000116120	blue
ENSG00000119013	blue
ENSG00000119782	blue
ENSG00000119801	blue
ENSG00000127824	blue
ENSG00000132313	blue
ENSG00000135617	blue
ENSG00000135932	blue
ENSG00000135940	blue
ENSG00000136560	blue
ENSG00000136682	blue
ENSG00000136718	blue
ENSG00000138382	blue
ENSG00000138399	blue
ENSG00000138430	blue
ENSG00000143727	blue
ENSG00000143889	blue
ENSG00000143933	blue
ENSG00000144118	blue
ENSG00000152133	blue
ENSG00000153237	blue
ENSG00000154518	blue
ENSG00000162972	blue
ENSG00000162980	blue
ENSG00000163001	blue
ENSG00000163002	blue
ENSG00000163170	blue
ENSG00000163466	blue
ENSG00000163541	blue
ENSG00000169599	blue
ENSG00000169621	blue
ENSG00000170417	blue
ENSG00000170634	blue
ENSG00000172428	blue
ENSG00000173163	blue
ENSG00000175701	blue
ENSG00000178074	blue
ENSG00000180398	blue
ENSG00000188010	blue
ENSG00000188542	blue
ENSG00000188674	blue
ENSG00000196290	blue
ENSG00000197223	blue
ENSG00000198612	blue
ENSG00000200488	blue
ENSG00000218739	blue
ENSG00000224152	blue
ENSG00000224509	blue
ENSG00000227799	blue
ENSG00000228857	blue
ENSG00000232320	blue
ENSG00000236502	blue
ENSG00000237651	blue
ENSG00000239779	blue
ENSG00000239899	blue
ENSG00000243147	blue
ENSG00000251791	blue
ENSG00000252010	blue
ENSG00000260025	blue
ENSG00000271952	blue
ENSG00000008324	blue
ENSG00000033867	blue
ENSG00000065518	blue
ENSG00000070087	blue
ENSG00000081154	blue
ENSG00000113851	blue
ENSG00000113966	blue
ENSG00000114021	blue
ENSG00000114023	blue
ENSG00000114098	blue
ENSG00000114125	blue
ENSG00000114383	blue
ENSG00000114405	blue
ENSG00000114784	blue
ENSG00000125037	blue
ENSG00000134108	blue
ENSG00000136521	blue
ENSG00000138495	blue
ENSG00000144597	blue
ENSG00000144741	blue
ENSG00000144827	blue
ENSG00000144834	blue
ENSG00000144895	blue
ENSG00000151093	blue
ENSG00000156976	blue
ENSG00000159685	blue
ENSG00000161203	blue
ENSG00000163412	blue
ENSG00000163512	blue
ENSG00000163528	blue
ENSG00000163634	blue
ENSG00000163923	blue
ENSG00000168273	blue
ENSG00000170837	blue
ENSG00000170860	blue
ENSG00000174007	blue
ENSG00000175193	blue
ENSG00000178053	blue
ENSG00000179152	blue
ENSG00000181061	blue
ENSG00000181467	blue
ENSG00000184203	blue
ENSG00000184220	blue
ENSG00000185798	blue
ENSG00000187118	blue
ENSG00000197885	blue
ENSG00000201229	blue
ENSG00000205981	blue
ENSG00000206562	blue
ENSG00000224831	blue
ENSG00000232112	blue
ENSG00000233121	blue
ENSG00000240024	blue
ENSG00000240137	blue
ENSG00000241529	blue
ENSG00000242428	blue
ENSG00000250012	blue
ENSG00000254999	blue
ENSG00000270170	blue
ENSG00000014824	blue
ENSG00000056050	blue
ENSG00000061918	blue
ENSG00000078140	blue
ENSG00000109180	blue
ENSG00000109270	blue
ENSG00000109339	blue
ENSG00000109390	blue
ENSG00000109466	blue
ENSG00000109534	blue
ENSG00000132463	blue
ENSG00000138660	blue
ENSG00000138663	blue
ENSG00000145247	blue
ENSG00000145335	blue
ENSG00000151247	blue
ENSG00000151729	blue
ENSG00000153130	blue
ENSG00000154277	blue
ENSG00000156136	blue
ENSG00000163291	blue
ENSG00000163319	blue
ENSG00000163743	blue
ENSG00000163950	blue
ENSG00000164031	blue
ENSG00000164032	blue
ENSG00000169019	blue
ENSG00000169020	blue
ENSG00000169288	blue
ENSG00000170846	blue
ENSG00000177752	blue
ENSG00000178988	blue
ENSG00000181004	blue
ENSG00000187653	blue
ENSG00000196951	blue
ENSG00000237765	blue
ENSG00000248197	blue
ENSG00000249460	blue
ENSG00000250317	blue
ENSG00000251580	blue
ENSG00000254531	blue
ENSG00000269893	blue
ENSG00000273238	blue
ENSG00000013561	blue
ENSG00000038274	blue
ENSG00000048162	blue
ENSG00000050748	blue
ENSG00000051596	blue
ENSG00000082515	blue
ENSG00000085231	blue
ENSG00000112981	blue
ENSG00000113068	blue
ENSG00000113312	blue
ENSG00000113318	blue
ENSG00000113387	blue
ENSG00000113456	blue
ENSG00000113460	blue
ENSG00000113558	blue
ENSG00000113595	blue
ENSG00000113597	blue
ENSG00000113621	blue
ENSG00000119048	blue
ENSG00000120306	blue
ENSG00000120705	blue
ENSG00000120727	blue
ENSG00000127184	blue
ENSG00000129625	blue
ENSG00000131187	blue
ENSG00000131495	blue
ENSG00000131508	blue
ENSG00000134056	blue
ENSG00000134058	blue
ENSG00000145494	blue
ENSG00000145743	blue
ENSG00000145912	blue
ENSG00000145919	blue
ENSG00000146007	blue
ENSG00000146066	blue
ENSG00000153006	blue
ENSG00000153015	blue
ENSG00000153037	blue
ENSG00000164172	blue
ENSG00000164182	blue
ENSG00000164209	blue
ENSG00000164347	blue
ENSG00000164405	blue
ENSG00000164615	blue
ENSG00000169567	blue
ENSG00000170231	blue
ENSG00000171421	blue
ENSG00000173221	blue
ENSG00000174132	blue
ENSG00000175416	blue
ENSG00000177879	blue
ENSG00000183258	blue
ENSG00000198961	blue
ENSG00000200959	blue
ENSG00000213585	blue
ENSG00000217416	blue
ENSG00000224032	blue
ENSG00000237190	blue
ENSG00000249042	blue
ENSG00000250222	blue
ENSG00000253683	blue
ENSG00000260686	blue
ENSG00000261434	blue
ENSG00000272323	blue
ENSG00000272370	blue
ENSG00000273841	blue
ENSG00000008018	blue
ENSG00000010017	blue
ENSG00000047579	blue
ENSG00000048544	blue
ENSG00000048545	blue
ENSG00000060762	blue
ENSG00000079841	blue
ENSG00000083099	blue
ENSG00000096080	blue
ENSG00000096092	blue
ENSG00000111802	blue
ENSG00000111832	blue
ENSG00000112130	blue
ENSG00000112146	blue
ENSG00000112237	blue
ENSG00000112514	blue
ENSG00000112576	blue
ENSG00000112651	blue
ENSG00000112667	blue
ENSG00000112695	blue
ENSG00000112706	blue
ENSG00000118420	blue
ENSG00000120265	blue
ENSG00000123545	blue
ENSG00000123552	blue
ENSG00000124562	blue
ENSG00000124614	blue
ENSG00000124688	blue
ENSG00000124702	blue
ENSG00000124733	blue
ENSG00000130347	blue
ENSG00000130348	blue
ENSG00000130349	blue
ENSG00000132423	blue
ENSG00000135314	blue
ENSG00000135334	blue
ENSG00000137168	blue
ENSG00000137210	blue
ENSG00000137288	blue
ENSG00000137409	blue
ENSG00000145949	blue
ENSG00000146109	blue
ENSG00000146386	blue
ENSG00000151917	blue
ENSG00000154079	blue
ENSG00000176998	blue
ENSG00000188820	blue
ENSG00000197498	blue
ENSG00000203797	blue
ENSG00000203877	blue
ENSG00000204052	blue
ENSG00000204220	blue
ENSG00000204308	blue
ENSG00000204619	blue
ENSG00000213760	blue
ENSG00000225921	blue
ENSG00000226976	blue
ENSG00000269293	blue
ENSG00000270604	blue
ENSG00000272047	blue
ENSG00000276966	blue
ENSG00000277157	blue
ENSG00000004059	blue
ENSG00000005075	blue
ENSG00000075303	blue
ENSG00000085662	blue
ENSG00000090263	blue
ENSG00000090266	blue
ENSG00000105819	blue
ENSG00000105849	blue
ENSG00000105887	blue
ENSG00000105926	blue
ENSG00000105968	blue
ENSG00000106013	blue
ENSG00000106028	blue
ENSG00000106153	blue
ENSG00000106245	blue
ENSG00000106268	blue
ENSG00000106299	blue
ENSG00000106367	blue
ENSG00000106399	blue
ENSG00000106400	blue
ENSG00000106591	blue
ENSG00000106603	blue
ENSG00000106615	blue
ENSG00000106635	blue
ENSG00000106682	blue
ENSG00000127922	blue
ENSG00000127995	blue
ENSG00000128524	blue
ENSG00000128581	blue
ENSG00000128609	blue
ENSG00000136250	blue
ENSG00000155530	blue
ENSG00000164713	blue
ENSG00000164815	blue
ENSG00000164885	blue
ENSG00000170632	blue
ENSG00000172115	blue
ENSG00000172209	blue
ENSG00000172336	blue
ENSG00000176410	blue
ENSG00000182165	blue
ENSG00000185290	blue
ENSG00000188186	blue
ENSG00000189043	blue
ENSG00000196262	blue
ENSG00000196636	blue
ENSG00000214194	blue
ENSG00000219545	blue
ENSG00000220575	blue
ENSG00000224046	blue
ENSG00000232956	blue
ENSG00000233830	blue
ENSG00000237310	blue
ENSG00000239789	blue
ENSG00000240449	blue
ENSG00000241468	blue
ENSG00000085788	blue
ENSG00000104231	blue
ENSG00000104343	blue
ENSG00000104442	blue
ENSG00000120533	blue
ENSG00000147419	blue
ENSG00000147471	blue
ENSG00000147509	blue
ENSG00000147647	blue
ENSG00000147669	blue
ENSG00000147679	blue
ENSG00000147684	blue
ENSG00000154582	blue
ENSG00000155099	blue
ENSG00000155970	blue
ENSG00000156170	blue
ENSG00000156467	blue
ENSG00000156469	blue
ENSG00000156787	blue
ENSG00000164919	blue
ENSG00000164924	blue
ENSG00000169139	blue
ENSG00000169499	blue
ENSG00000170791	blue
ENSG00000175606	blue
ENSG00000176209	blue
ENSG00000176595	blue
ENSG00000176731	blue
ENSG00000177459	blue
ENSG00000183665	blue
ENSG00000188343	blue
ENSG00000198042	blue
ENSG00000198791	blue
ENSG00000205133	blue
ENSG00000253633	blue
ENSG00000253716	blue
ENSG00000253738	blue
ENSG00000253948	blue
ENSG00000271869	blue
ENSG00000272157	blue
ENSG00000280273	blue
ENSG00000010438	blue
ENSG00000106993	blue
ENSG00000107175	blue
ENSG00000119383	blue
ENSG00000119421	blue
ENSG00000119446	blue
ENSG00000130956	blue
ENSG00000135002	blue
ENSG00000135070	blue
ENSG00000136819	blue
ENSG00000136827	blue
ENSG00000136888	blue
ENSG00000136897	blue
ENSG00000136930	blue
ENSG00000136933	blue
ENSG00000136950	blue
ENSG00000137038	blue
ENSG00000137074	blue
ENSG00000137100	blue
ENSG00000137133	blue
ENSG00000148057	blue
ENSG00000148154	blue
ENSG00000148229	blue
ENSG00000164967	blue
ENSG00000164978	blue
ENSG00000165006	blue
ENSG00000165264	blue
ENSG00000165283	blue
ENSG00000175768	blue
ENSG00000175854	blue
ENSG00000235453	blue
ENSG00000242616	blue
ENSG00000278040	blue
ENSG00000107669	blue
ENSG00000107872	blue
ENSG00000108176	blue
ENSG00000119986	blue
ENSG00000120053	blue
ENSG00000138175	blue
ENSG00000138190	blue
ENSG00000148450	blue
ENSG00000148481	blue
ENSG00000148688	blue
ENSG00000148834	blue
ENSG00000151465	blue
ENSG00000151893	blue
ENSG00000155287	blue
ENSG00000156110	blue
ENSG00000156650	blue
ENSG00000165312	blue
ENSG00000165669	blue
ENSG00000165678	blue
ENSG00000165832	blue
ENSG00000166136	blue
ENSG00000166171	blue
ENSG00000166295	blue
ENSG00000169740	blue
ENSG00000171311	blue
ENSG00000172586	blue
ENSG00000173915	blue
ENSG00000175395	blue
ENSG00000179988	blue
ENSG00000185904	blue
ENSG00000196177	blue
ENSG00000196793	blue
ENSG00000198546	blue
ENSG00000198825	blue
ENSG00000204147	blue
ENSG00000212464	blue
ENSG00000227345	blue
ENSG00000229097	blue
ENSG00000231233	blue
ENSG00000261671	blue
ENSG00000269609	blue
ENSG00000270111	blue
ENSG00000279631	blue
ENSG00000109881	blue
ENSG00000110200	blue
ENSG00000110429	blue
ENSG00000110435	blue
ENSG00000110696	blue
ENSG00000110711	blue
ENSG00000110717	blue
ENSG00000126432	blue
ENSG00000129084	blue
ENSG00000129158	blue
ENSG00000134809	blue
ENSG00000137720	blue
ENSG00000137760	blue
ENSG00000148925	blue
ENSG00000148950	blue
ENSG00000149100	blue
ENSG00000149179	blue
ENSG00000149357	blue
ENSG00000149541	blue
ENSG00000149547	blue
ENSG00000149792	blue
ENSG00000150316	blue
ENSG00000150768	blue
ENSG00000151366	blue
ENSG00000151500	blue
ENSG00000154127	blue
ENSG00000158042	blue
ENSG00000162188	blue
ENSG00000162222	blue
ENSG00000162302	blue
ENSG00000166266	blue
ENSG00000166337	blue
ENSG00000167283	blue
ENSG00000167770	blue
ENSG00000168000	blue
ENSG00000170946	blue
ENSG00000171202	blue
ENSG00000171204	blue
ENSG00000172531	blue
ENSG00000173113	blue
ENSG00000173486	blue
ENSG00000175352	blue
ENSG00000175550	blue
ENSG00000176340	blue
ENSG00000177700	blue
ENSG00000180773	blue
ENSG00000197345	blue
ENSG00000198331	blue
ENSG00000204370	blue
ENSG00000211450	blue
ENSG00000213465	blue
ENSG00000246273	blue
ENSG00000254719	blue
ENSG00000255087	blue
ENSG00000255135	blue
ENSG00000267811	blue
ENSG00000050426	blue
ENSG00000061794	blue
ENSG00000063046	blue
ENSG00000087470	blue
ENSG00000087502	blue
ENSG00000088986	blue
ENSG00000089220	blue
ENSG00000089693	blue
ENSG00000089818	blue
ENSG00000111229	blue
ENSG00000111237	blue
ENSG00000111269	blue
ENSG00000111639	blue
ENSG00000111647	blue
ENSG00000111707	blue
ENSG00000111726	blue
ENSG00000111775	blue
ENSG00000111790	blue
ENSG00000120805	blue
ENSG00000120860	blue
ENSG00000123064	blue
ENSG00000123106	blue
ENSG00000132341	blue
ENSG00000133641	blue
ENSG00000134287	blue
ENSG00000134291	blue
ENSG00000135441	blue
ENSG00000136003	blue
ENSG00000139112	blue
ENSG00000139278	blue
ENSG00000139344	blue
ENSG00000139579	blue
ENSG00000151743	blue
ENSG00000151948	blue
ENSG00000152944	blue
ENSG00000158113	blue
ENSG00000166896	blue
ENSG00000170633	blue
ENSG00000178449	blue
ENSG00000179295	blue
ENSG00000181852	blue
ENSG00000184752	blue
ENSG00000187109	blue
ENSG00000196465	blue
ENSG00000197837	blue
ENSG00000198015	blue
ENSG00000204856	blue
ENSG00000205707	blue
ENSG00000215039	blue
ENSG00000234608	blue
ENSG00000255618	blue
ENSG00000256537	blue
ENSG00000257698	blue
ENSG00000258199	blue
ENSG00000102572	blue
ENSG00000118939	blue
ENSG00000120688	blue
ENSG00000122034	blue
ENSG00000122042	blue
ENSG00000127870	blue
ENSG00000133114	blue
ENSG00000136143	blue
ENSG00000139505	blue
ENSG00000151778	blue
ENSG00000168852	blue
ENSG00000173141	blue
ENSG00000186047	blue
ENSG00000201793	blue
ENSG00000204899	blue
ENSG00000227848	blue
ENSG00000078304	blue
ENSG00000092108	blue
ENSG00000092203	blue
ENSG00000100442	blue
ENSG00000100554	blue
ENSG00000100567	blue
ENSG00000100568	blue
ENSG00000100575	blue
ENSG00000100664	blue
ENSG00000100749	blue
ENSG00000100897	blue
ENSG00000100908	blue
ENSG00000100916	blue
ENSG00000100938	blue
ENSG00000119636	blue
ENSG00000119650	blue
ENSG00000119698	blue
ENSG00000119705	blue
ENSG00000129559	blue
ENSG00000131966	blue
ENSG00000139977	blue
ENSG00000156411	blue
ENSG00000156414	blue
ENSG00000165502	blue
ENSG00000165516	blue
ENSG00000165898	blue
ENSG00000165943	blue
ENSG00000182400	blue
ENSG00000182512	blue
ENSG00000183648	blue
ENSG00000184990	blue
ENSG00000198668	blue
ENSG00000198894	blue
ENSG00000258813	blue
ENSG00000259032	blue
ENSG00000259153	blue
ENSG00000272533	blue
ENSG00000278771	blue
ENSG00000069956	blue
ENSG00000103591	blue
ENSG00000104164	blue
ENSG00000117906	blue
ENSG00000128463	blue
ENSG00000128739	blue
ENSG00000128951	blue
ENSG00000129028	blue
ENSG00000137806	blue
ENSG00000137875	blue
ENSG00000138629	blue
ENSG00000140280	blue
ENSG00000140307	blue
ENSG00000140319	blue
ENSG00000140350	blue
ENSG00000140395	blue
ENSG00000150667	blue
ENSG00000159248	blue
ENSG00000166200	blue
ENSG00000166411	blue
ENSG00000166922	blue
ENSG00000166946	blue
ENSG00000174446	blue
ENSG00000177971	blue
ENSG00000181991	blue
ENSG00000182768	blue
ENSG00000184508	blue
ENSG00000189227	blue
ENSG00000200163	blue
ENSG00000200564	blue
ENSG00000201482	blue
ENSG00000201634	blue
ENSG00000201907	blue
ENSG00000233932	blue
ENSG00000250988	blue
ENSG00000255302	blue
ENSG00000259248	blue
ENSG00000259838	blue
ENSG00000261543	blue
ENSG00000261652	blue
ENSG00000274253	blue
ENSG00000004779	blue
ENSG00000034713	blue
ENSG00000063854	blue
ENSG00000069345	blue
ENSG00000070761	blue
ENSG00000074071	blue
ENSG00000086504	blue
ENSG00000102882	blue
ENSG00000102897	blue
ENSG00000102931	blue
ENSG00000102978	blue
ENSG00000103018	blue
ENSG00000103035	blue
ENSG00000103121	blue
ENSG00000103145	blue
ENSG00000103266	blue
ENSG00000103415	blue
ENSG00000130731	blue
ENSG00000131143	blue
ENSG00000133393	blue
ENSG00000135698	blue
ENSG00000140718	blue
ENSG00000140876	blue
ENSG00000140990	blue
ENSG00000149932	blue
ENSG00000161981	blue
ENSG00000168802	blue
ENSG00000171490	blue
ENSG00000174109	blue
ENSG00000179918	blue
ENSG00000182108	blue
ENSG00000182831	blue
ENSG00000184517	blue
ENSG00000184857	blue
ENSG00000185716	blue
ENSG00000205629	blue
ENSG00000255198	blue
ENSG00000259918	blue
ENSG00000276075	blue
ENSG00000004897	blue
ENSG00000065559	blue
ENSG00000083457	blue
ENSG00000091542	blue
ENSG00000091640	blue
ENSG00000108395	blue
ENSG00000108423	blue
ENSG00000108439	blue
ENSG00000108590	blue
ENSG00000108641	blue
ENSG00000108666	blue
ENSG00000108826	blue
ENSG00000108861	blue
ENSG00000108960	blue
ENSG00000108961	blue
ENSG00000125445	blue
ENSG00000126581	blue
ENSG00000129235	blue
ENSG00000129245	blue
ENSG00000132471	blue
ENSG00000136463	blue
ENSG00000141030	blue
ENSG00000141552	blue
ENSG00000141744	blue
ENSG00000142507	blue
ENSG00000159111	blue
ENSG00000159199	blue
ENSG00000159210	blue
ENSG00000161956	blue
ENSG00000166260	blue
ENSG00000167863	blue
ENSG00000168259	blue
ENSG00000169689	blue
ENSG00000170291	blue
ENSG00000172301	blue
ENSG00000179673	blue
ENSG00000180329	blue
ENSG00000181513	blue
ENSG00000181610	blue
ENSG00000183011	blue
ENSG00000186395	blue
ENSG00000213246	blue
ENSG00000214174	blue
ENSG00000224877	blue
ENSG00000229944	blue
ENSG00000232859	blue
ENSG00000234327	blue
ENSG00000263874	blue
ENSG00000264364	blue
ENSG00000264920	blue
ENSG00000265148	blue
ENSG00000273611	blue
ENSG00000277791	blue
ENSG00000277972	blue
ENSG00000278845	blue
ENSG00000279069	blue
ENSG00000091164	blue
ENSG00000118276	blue
ENSG00000134265	blue
ENSG00000141759	blue
ENSG00000152214	blue
ENSG00000152242	blue
ENSG00000206052	blue
ENSG00000226742	blue
ENSG00000255112	blue
ENSG00000259985	blue
ENSG00000263958	blue
ENSG00000267390	blue
ENSG00000042753	blue
ENSG00000053501	blue
ENSG00000077348	blue
ENSG00000083807	blue
ENSG00000099795	blue
ENSG00000104863	blue
ENSG00000104872	blue
ENSG00000104904	blue
ENSG00000104964	blue
ENSG00000104979	blue
ENSG00000105171	blue
ENSG00000105185	blue
ENSG00000105258	blue
ENSG00000105393	blue
ENSG00000105427	blue
ENSG00000105518	blue
ENSG00000105619	blue
ENSG00000105701	blue
ENSG00000105708	blue
ENSG00000105755	blue
ENSG00000123810	blue
ENSG00000124444	blue
ENSG00000125743	blue
ENSG00000126247	blue
ENSG00000126261	blue
ENSG00000126267	blue
ENSG00000127445	blue
ENSG00000127540	blue
ENSG00000128626	blue
ENSG00000129355	blue
ENSG00000130311	blue
ENSG00000130312	blue
ENSG00000130332	blue
ENSG00000130520	blue
ENSG00000130724	blue
ENSG00000130725	blue
ENSG00000141968	blue
ENSG00000142046	blue
ENSG00000142530	blue
ENSG00000160014	blue
ENSG00000166770	blue
ENSG00000167232	blue
ENSG00000167468	blue
ENSG00000169021	blue
ENSG00000170906	blue
ENSG00000174917	blue
ENSG00000176396	blue
ENSG00000177599	blue
ENSG00000178980	blue
ENSG00000178982	blue
ENSG00000179262	blue
ENSG00000179271	blue
ENSG00000182566	blue
ENSG00000183617	blue
ENSG00000187994	blue
ENSG00000197933	blue
ENSG00000198258	blue
ENSG00000228300	blue
ENSG00000240225	blue
ENSG00000254901	blue
ENSG00000267296	blue
ENSG00000267421	blue
ENSG00000267454	blue
ENSG00000283103	blue
ENSG00000000419	blue
ENSG00000088832	blue
ENSG00000101079	blue
ENSG00000101132	blue
ENSG00000101222	blue
ENSG00000101247	blue
ENSG00000101444	blue
ENSG00000101470	blue
ENSG00000101473	blue
ENSG00000125814	blue
ENSG00000125863	blue
ENSG00000125901	blue
ENSG00000132639	blue
ENSG00000132664	blue
ENSG00000132823	blue
ENSG00000149531	blue
ENSG00000166913	blue
ENSG00000168734	blue
ENSG00000171703	blue
ENSG00000173418	blue
ENSG00000179935	blue
ENSG00000225978	blue
ENSG00000227906	blue
ENSG00000232388	blue
ENSG00000232838	blue
ENSG00000260032	blue
ENSG00000282826	blue
ENSG00000142168	blue
ENSG00000154645	blue
ENSG00000154723	blue
ENSG00000156253	blue
ENSG00000159055	blue
ENSG00000184900	blue
ENSG00000185272	blue
ENSG00000185437	blue
ENSG00000185658	blue
ENSG00000198618	blue
ENSG00000205758	blue
ENSG00000256073	blue
ENSG00000273492	blue
ENSG00000100104	blue
ENSG00000100129	blue
ENSG00000100138	blue
ENSG00000100156	blue
ENSG00000100216	blue
ENSG00000100246	blue
ENSG00000100387	blue
ENSG00000100417	blue
ENSG00000131100	blue
ENSG00000183172	blue
ENSG00000184076	blue
ENSG00000184983	blue
ENSG00000185608	blue
ENSG00000185721	blue
ENSG00000198832	blue
ENSG00000203280	blue
ENSG00000225465	blue
ENSG00000226287	blue
ENSG00000226328	blue
ENSG00000230051	blue
ENSG00000250479	blue
ENSG00000261188	blue
ENSG00000272779	blue
ENSG00000272973	blue
ENSG00000004961	blue
ENSG00000006757	blue
ENSG00000018610	blue
ENSG00000049769	blue
ENSG00000067829	blue
ENSG00000068308	blue
ENSG00000068323	blue
ENSG00000068438	blue
ENSG00000069509	blue
ENSG00000102103	blue
ENSG00000102309	blue
ENSG00000102401	blue
ENSG00000102409	blue
ENSG00000123562	blue
ENSG00000125356	blue
ENSG00000126768	blue
ENSG00000126953	blue
ENSG00000131174	blue
ENSG00000133134	blue
ENSG00000133142	blue
ENSG00000133169	blue
ENSG00000155961	blue
ENSG00000158526	blue
ENSG00000165169	blue
ENSG00000165704	blue
ENSG00000165775	blue
ENSG00000166681	blue
ENSG00000172465	blue
ENSG00000180964	blue
ENSG00000182916	blue
ENSG00000184515	blue
ENSG00000184905	blue
ENSG00000185010	blue
ENSG00000196459	blue
ENSG00000196976	blue
ENSG00000196998	blue
ENSG00000197180	blue
ENSG00000204116	blue
ENSG00000204272	blue
ENSG00000232119	blue
ENSG00000232412	blue
ENSG00000237748	blue
ENSG00000238103	blue
ENSG00000260822	blue
ENSG00000201078	blue
ENSG00000214237	blue
ENSG00000235126	blue
ENSG00000250244	blue
ENSG00000250360	blue
ENSG00000006555	brown
ENSG00000008118	brown
ENSG00000020129	brown
ENSG00000057468	brown
ENSG00000069424	brown
ENSG00000082512	brown
ENSG00000090020	brown
ENSG00000090686	brown
ENSG00000116299	brown
ENSG00000116337	brown
ENSG00000116539	brown
ENSG00000116731	brown
ENSG00000117016	brown
ENSG00000117152	brown
ENSG00000120949	brown
ENSG00000122484	brown
ENSG00000123472	brown
ENSG00000134245	brown
ENSG00000135749	brown
ENSG00000135750	brown
ENSG00000142784	brown
ENSG00000143257	brown
ENSG00000143376	brown
ENSG00000143473	brown
ENSG00000143502	brown
ENSG00000143674	brown
ENSG00000143850	brown
ENSG00000143851	brown
ENSG00000143858	brown
ENSG00000153207	brown
ENSG00000154358	brown
ENSG00000157064	brown
ENSG00000158850	brown
ENSG00000160803	brown
ENSG00000162398	brown
ENSG00000162694	brown
ENSG00000162817	brown
ENSG00000162913	brown
ENSG00000163867	brown
ENSG00000169598	brown
ENSG00000169641	brown
ENSG00000171357	brown
ENSG00000171786	brown
ENSG00000172031	brown
ENSG00000175793	brown
ENSG00000177301	brown
ENSG00000177614	brown
ENSG00000181754	brown
ENSG00000183780	brown
ENSG00000185495	brown
ENSG00000189181	brown
ENSG00000189410	brown
ENSG00000198216	brown
ENSG00000198626	brown
ENSG00000203709	brown
ENSG00000224093	brown
ENSG00000224358	brown
ENSG00000224592	brown
ENSG00000224668	brown
ENSG00000226828	brown
ENSG00000227953	brown
ENSG00000228526	brown
ENSG00000232166	brown
ENSG00000233040	brown
ENSG00000234233	brown
ENSG00000236358	brown
ENSG00000240244	brown
ENSG00000241361	brown
ENSG00000243659	brown
ENSG00000252396	brown
ENSG00000259815	brown
ENSG00000259823	brown
ENSG00000260941	brown
ENSG00000263528	brown
ENSG00000264377	brown
ENSG00000265491	brown
ENSG00000266262	brown
ENSG00000272031	brown
ENSG00000272880	brown
ENSG00000273367	brown
ENSG00000273573	brown
ENSG00000278467	brown
ENSG00000035115	brown
ENSG00000040933	brown
ENSG00000084710	brown
ENSG00000095002	brown
ENSG00000114948	brown
ENSG00000115155	brown
ENSG00000115419	brown
ENSG00000115687	brown
ENSG00000115841	brown
ENSG00000115956	brown
ENSG00000119729	brown
ENSG00000119787	brown
ENSG00000123600	brown
ENSG00000127838	brown
ENSG00000132321	brown
ENSG00000134318	brown
ENSG00000134324	brown
ENSG00000135631	brown
ENSG00000135931	brown
ENSG00000135968	brown
ENSG00000138031	brown
ENSG00000144218	brown
ENSG00000144285	brown
ENSG00000144331	brown
ENSG00000144406	brown
ENSG00000144410	brown
ENSG00000145063	brown
ENSG00000152102	brown
ENSG00000153107	brown
ENSG00000162951	brown
ENSG00000163082	brown
ENSG00000170485	brown
ENSG00000170500	brown
ENSG00000171126	brown
ENSG00000175772	brown
ENSG00000176946	brown
ENSG00000182389	brown
ENSG00000196151	brown
ENSG00000196208	brown
ENSG00000204717	brown
ENSG00000221823	brown
ENSG00000223564	brown
ENSG00000224553	brown
ENSG00000225156	brown
ENSG00000226121	brown
ENSG00000226124	brown
ENSG00000228203	brown
ENSG00000229089	brown
ENSG00000229352	brown
ENSG00000229689	brown
ENSG00000229727	brown
ENSG00000230385	brown
ENSG00000230756	brown
ENSG00000231546	brown
ENSG00000232056	brown
ENSG00000232502	brown
ENSG00000232520	brown
ENSG00000232742	brown
ENSG00000234423	brown
ENSG00000235571	brown
ENSG00000235760	brown
ENSG00000239332	brown
ENSG00000243667	brown
ENSG00000249715	brown
ENSG00000251982	brown
ENSG00000259439	brown
ENSG00000260163	brown
ENSG00000271947	brown
ENSG00000272002	brown
ENSG00000276653	brown
ENSG00000279519	brown
ENSG00000051382	brown
ENSG00000053524	brown
ENSG00000066422	brown
ENSG00000075711	brown
ENSG00000080200	brown
ENSG00000080224	brown
ENSG00000088538	brown
ENSG00000114529	brown
ENSG00000114626	brown
ENSG00000114656	brown
ENSG00000114770	brown
ENSG00000114812	brown
ENSG00000131373	brown
ENSG00000144677	brown
ENSG00000144711	brown
ENSG00000144959	brown
ENSG00000145014	brown
ENSG00000145075	brown
ENSG00000145087	brown
ENSG00000150995	brown
ENSG00000151090	brown
ENSG00000153560	brown
ENSG00000154743	brown
ENSG00000154814	brown
ENSG00000157087	brown
ENSG00000161267	brown
ENSG00000163681	brown
ENSG00000163701	brown
ENSG00000163704	brown
ENSG00000163904	brown
ENSG00000163913	brown
ENSG00000163932	brown
ENSG00000164061	brown
ENSG00000164068	brown
ENSG00000168016	brown
ENSG00000176095	brown
ENSG00000178467	brown
ENSG00000183624	brown
ENSG00000185621	brown
ENSG00000196549	brown
ENSG00000206538	brown
ENSG00000206560	brown
ENSG00000206561	brown
ENSG00000212297	brown
ENSG00000214135	brown
ENSG00000224479	brown
ENSG00000226435	brown
ENSG00000231177	brown
ENSG00000231249	brown
ENSG00000235257	brown
ENSG00000235831	brown
ENSG00000240207	brown
ENSG00000240288	brown
ENSG00000241627	brown
ENSG00000242103	brown
ENSG00000242104	brown
ENSG00000243813	brown
ENSG00000253540	brown
ENSG00000261292	brown
ENSG00000261488	brown
ENSG00000272305	brown
ENSG00000272498	brown
ENSG00000272529	brown
ENSG00000272690	brown
ENSG00000272989	brown
ENSG00000273455	brown
ENSG00000279727	brown
ENSG00000281100	brown
ENSG00000281392	brown
ENSG00000013288	brown
ENSG00000047365	brown
ENSG00000074211	brown
ENSG00000130997	brown
ENSG00000134962	brown
ENSG00000138641	brown
ENSG00000138744	brown
ENSG00000138769	brown
ENSG00000145147	brown
ENSG00000145241	brown
ENSG00000145414	brown
ENSG00000152969	brown
ENSG00000154556	brown
ENSG00000163995	brown
ENSG00000164100	brown
ENSG00000164128	brown
ENSG00000168491	brown
ENSG00000168993	brown
ENSG00000170153	brown
ENSG00000170917	brown
ENSG00000178222	brown
ENSG00000181215	brown
ENSG00000186777	brown
ENSG00000205959	brown
ENSG00000236922	brown
ENSG00000245958	brown
ENSG00000248228	brown
ENSG00000248713	brown
ENSG00000249006	brown
ENSG00000249755	brown
ENSG00000250220	brown
ENSG00000251188	brown
ENSG00000251652	brown
ENSG00000251689	brown
ENSG00000273156	brown
ENSG00000283281	brown
ENSG00000031003	brown
ENSG00000043143	brown
ENSG00000053108	brown
ENSG00000055163	brown
ENSG00000070808	brown
ENSG00000113361	brown
ENSG00000113763	brown
ENSG00000122012	brown
ENSG00000131504	brown
ENSG00000133401	brown
ENSG00000145808	brown
ENSG00000145819	brown
ENSG00000146021	brown
ENSG00000150712	brown
ENSG00000152669	brown
ENSG00000154122	brown
ENSG00000156463	brown
ENSG00000164236	brown
ENSG00000164270	brown
ENSG00000164463	brown
ENSG00000169220	brown
ENSG00000170074	brown
ENSG00000171992	brown
ENSG00000175471	brown
ENSG00000175749	brown
ENSG00000182230	brown
ENSG00000189127	brown
ENSG00000200648	brown
ENSG00000204677	brown
ENSG00000240083	brown
ENSG00000240764	brown
ENSG00000241956	brown
ENSG00000243806	brown
ENSG00000248610	brown
ENSG00000248994	brown
ENSG00000249114	brown
ENSG00000249421	brown
ENSG00000249781	brown
ENSG00000250889	brown
ENSG00000253297	brown
ENSG00000253693	brown
ENSG00000253852	brown
ENSG00000272112	brown
ENSG00000272417	brown
ENSG00000276514	brown
ENSG00000279923	brown
ENSG00000280368	brown
ENSG00000111907	brown
ENSG00000112062	brown
ENSG00000112137	brown
ENSG00000112394	brown
ENSG00000112640	brown
ENSG00000112659	brown
ENSG00000124507	brown
ENSG00000124523	brown
ENSG00000124772	brown
ENSG00000145982	brown
ENSG00000145990	brown
ENSG00000146242	brown
ENSG00000146453	brown
ENSG00000153291	brown
ENSG00000164488	brown
ENSG00000168830	brown
ENSG00000171408	brown
ENSG00000172348	brown
ENSG00000180113	brown
ENSG00000183826	brown
ENSG00000185760	brown
ENSG00000197261	brown
ENSG00000197753	brown
ENSG00000198478	brown
ENSG00000203809	brown
ENSG00000204314	brown
ENSG00000204371	brown
ENSG00000213076	brown
ENSG00000214457	brown
ENSG00000214922	brown
ENSG00000216316	brown
ENSG00000220515	brown
ENSG00000226409	brown
ENSG00000231662	brown
ENSG00000231690	brown
ENSG00000232311	brown
ENSG00000233452	brown
ENSG00000233844	brown
ENSG00000235008	brown
ENSG00000271978	brown
ENSG00000001626	brown
ENSG00000003147	brown
ENSG00000015676	brown
ENSG00000077063	brown
ENSG00000106070	brown
ENSG00000106123	brown
ENSG00000106125	brown
ENSG00000106290	brown
ENSG00000106351	brown
ENSG00000106526	brown
ENSG00000117868	brown
ENSG00000122574	brown
ENSG00000127993	brown
ENSG00000128512	brown
ENSG00000128536	brown
ENSG00000136280	brown
ENSG00000157214	brown
ENSG00000157219	brown
ENSG00000164669	brown
ENSG00000179603	brown
ENSG00000198039	brown
ENSG00000198420	brown
ENSG00000214652	brown
ENSG00000223558	brown
ENSG00000225498	brown
ENSG00000226581	brown
ENSG00000227785	brown
ENSG00000227855	brown
ENSG00000234336	brown
ENSG00000238906	brown
ENSG00000257093	brown
ENSG00000272361	brown
ENSG00000279853	brown
ENSG00000280439	brown
ENSG00000012232	brown
ENSG00000023287	brown
ENSG00000061337	brown
ENSG00000104213	brown
ENSG00000104313	brown
ENSG00000104369	brown
ENSG00000130227	brown
ENSG00000133863	brown
ENSG00000140396	brown
ENSG00000147454	brown
ENSG00000147650	brown
ENSG00000147724	brown
ENSG00000158856	brown
ENSG00000160932	brown
ENSG00000164741	brown
ENSG00000164794	brown
ENSG00000164941	brown
ENSG00000165061	brown
ENSG00000168490	brown
ENSG00000177570	brown
ENSG00000179388	brown
ENSG00000180190	brown
ENSG00000208032	brown
ENSG00000213865	brown
ENSG00000214050	brown
ENSG00000251867	brown
ENSG00000253521	brown
ENSG00000253598	brown
ENSG00000253974	brown
ENSG00000254254	brown
ENSG00000254370	brown
ENSG00000271830	brown
ENSG00000272479	brown
ENSG00000275342	brown
ENSG00000279138	brown
ENSG00000279518	brown
ENSG00000280303	brown
ENSG00000282375	brown
ENSG00000106714	brown
ENSG00000106829	brown
ENSG00000119411	brown
ENSG00000119522	brown
ENSG00000120162	brown
ENSG00000136813	brown
ENSG00000136842	brown
ENSG00000136881	brown
ENSG00000155158	brown
ENSG00000158079	brown
ENSG00000160445	brown
ENSG00000165699	brown
ENSG00000167106	brown
ENSG00000175764	brown
ENSG00000187210	brown
ENSG00000187984	brown
ENSG00000188352	brown
ENSG00000196730	brown
ENSG00000197969	brown
ENSG00000215126	brown
ENSG00000224848	brown
ENSG00000227388	brown
ENSG00000228038	brown
ENSG00000229587	brown
ENSG00000233820	brown
ENSG00000260230	brown
ENSG00000261402	brown
ENSG00000261534	brown
ENSG00000279456	brown
ENSG00000281205	brown
ENSG00000047056	brown
ENSG00000052749	brown
ENSG00000059915	brown
ENSG00000065613	brown
ENSG00000095637	brown
ENSG00000108018	brown
ENSG00000119946	brown
ENSG00000120049	brown
ENSG00000120549	brown
ENSG00000122359	brown
ENSG00000122375	brown
ENSG00000148468	brown
ENSG00000148600	brown
ENSG00000148842	brown
ENSG00000155252	brown
ENSG00000165609	brown
ENSG00000165757	brown
ENSG00000165995	brown
ENSG00000180139	brown
ENSG00000182022	brown
ENSG00000183049	brown
ENSG00000197444	brown
ENSG00000198105	brown
ENSG00000198408	brown
ENSG00000198964	brown
ENSG00000203867	brown
ENSG00000223820	brown
ENSG00000224222	brown
ENSG00000224596	brown
ENSG00000226200	brown
ENSG00000226578	brown
ENSG00000227896	brown
ENSG00000229081	brown
ENSG00000232334	brown
ENSG00000234043	brown
ENSG00000239665	brown
ENSG00000242600	brown
ENSG00000252036	brown
ENSG00000271335	brown
ENSG00000283141	brown
ENSG00000036672	brown
ENSG00000050165	brown
ENSG00000062282	brown
ENSG00000077616	brown
ENSG00000078902	brown
ENSG00000110237	brown
ENSG00000110427	brown
ENSG00000110786	brown
ENSG00000126500	brown
ENSG00000134909	brown
ENSG00000137486	brown
ENSG00000149295	brown
ENSG00000149403	brown
ENSG00000149571	brown
ENSG00000151704	brown
ENSG00000162139	brown
ENSG00000165323	brown
ENSG00000167323	brown
ENSG00000170145	brown
ENSG00000170322	brown
ENSG00000172375	brown
ENSG00000173227	brown
ENSG00000173599	brown
ENSG00000173898	brown
ENSG00000174516	brown
ENSG00000174996	brown
ENSG00000177098	brown
ENSG00000179057	brown
ENSG00000187486	brown
ENSG00000197580	brown
ENSG00000214530	brown
ENSG00000241678	brown
ENSG00000246174	brown
ENSG00000246308	brown
ENSG00000253973	brown
ENSG00000254498	brown
ENSG00000254534	brown
ENSG00000254740	brown
ENSG00000254826	brown
ENSG00000259799	brown
ENSG00000261098	brown
ENSG00000267940	brown
ENSG00000279117	brown
ENSG00000012822	brown
ENSG00000051825	brown
ENSG00000052126	brown
ENSG00000053702	brown
ENSG00000076513	brown
ENSG00000089250	brown
ENSG00000090975	brown
ENSG00000111224	brown
ENSG00000111262	brown
ENSG00000121335	brown
ENSG00000122966	brown
ENSG00000134285	brown
ENSG00000134533	brown
ENSG00000135423	brown
ENSG00000135426	brown
ENSG00000135472	brown
ENSG00000139182	brown
ENSG00000139200	brown
ENSG00000139436	brown
ENSG00000139613	brown
ENSG00000139697	brown
ENSG00000150967	brown
ENSG00000153233	brown
ENSG00000155980	brown
ENSG00000161835	brown
ENSG00000166159	brown
ENSG00000170456	brown
ENSG00000171435	brown
ENSG00000174437	brown
ENSG00000177169	brown
ENSG00000187950	brown
ENSG00000188906	brown
ENSG00000196876	brown
ENSG00000243854	brown
ENSG00000247157	brown
ENSG00000250770	brown
ENSG00000255693	brown
ENSG00000255790	brown
ENSG00000256101	brown
ENSG00000256552	brown
ENSG00000256650	brown
ENSG00000256654	brown
ENSG00000256790	brown
ENSG00000257279	brown
ENSG00000257913	brown
ENSG00000257918	brown
ENSG00000261324	brown
ENSG00000267285	brown
ENSG00000270863	brown
ENSG00000273079	brown
ENSG00000275409	brown
ENSG00000275759	brown
ENSG00000277952	brown
ENSG00000278654	brown
ENSG00000023516	brown
ENSG00000102763	brown
ENSG00000102780	brown
ENSG00000133103	brown
ENSG00000136153	brown
ENSG00000139597	brown
ENSG00000139746	brown
ENSG00000151835	brown
ENSG00000152749	brown
ENSG00000172915	brown
ENSG00000201690	brown
ENSG00000215483	brown
ENSG00000225179	brown
ENSG00000230793	brown
ENSG00000237585	brown
ENSG00000237879	brown
ENSG00000250878	brown
ENSG00000261553	brown
ENSG00000265164	brown
ENSG00000272542	brown
ENSG00000277159	brown
ENSG00000277863	brown
ENSG00000278156	brown
ENSG00000013523	brown
ENSG00000036530	brown
ENSG00000066629	brown
ENSG00000066739	brown
ENSG00000070269	brown
ENSG00000072110	brown
ENSG00000088808	brown
ENSG00000092051	brown
ENSG00000100473	brown
ENSG00000100483	brown
ENSG00000100503	brown
ENSG00000100593	brown
ENSG00000100731	brown
ENSG00000131969	brown
ENSG00000139974	brown
ENSG00000165355	brown
ENSG00000165914	brown
ENSG00000166165	brown
ENSG00000166166	brown
ENSG00000182107	brown
ENSG00000197555	brown
ENSG00000199005	brown
ENSG00000199575	brown
ENSG00000201700	brown
ENSG00000202229	brown
ENSG00000203485	brown
ENSG00000211574	brown
ENSG00000225163	brown
ENSG00000225746	brown
ENSG00000235194	brown
ENSG00000247970	brown
ENSG00000258301	brown
ENSG00000258441	brown
[truncated: 18,889 more rows]

## Sheet: caudate__25_50
gene	module
ENSG00000070831	bisque4
ENSG00000116209	bisque4
ENSG00000116489	bisque4
ENSG00000117450	bisque4
ENSG00000117758	bisque4
ENSG00000162441	bisque4
ENSG00000162704	bisque4
ENSG00000198860	bisque4
ENSG00000084733	bisque4
ENSG00000134308	bisque4
ENSG00000155368	bisque4
ENSG00000171055	bisque4
ENSG00000180228	bisque4
ENSG00000187514	bisque4
ENSG00000067560	bisque4
ENSG00000082996	bisque4
ENSG00000138459	bisque4
ENSG00000144566	bisque4
ENSG00000144744	bisque4
ENSG00000144848	bisque4
ENSG00000145293	bisque4
ENSG00000132912	bisque4
ENSG00000158985	bisque4
ENSG00000170584	bisque4
ENSG00000188725	bisque4
ENSG00000126524	bisque4
ENSG00000121022	bisque4
ENSG00000147533	bisque4
ENSG00000168522	bisque4
ENSG00000148153	bisque4
ENSG00000057608	bisque4
ENSG00000154473	bisque4
ENSG00000156384	bisque4
ENSG00000181915	bisque4
ENSG00000266412	bisque4
ENSG00000149089	bisque4
ENSG00000168092	bisque4
ENSG00000181924	bisque4
ENSG00000127314	bisque4
ENSG00000104131	bisque4
ENSG00000140612	bisque4
ENSG00000132388	bisque4
ENSG00000166562	bisque4
ENSG00000257267	bisque4
ENSG00000089063	bisque4
ENSG00000124207	bisque4
ENSG00000132646	bisque4
ENSG00000160307	bisque4
ENSG00000123595	bisque4
ENSG00000082482	black
ENSG00000116459	black
ENSG00000116918	black
ENSG00000117533	black
ENSG00000117598	black
ENSG00000123091	black
ENSG00000123472	black
ENSG00000135749	black
ENSG00000143252	black
ENSG00000162851	black
ENSG00000168275	black
ENSG00000173436	black
ENSG00000174567	black
ENSG00000174606	black
ENSG00000174842	black
ENSG00000176261	black
ENSG00000203705	black
ENSG00000213047	black
ENSG00000229739	black
ENSG00000272579	black
ENSG00000115159	black
ENSG00000115520	black
ENSG00000115944	black
ENSG00000115946	black
ENSG00000115947	black
ENSG00000116095	black
ENSG00000119729	black
ENSG00000119801	black
ENSG00000119862	black
ENSG00000132313	black
ENSG00000136682	black
ENSG00000138399	black
ENSG00000138430	black
ENSG00000143727	black
ENSG00000143889	black
ENSG00000144118	black
ENSG00000153237	black
ENSG00000162980	black
ENSG00000162999	black
ENSG00000163001	black
ENSG00000169764	black
ENSG00000176407	black
ENSG00000188010	black
ENSG00000188674	black
ENSG00000197329	black
ENSG00000198586	black
ENSG00000198612	black
ENSG00000213639	black
ENSG00000224177	black
ENSG00000228857	black
ENSG00000229321	black
ENSG00000236502	black
ENSG00000033867	black
ENSG00000070087	black
ENSG00000113966	black
ENSG00000114023	black
ENSG00000114126	black
ENSG00000114279	black
ENSG00000127252	black
ENSG00000136521	black
ENSG00000144741	black
ENSG00000144827	black
ENSG00000158186	black
ENSG00000163412	black
ENSG00000163512	black
ENSG00000163577	black
ENSG00000163634	black
ENSG00000163964	black
ENSG00000169255	black
ENSG00000170837	black
ENSG00000172667	black
ENSG00000172995	black
ENSG00000177565	black
ENSG00000179152	black
ENSG00000181061	black
ENSG00000181467	black
ENSG00000184203	black
ENSG00000184220	black
ENSG00000197885	black
ENSG00000240024	black
ENSG00000261292	black
ENSG00000273125	black
ENSG00000014824	black
ENSG00000078140	black
ENSG00000109270	black
ENSG00000109339	black
ENSG00000109794	black
ENSG00000138660	black
ENSG00000138663	black
ENSG00000151247	black
ENSG00000156136	black
ENSG00000163743	black
ENSG00000164031	black
ENSG00000164109	black
ENSG00000169288	black
ENSG00000181004	black
ENSG00000224786	black
ENSG00000245384	black
ENSG00000248197	black
ENSG00000273156	black
ENSG00000031003	black
ENSG00000083720	black
ENSG00000112981	black
ENSG00000112992	black
ENSG00000113387	black
ENSG00000113456	black
ENSG00000113597	black
ENSG00000113638	black
ENSG00000129596	black
ENSG00000134056	black
ENSG00000134058	black
ENSG00000145743	black
ENSG00000152413	black
ENSG00000153037	black
ENSG00000164211	black
ENSG00000164615	black
ENSG00000168246	black
ENSG00000177879	black
ENSG00000198944	black
ENSG00000249042	black
ENSG00000260686	black
ENSG00000272112	black
ENSG00000024862	black
ENSG00000025039	black
ENSG00000028839	black
ENSG00000047579	black
ENSG00000081087	black
ENSG00000091844	black
ENSG00000111802	black
ENSG00000111850	black
ENSG00000112146	black
ENSG00000112237	black
ENSG00000118420	black
ENSG00000124523	black
ENSG00000124532	black
ENSG00000124767	black
ENSG00000132423	black
ENSG00000137364	black
ENSG00000146386	black
ENSG00000151917	black
ENSG00000152954	black
ENSG00000154548	black
ENSG00000170899	black
ENSG00000203797	black
ENSG00000204789	black
ENSG00000228412	black
ENSG00000231754	black
ENSG00000256980	black
ENSG00000272047	black
ENSG00000075303	black
ENSG00000105819	black
ENSG00000105887	black
ENSG00000105926	black
ENSG00000105968	black
ENSG00000106415	black
ENSG00000106591	black
ENSG00000106615	black
ENSG00000128609	black
ENSG00000136243	black
ENSG00000136261	black
ENSG00000146676	black
ENSG00000164815	black
ENSG00000169193	black
ENSG00000172115	black
ENSG00000198898	black
ENSG00000219545	black
ENSG00000040341	black
ENSG00000104231	black
ENSG00000104343	black
ENSG00000104427	black
ENSG00000147471	black
ENSG00000147481	black
ENSG00000147509	black
ENSG00000147676	black
ENSG00000155970	black
ENSG00000156170	black
ENSG00000169139	black
ENSG00000171033	black
ENSG00000172172	black
ENSG00000176209	black
ENSG00000176406	black
ENSG00000188343	black
ENSG00000198791	black
ENSG00000251867	black
ENSG00000253633	black
ENSG00000106723	black
ENSG00000119446	black
ENSG00000135002	black
ENSG00000135070	black
ENSG00000137142	black
ENSG00000148057	black
ENSG00000156017	black
ENSG00000165028	black
ENSG00000175768	black
ENSG00000188352	black
ENSG00000281649	black
ENSG00000283162	black
ENSG00000065618	black
ENSG00000095794	black
ENSG00000107518	black
ENSG00000107672	black
ENSG00000108100	black
ENSG00000108176	black
ENSG00000122873	black
ENSG00000138190	black
ENSG00000151893	black
ENSG00000156110	black
ENSG00000165672	black
ENSG00000165678	black
ENSG00000165832	black
ENSG00000166136	black
ENSG00000166275	black
ENSG00000171160	black
ENSG00000175395	black
ENSG00000203791	black
ENSG00000261671	black
ENSG00000270111	black
ENSG00000109881	black
ENSG00000110435	black
ENSG00000129084	black
ENSG00000137714	black
ENSG00000137720	black
ENSG00000148925	black
ENSG00000149212	black
ENSG00000150768	black
ENSG00000152219	black
ENSG00000152270	black
ENSG00000170946	black
ENSG00000180773	black
ENSG00000197798	black
ENSG00000204370	black
ENSG00000246273	black
ENSG00000048540	black
ENSG00000094916	black
ENSG00000111269	black
ENSG00000134283	black
ENSG00000134291	black
ENSG00000139726	black
ENSG00000151135	black
ENSG00000177889	black
ENSG00000197837	black
ENSG00000255618	black
ENSG00000271614	black
ENSG00000118939	black
ENSG00000133103	black
ENSG00000136108	black
ENSG00000204899	black
ENSG00000078304	black
ENSG00000092108	black
ENSG00000100478	black
ENSG00000100744	black
ENSG00000139977	black
ENSG00000156414	black
ENSG00000165516	black
ENSG00000165521	black
ENSG00000165898	black
ENSG00000182400	black
ENSG00000198668	black
ENSG00000259775	black
ENSG00000069956	black
ENSG00000103591	black
ENSG00000104164	black
ENSG00000117906	black
ENSG00000128739	black
ENSG00000128989	black
ENSG00000137764	black
ENSG00000137821	black
ENSG00000140280	black
ENSG00000189227	black
ENSG00000199704	black
ENSG00000233932	black
ENSG00000247556	black
ENSG00000259556	black
ENSG00000102931	black
ENSG00000103121	black
ENSG00000133393	black
ENSG00000155330	black
ENSG00000166669	black
ENSG00000185716	black
ENSG00000197006	black
ENSG00000205423	black
ENSG00000004897	black
ENSG00000065559	black
ENSG00000108666	black
ENSG00000108960	black
ENSG00000166260	black
ENSG00000213424	black
ENSG00000278845	black
ENSG00000134049	black
ENSG00000152214	black
ENSG00000206052	black
ENSG00000167232	black
ENSG00000240225	black
ENSG00000101247	black
ENSG00000260032	black
ENSG00000185272	black
ENSG00000241837	black
ENSG00000130638	black
ENSG00000261188	black
ENSG00000004961	black
ENSG00000018610	black
ENSG00000069509	black
ENSG00000102172	black
ENSG00000122824	black
ENSG00000126953	black
ENSG00000156504	black
ENSG00000165169	black
ENSG00000165704	black
ENSG00000172465	black
ENSG00000179083	black
ENSG00000188419	black
ENSG00000196459	black
ENSG00000214237	black
ENSG00000054116	blue
ENSG00000077152	blue
ENSG00000084623	blue
ENSG00000091483	blue
ENSG00000116288	blue
ENSG00000116586	blue
ENSG00000116661	blue
ENSG00000116857	blue
ENSG00000116874	blue
ENSG00000116898	blue
ENSG00000117118	blue
ENSG00000117133	blue
ENSG00000117395	blue
ENSG00000117419	blue
ENSG00000117640	blue
ENSG00000117691	blue
ENSG00000121769	blue
ENSG00000126088	blue
ENSG00000130770	blue
ENSG00000131779	blue
ENSG00000132881	blue
ENSG00000134375	blue
ENSG00000135778	blue
ENSG00000142686	blue
ENSG00000143106	blue
ENSG00000143158	blue
ENSG00000143198	blue
ENSG00000143222	blue
ENSG00000143314	blue
ENSG00000143420	blue
ENSG00000143436	blue
ENSG00000143543	blue
ENSG00000143549	blue
ENSG00000143575	blue
ENSG00000143612	blue
ENSG00000143774	blue
ENSG00000158716	blue
ENSG00000158828	blue
ENSG00000159352	blue
ENSG00000159377	blue
ENSG00000160075	blue
ENSG00000162384	blue
ENSG00000162517	blue
ENSG00000162639	blue
ENSG00000162755	blue
ENSG00000162910	blue
ENSG00000163444	blue
ENSG00000168653	blue
ENSG00000171960	blue
ENSG00000173660	blue
ENSG00000174021	blue
ENSG00000175756	blue
ENSG00000178096	blue
ENSG00000178796	blue
ENSG00000179085	blue
ENSG00000181218	blue
ENSG00000181817	blue
ENSG00000186364	blue
ENSG00000196890	blue
ENSG00000207181	blue
ENSG00000213190	blue
ENSG00000215845	blue
ENSG00000225554	blue
ENSG00000226415	blue
ENSG00000233954	blue
ENSG00000240520	blue
ENSG00000242485	blue
ENSG00000244716	blue
ENSG00000248485	blue
ENSG00000253368	blue
ENSG00000266472	blue
ENSG00000014641	blue
ENSG00000034510	blue
ENSG00000035141	blue
ENSG00000068912	blue
ENSG00000114956	blue
ENSG00000115226	blue
ENSG00000115289	blue
ENSG00000115350	blue
ENSG00000115661	blue
ENSG00000115685	blue
ENSG00000115762	blue
ENSG00000119013	blue
ENSG00000119185	blue
ENSG00000119782	blue
ENSG00000125611	blue
ENSG00000135617	blue
ENSG00000135940	blue
ENSG00000136718	blue
ENSG00000153563	blue
ENSG00000154518	blue
ENSG00000163170	blue
ENSG00000163466	blue
ENSG00000168894	blue
ENSG00000172428	blue
ENSG00000173163	blue
ENSG00000175701	blue
ENSG00000184924	blue
ENSG00000188542	blue
ENSG00000196290	blue
ENSG00000228474	blue
ENSG00000232320	blue
ENSG00000233762	blue
ENSG00000237720	blue
ENSG00000239899	blue
ENSG00000243147	blue
ENSG00000260025	blue
ENSG00000065518	blue
ENSG00000114125	blue
ENSG00000114383	blue
ENSG00000125037	blue
ENSG00000129055	blue
ENSG00000144834	blue
ENSG00000163528	blue
ENSG00000163754	blue
ENSG00000164088	blue
ENSG00000168273	blue
ENSG00000172020	blue
ENSG00000175193	blue
ENSG00000177383	blue
ENSG00000206535	blue
ENSG00000224831	blue
ENSG00000229334	blue
ENSG00000232112	blue
ENSG00000234287	blue
ENSG00000241529	blue
ENSG00000241553	blue
ENSG00000254999	blue
ENSG00000270170	blue
ENSG00000109390	blue
ENSG00000145247	blue
ENSG00000154277	blue
ENSG00000164032	blue
ENSG00000170846	blue
ENSG00000226950	blue
ENSG00000250317	blue
ENSG00000269893	blue
ENSG00000037241	blue
ENSG00000048162	blue
ENSG00000113068	blue
ENSG00000113552	blue
ENSG00000113621	blue
ENSG00000120306	blue
ENSG00000127184	blue
ENSG00000131187	blue
ENSG00000131495	blue
ENSG00000145494	blue
ENSG00000145912	blue
ENSG00000145919	blue
ENSG00000146007	blue
ENSG00000146066	blue
ENSG00000164182	blue
ENSG00000164258	blue
ENSG00000164405	blue
ENSG00000169230	blue
ENSG00000169567	blue
ENSG00000170231	blue
ENSG00000171421	blue
ENSG00000175416	blue
ENSG00000176788	blue
ENSG00000188573	blue
ENSG00000237190	blue
ENSG00000249915	blue
ENSG00000250222	blue
ENSG00000253683	blue
ENSG00000273841	blue
ENSG00000008018	blue
ENSG00000048545	blue
ENSG00000096080	blue
ENSG00000112304	blue
ENSG00000112514	blue
ENSG00000112667	blue
ENSG00000112695	blue
ENSG00000112706	blue
ENSG00000120265	blue
ENSG00000123545	blue
ENSG00000124562	blue
ENSG00000124702	blue
ENSG00000124733	blue
ENSG00000135334	blue
ENSG00000137168	blue
ENSG00000137210	blue
ENSG00000154079	blue
ENSG00000158406	blue
ENSG00000169976	blue
ENSG00000180596	blue
ENSG00000180992	blue
ENSG00000197061	blue
ENSG00000197903	blue
ENSG00000204220	blue
ENSG00000204308	blue
ENSG00000213760	blue
ENSG00000214113	blue
ENSG00000226976	blue
ENSG00000233822	blue
ENSG00000269293	blue
ENSG00000276180	blue
ENSG00000276966	blue
ENSG00000277157	blue
ENSG00000005075	blue
ENSG00000006625	blue
ENSG00000082014	blue
ENSG00000090266	blue
ENSG00000106153	blue
ENSG00000106245	blue
ENSG00000106268	blue
ENSG00000106367	blue
ENSG00000106400	blue
ENSG00000106635	blue
ENSG00000128524	blue
ENSG00000128581	blue
ENSG00000136247	blue
ENSG00000157778	blue
ENSG00000160813	blue
ENSG00000164713	blue
ENSG00000164885	blue
ENSG00000172336	blue
ENSG00000178381	blue
ENSG00000185290	blue
ENSG00000188186	blue
ENSG00000189043	blue
ENSG00000196262	blue
ENSG00000196683	blue
ENSG00000220575	blue
ENSG00000232956	blue
ENSG00000237310	blue
ENSG00000239911	blue
ENSG00000240204	blue
ENSG00000241468	blue
ENSG00000078668	blue
ENSG00000120533	blue
ENSG00000137547	blue
ENSG00000147684	blue
ENSG00000156467	blue
ENSG00000161016	blue
ENSG00000164919	blue
ENSG00000170791	blue
ENSG00000178896	blue
ENSG00000179091	blue
ENSG00000253948	blue
ENSG00000272157	blue
ENSG00000054148	blue
ENSG00000106803	blue
ENSG00000107175	blue
ENSG00000119383	blue
ENSG00000119421	blue
ENSG00000130956	blue
ENSG00000136930	blue
ENSG00000136933	blue
ENSG00000136950	blue
ENSG00000137038	blue
ENSG00000137100	blue
ENSG00000164967	blue
ENSG00000164978	blue
ENSG00000165006	blue
ENSG00000165264	blue
ENSG00000165283	blue
ENSG00000167112	blue
ENSG00000171159	blue
ENSG00000175854	blue
ENSG00000187186	blue
ENSG00000223478	blue
ENSG00000236801	blue
ENSG00000244187	blue
ENSG00000278040	blue
ENSG00000107872	blue
ENSG00000107960	blue
ENSG00000127884	blue
ENSG00000138175	blue
ENSG00000148450	blue
ENSG00000148834	blue
ENSG00000151465	blue
ENSG00000165629	blue
ENSG00000165637	blue
ENSG00000166171	blue
ENSG00000169740	blue
ENSG00000171224	blue
ENSG00000171314	blue
ENSG00000173915	blue
ENSG00000188690	blue
ENSG00000231233	blue
ENSG00000233642	blue
ENSG00000265354	blue
ENSG00000002330	blue
ENSG00000110200	blue
ENSG00000110711	blue
ENSG00000110717	blue
ENSG00000126432	blue
ENSG00000134809	blue
ENSG00000149357	blue
ENSG00000149761	blue
ENSG00000149792	blue
ENSG00000149823	blue
ENSG00000150779	blue
ENSG00000151366	blue
ENSG00000151500	blue
ENSG00000158042	blue
ENSG00000162188	blue
ENSG00000165916	blue
ENSG00000167283	blue
ENSG00000171202	blue
ENSG00000172531	blue
ENSG00000173113	blue
ENSG00000173465	blue
ENSG00000174547	blue
ENSG00000174775	blue
ENSG00000176340	blue
ENSG00000176973	blue
ENSG00000177700	blue
ENSG00000197345	blue
ENSG00000211450	blue
ENSG00000213465	blue
ENSG00000213619	blue
ENSG00000255135	blue
ENSG00000023734	blue
ENSG00000075415	blue
ENSG00000089220	blue
ENSG00000089818	blue
ENSG00000110955	blue
ENSG00000111481	blue
ENSG00000111639	blue
ENSG00000111640	blue
ENSG00000111669	blue
ENSG00000111678	blue
ENSG00000111775	blue
ENSG00000111786	blue
ENSG00000123064	blue
ENSG00000132341	blue
ENSG00000135441	blue
ENSG00000135447	blue
ENSG00000136003	blue
ENSG00000139112	blue
ENSG00000139239	blue
ENSG00000139344	blue
ENSG00000139579	blue
ENSG00000139637	blue
ENSG00000167779	blue
ENSG00000178449	blue
ENSG00000181852	blue
ENSG00000184752	blue
ENSG00000196465	blue
ENSG00000204856	blue
ENSG00000215021	blue
ENSG00000215039	blue
ENSG00000234608	blue
ENSG00000253719	blue
ENSG00000257698	blue
ENSG00000122034	blue
ENSG00000151778	blue
ENSG00000173141	blue
ENSG00000227848	blue
ENSG00000233532	blue
ENSG00000100554	blue
ENSG00000100568	blue
ENSG00000100664	blue
ENSG00000100804	blue
ENSG00000100908	blue
ENSG00000119650	blue
ENSG00000119705	blue
ENSG00000129559	blue
ENSG00000156411	blue
ENSG00000165502	blue
ENSG00000172590	blue
ENSG00000182512	blue
ENSG00000183648	blue
ENSG00000184887	blue
ENSG00000184990	blue
ENSG00000272533	blue
ENSG00000090487	blue
ENSG00000128463	blue
ENSG00000137806	blue
ENSG00000137875	blue
ENSG00000138629	blue
ENSG00000140264	blue
ENSG00000140395	blue
ENSG00000166946	blue
ENSG00000174446	blue
ENSG00000177971	blue
ENSG00000178741	blue
ENSG00000181991	blue
ENSG00000182117	blue
ENSG00000182768	blue
ENSG00000184508	blue
ENSG00000202261	blue
ENSG00000259838	blue
ENSG00000004779	blue
ENSG00000006007	blue
ENSG00000063854	blue
ENSG00000065057	blue
ENSG00000069345	blue
ENSG00000074071	blue
ENSG00000087250	blue
ENSG00000102898	blue
ENSG00000102981	blue
ENSG00000103018	blue
ENSG00000103035	blue
ENSG00000103145	blue
ENSG00000103152	blue
ENSG00000103154	blue
ENSG00000103253	blue
ENSG00000103260	blue
ENSG00000103266	blue
ENSG00000103363	blue
ENSG00000130731	blue
ENSG00000131143	blue
ENSG00000140990	blue
ENSG00000141076	blue
ENSG00000149932	blue
ENSG00000157045	blue
ENSG00000161980	blue
ENSG00000161981	blue
ENSG00000166595	blue
ENSG00000168701	blue
ENSG00000174109	blue
ENSG00000174939	blue
ENSG00000179958	blue
ENSG00000198931	blue
ENSG00000205629	blue
ENSG00000242173	blue
ENSG00000255198	blue
ENSG00000259918	blue
ENSG00000260083	blue
ENSG00000262686	blue
ENSG00000083457	blue
ENSG00000091640	blue
ENSG00000108395	blue
ENSG00000108528	blue
ENSG00000108561	blue
ENSG00000108826	blue
ENSG00000108830	blue
ENSG00000108861	blue
ENSG00000108961	blue
ENSG00000125445	blue
ENSG00000126581	blue
ENSG00000127774	blue
ENSG00000129235	blue
ENSG00000132507	blue
ENSG00000141030	blue
ENSG00000141504	blue
ENSG00000141542	blue
ENSG00000141552	blue
ENSG00000141698	blue
ENSG00000141741	blue
ENSG00000141744	blue
ENSG00000142507	blue
ENSG00000159111	blue
ENSG00000159199	blue
ENSG00000159210	blue
ENSG00000163597	blue
ENSG00000167085	blue
ENSG00000167862	blue
ENSG00000167863	blue
ENSG00000168259	blue
ENSG00000169738	blue
ENSG00000170291	blue
ENSG00000172301	blue
ENSG00000181610	blue
ENSG00000183011	blue
ENSG00000183978	blue
ENSG00000189159	blue
ENSG00000196704	blue
ENSG00000204237	blue
ENSG00000213246	blue
ENSG00000224877	blue
ENSG00000232859	blue
ENSG00000234327	blue
ENSG00000239672	blue
ENSG00000263874	blue
ENSG00000264920	blue
ENSG00000267321	blue
ENSG00000273611	blue
ENSG00000277791	blue
ENSG00000277972	blue
ENSG00000118680	blue
ENSG00000141759	blue
ENSG00000152234	blue
ENSG00000206418	blue
ENSG00000263958	blue
ENSG00000042753	blue
ENSG00000053501	blue
ENSG00000063180	blue
ENSG00000063241	blue
ENSG00000079462	blue
ENSG00000083807	blue
ENSG00000090013	blue
ENSG00000099341	blue
ENSG00000099785	blue
ENSG00000099795	blue
ENSG00000104863	blue
ENSG00000104886	blue
ENSG00000104904	blue
ENSG00000104964	blue
ENSG00000104979	blue
ENSG00000105058	blue
ENSG00000105171	blue
ENSG00000105185	blue
ENSG00000105393	blue
ENSG00000105427	blue
ENSG00000105518	blue
ENSG00000105583	blue
ENSG00000105701	blue
ENSG00000105711	blue
ENSG00000105755	blue
ENSG00000115268	blue
ENSG00000124444	blue
ENSG00000125652	blue
ENSG00000125743	blue
ENSG00000126267	blue
ENSG00000127445	blue
ENSG00000127540	blue
ENSG00000128626	blue
ENSG00000129355	blue
ENSG00000130208	blue
ENSG00000130312	blue
ENSG00000130332	blue
ENSG00000130520	blue
ENSG00000130724	blue
ENSG00000130725	blue
ENSG00000133265	blue
ENSG00000160014	blue
ENSG00000160318	blue
ENSG00000166770	blue
ENSG00000167468	blue
ENSG00000167815	blue
ENSG00000169021	blue
ENSG00000170906	blue
ENSG00000174886	blue
ENSG00000174917	blue
ENSG00000176396	blue
ENSG00000178980	blue
ENSG00000178982	blue
ENSG00000179271	blue
ENSG00000183617	blue
ENSG00000187994	blue
ENSG00000198258	blue
ENSG00000198356	blue
ENSG00000204653	blue
ENSG00000221983	blue
ENSG00000254901	blue
ENSG00000283103	blue
ENSG00000025772	blue
ENSG00000053438	blue
ENSG00000101182	blue
ENSG00000101222	blue
ENSG00000101363	blue
ENSG00000101421	blue
ENSG00000101444	blue
ENSG00000101473	blue
ENSG00000124172	blue
ENSG00000124243	blue
ENSG00000125863	blue
ENSG00000125877	blue
ENSG00000125901	blue
ENSG00000125995	blue
ENSG00000168734	blue
ENSG00000171703	blue
ENSG00000232388	blue
ENSG00000183036	blue
ENSG00000184900	blue
ENSG00000256073	blue
ENSG00000015475	blue
ENSG00000099977	blue
ENSG00000100129	blue
ENSG00000100138	blue
ENSG00000100156	blue
ENSG00000100216	blue
ENSG00000100246	blue
ENSG00000100417	blue
ENSG00000128185	blue
ENSG00000131100	blue
ENSG00000183172	blue
ENSG00000184076	blue
ENSG00000184983	blue
ENSG00000198832	blue
ENSG00000203280	blue
ENSG00000205704	blue
ENSG00000225465	blue
ENSG00000230051	blue
ENSG00000235478	blue
ENSG00000250479	blue
ENSG00000272973	blue
ENSG00000005022	blue
ENSG00000101911	blue
ENSG00000102054	blue
ENSG00000102178	blue
ENSG00000102409	blue
ENSG00000120509	blue
ENSG00000125356	blue
ENSG00000126768	blue
ENSG00000131174	blue
ENSG00000133134	blue
ENSG00000133169	blue
ENSG00000147123	blue
ENSG00000158526	blue
ENSG00000165775	blue
ENSG00000166681	blue
ENSG00000180879	blue
ENSG00000184515	blue
ENSG00000184905	blue
ENSG00000196976	blue
ENSG00000196998	blue
ENSG00000230311	blue
ENSG00000231405	blue
ENSG00000064703	brown
ENSG00000077522	brown
ENSG00000078369	brown
ENSG00000082497	brown
ENSG00000084070	brown
ENSG00000085433	brown
ENSG00000116199	brown
ENSG00000116679	brown
ENSG00000117152	brown
ENSG00000117600	brown
ENSG00000118473	brown
ENSG00000121905	brown
ENSG00000131236	brown
ENSG00000134207	brown
ENSG00000134245	brown
ENSG00000135750	brown
ENSG00000135824	brown
ENSG00000143164	brown
ENSG00000143171	brown
ENSG00000143376	brown
ENSG00000143473	brown
ENSG00000143493	brown
ENSG00000143502	brown
ENSG00000143858	brown
ENSG00000157064	brown
ENSG00000157077	brown
ENSG00000162398	brown
ENSG00000162694	brown
ENSG00000162782	brown
ENSG00000162852	brown
ENSG00000177181	brown
ENSG00000178965	brown
ENSG00000179546	brown
ENSG00000181656	brown
ENSG00000203737	brown
ENSG00000267272	brown
ENSG00000023228	brown
ENSG00000040933	brown
ENSG00000057935	brown
ENSG00000061676	brown
ENSG00000068615	brown
ENSG00000075340	brown
ENSG00000095002	brown
ENSG00000114948	brown
ENSG00000115419	brown
ENSG00000115525	brown
ENSG00000115561	brown
ENSG00000115808	brown
ENSG00000123600	brown
ENSG00000123612	brown
ENSG00000128656	brown
ENSG00000128683	brown
ENSG00000134326	brown
ENSG00000136531	brown
ENSG00000138018	brown
ENSG00000138078	brown
ENSG00000138101	brown
ENSG00000138443	brown
ENSG00000152102	brown
ENSG00000153214	brown
ENSG00000158019	brown
ENSG00000163082	brown
ENSG00000163328	brown
ENSG00000170340	brown
ENSG00000170500	brown
ENSG00000171126	brown
ENSG00000171951	brown
ENSG00000172318	brown
ENSG00000186487	brown
ENSG00000197872	brown
ENSG00000228203	brown
ENSG00000230385	brown
ENSG00000231453	brown
ENSG00000232520	brown
ENSG00000235118	brown
ENSG00000237737	brown
ENSG00000259439	brown
ENSG00000267034	brown
ENSG00000271947	brown
ENSG00000279519	brown
ENSG00000077092	brown
ENSG00000091972	brown
ENSG00000114573	brown
ENSG00000114861	brown
ENSG00000133657	brown
ENSG00000134109	brown
ENSG00000144597	brown
ENSG00000144959	brown
ENSG00000145194	brown
ENSG00000150995	brown
ENSG00000151090	brown
ENSG00000152642	brown
ENSG00000154174	brown
ENSG00000154822	brown
ENSG00000154917	brown
ENSG00000163681	brown
ENSG00000164091	brown
ENSG00000168032	brown
ENSG00000169282	brown
ENSG00000181458	brown
ENSG00000183624	brown
ENSG00000184307	brown
ENSG00000188582	brown
ENSG00000196549	brown
ENSG00000198836	brown
ENSG00000206557	brown
ENSG00000231177	brown
ENSG00000235831	brown
ENSG00000237838	brown
ENSG00000240086	brown
ENSG00000244405	brown
ENSG00000249992	brown
ENSG00000061918	brown
ENSG00000072201	brown
ENSG00000109436	brown
ENSG00000109738	brown
ENSG00000109762	brown
ENSG00000138641	brown
ENSG00000138670	brown
ENSG00000138814	brown
ENSG00000145358	brown
ENSG00000145428	brown
ENSG00000151729	brown
ENSG00000156140	brown
ENSG00000163293	brown
ENSG00000164024	brown
ENSG00000164116	brown
ENSG00000164129	brown
ENSG00000168824	brown
ENSG00000169744	brown
ENSG00000170153	brown
ENSG00000185477	brown
ENSG00000188517	brown
ENSG00000198301	brown
ENSG00000249710	brown
ENSG00000260244	brown
ENSG00000022355	brown
ENSG00000049860	brown
ENSG00000050748	brown
ENSG00000055163	brown
ENSG00000082213	brown
ENSG00000113327	brown
ENSG00000122012	brown
ENSG00000130449	brown
ENSG00000131504	brown
ENSG00000145632	brown
ENSG00000145730	brown
ENSG00000145860	brown
ENSG00000145864	brown
ENSG00000150712	brown
ENSG00000152495	brown
ENSG00000152684	brown
ENSG00000152932	brown
ENSG00000156475	brown
ENSG00000164466	brown
ENSG00000170091	brown
ENSG00000171617	brown
ENSG00000175471	brown
ENSG00000176928	brown
ENSG00000184845	brown
ENSG00000186479	brown
ENSG00000197043	brown
ENSG00000198108	brown
ENSG00000211445	brown
ENSG00000213585	brown
ENSG00000250889	brown
ENSG00000279923	brown
ENSG00000065609	brown
ENSG00000074706	brown
ENSG00000111913	brown
ENSG00000112186	brown
ENSG00000112290	brown
ENSG00000112365	brown
ENSG00000112367	brown
ENSG00000112541	brown
ENSG00000112562	brown
ENSG00000112699	brown
ENSG00000112796	brown
ENSG00000124788	brown
ENSG00000146242	brown
ENSG00000146267	brown
ENSG00000146360	brown
ENSG00000168438	brown
ENSG00000172348	brown
ENSG00000182747	brown
ENSG00000183826	brown
ENSG00000185345	brown
ENSG00000185760	brown
ENSG00000187189	brown
ENSG00000189241	brown
ENSG00000197261	brown
ENSG00000249853	brown
ENSG00000001626	brown
ENSG00000006128	brown
ENSG00000006377	brown
ENSG00000009335	brown
ENSG00000058091	brown
ENSG00000091140	brown
ENSG00000105778	brown
ENSG00000106070	brown
ENSG00000106524	brown
ENSG00000106537	brown
ENSG00000122574	brown
ENSG00000128512	brown
ENSG00000128578	brown
ENSG00000132437	brown
ENSG00000133627	brown
ENSG00000136267	brown
ENSG00000146918	brown
ENSG00000157219	brown
ENSG00000158528	brown
ENSG00000158560	brown
ENSG00000170027	brown
ENSG00000170629	brown
ENSG00000178234	brown
ENSG00000183166	brown
ENSG00000184408	brown
ENSG00000187416	brown
ENSG00000198420	brown
ENSG00000224016	brown
ENSG00000047249	brown
ENSG00000070718	brown
ENSG00000085788	brown
ENSG00000104313	brown
ENSG00000104687	brown
ENSG00000130227	brown
ENSG00000147416	brown
ENSG00000147650	brown
ENSG00000153310	brown
ENSG00000155097	brown
ENSG00000156471	brown
ENSG00000164683	brown
ENSG00000164794	brown
ENSG00000164951	brown
ENSG00000165061	brown
ENSG00000175445	brown
ENSG00000177570	brown
ENSG00000180543	brown
ENSG00000181195	brown
ENSG00000184156	brown
ENSG00000185053	brown
ENSG00000214050	brown
ENSG00000261542	brown
ENSG00000106829	brown
ENSG00000106868	brown
ENSG00000107295	brown
ENSG00000120162	brown
ENSG00000136813	brown
ENSG00000136842	brown
ENSG00000147852	brown
ENSG00000155158	brown
ENSG00000155886	brown
ENSG00000157693	brown
ENSG00000165023	brown
ENSG00000167081	brown
ENSG00000187210	brown
ENSG00000236404	brown
ENSG00000065613	brown
ENSG00000107745	brown
ENSG00000107771	brown
ENSG00000120049	brown
ENSG00000120053	brown
ENSG00000122882	brown
ENSG00000136750	brown
ENSG00000138138	brown
ENSG00000138207	brown
ENSG00000138311	brown
ENSG00000148600	brown
ENSG00000148798	brown
ENSG00000150054	brown
ENSG00000151025	brown
ENSG00000165995	brown
ENSG00000166167	brown
ENSG00000188916	brown
ENSG00000198739	brown
ENSG00000198825	brown
ENSG00000273108	brown
ENSG00000279631	brown
ENSG00000066382	brown
ENSG00000086848	brown
ENSG00000109832	brown
ENSG00000110675	brown
ENSG00000134343	brown
ENSG00000134909	brown
ENSG00000137727	brown
ENSG00000142082	brown
ENSG00000148948	brown
ENSG00000149269	brown
ENSG00000149575	brown
ENSG00000152402	brown
ENSG00000154096	brown
ENSG00000154144	brown
ENSG00000154146	brown
ENSG00000162139	brown
ENSG00000168959	brown
ENSG00000182255	brown
ENSG00000184933	brown
ENSG00000185742	brown
ENSG00000205035	brown
ENSG00000214517	brown
ENSG00000214753	brown
ENSG00000261340	brown
ENSG00000013503	brown
ENSG00000060140	brown
ENSG00000064763	brown
ENSG00000067715	brown
ENSG00000070961	brown
ENSG00000089250	brown
ENSG00000110851	brown
ENSG00000111262	brown
ENSG00000111674	brown
ENSG00000111707	brown
ENSG00000111785	brown
ENSG00000134533	brown
ENSG00000139131	brown
ENSG00000139146	brown
ENSG00000139291	brown
ENSG00000153233	brown
ENSG00000161800	brown
ENSG00000165685	brown
ENSG00000170456	brown
ENSG00000174106	brown
ENSG00000185046	brown
ENSG00000196510	brown
ENSG00000257545	brown
ENSG00000257918	brown
ENSG00000258057	brown
ENSG00000102466	brown
ENSG00000127870	brown
ENSG00000150907	brown
ENSG00000151835	brown
ENSG00000185352	brown
ENSG00000276644	brown
ENSG00000277159	brown
ENSG00000012963	brown
ENSG00000066629	brown
ENSG00000089737	brown
ENSG00000100473	brown
ENSG00000100714	brown
ENSG00000100784	brown
ENSG00000119723	brown
ENSG00000127152	brown
ENSG00000131969	brown
ENSG00000139970	brown
ENSG00000139973	brown
ENSG00000151812	brown
ENSG00000165943	brown
ENSG00000168952	brown
ENSG00000176165	brown
ENSG00000178974	brown
ENSG00000198718	brown
ENSG00000205562	brown
ENSG00000250366	brown
ENSG00000258512	brown
ENSG00000259319	brown
ENSG00000074410	brown
ENSG00000074603	brown
ENSG00000103994	brown
ENSG00000104093	brown
ENSG00000104154	brown
ENSG00000128829	brown
ENSG00000134138	brown
ENSG00000138604	brown
ENSG00000156642	brown
ENSG00000157450	brown
ENSG00000166206	brown
ENSG00000166411	brown
ENSG00000166426	brown
ENSG00000166922	brown
ENSG00000168781	brown
ENSG00000169032	brown
ENSG00000172575	brown
ENSG00000197535	brown
ENSG00000259460	brown
ENSG00000274253	brown
ENSG00000006116	brown
ENSG00000078328	brown
ENSG00000083799	brown
ENSG00000103160	brown
ENSG00000129636	brown
ENSG00000140718	brown
ENSG00000140740	brown
ENSG00000140743	brown
ENSG00000140992	brown
ENSG00000141101	brown
ENSG00000150394	brown
ENSG00000155393	brown
ENSG00000166501	brown
ENSG00000166847	brown
ENSG00000171724	brown
ENSG00000183044	brown
ENSG00000186260	brown
ENSG00000260186	brown
ENSG00000262454	brown
ENSG00000006740	brown
ENSG00000007237	brown
ENSG00000073969	brown
ENSG00000108588	brown
ENSG00000108924	brown
ENSG00000141279	brown
ENSG00000141367	brown
ENSG00000178502	brown
ENSG00000182534	brown
ENSG00000183691	brown
ENSG00000220205	brown
ENSG00000283538	brown
ENSG00000049759	brown
ENSG00000075336	brown
ENSG00000081138	brown
ENSG00000091157	brown
ENSG00000101489	brown
ENSG00000101654	brown
ENSG00000134046	brown
ENSG00000134490	brown
ENSG00000134504	brown
ENSG00000141384	brown
ENSG00000141404	brown
ENSG00000166342	brown
ENSG00000168675	brown
ENSG00000173482	brown
ENSG00000177511	brown
ENSG00000180011	brown
ENSG00000255112	brown
ENSG00000263677	brown
ENSG00000265579	brown
ENSG00000105173	brown
ENSG00000173809	brown
ENSG00000186019	brown
ENSG00000198300	brown
ENSG00000054793	brown
ENSG00000101019	brown
ENSG00000101079	brown
ENSG00000101327	brown
ENSG00000101350	brown
ENSG00000124212	brown
ENSG00000125869	brown
ENSG00000132639	brown
ENSG00000166619	brown
ENSG00000172264	brown
ENSG00000173404	brown
ENSG00000182621	brown
ENSG00000159082	brown
ENSG00000159267	brown
ENSG00000177692	brown
ENSG00000184809	brown
ENSG00000100030	brown
ENSG00000100320	brown
ENSG00000128271	brown
ENSG00000177663	brown
ENSG00000237517	brown
ENSG00000003096	brown
ENSG00000008086	brown
ENSG00000065923	brown
ENSG00000067992	brown
ENSG00000073905	brown
ENSG00000101974	brown
ENSG00000101977	brown
ENSG00000102053	brown
ENSG00000102078	brown
ENSG00000102349	brown
ENSG00000130830	brown
ENSG00000131089	brown
ENSG00000131828	brown
ENSG00000133135	brown
ENSG00000147041	brown
ENSG00000147202	brown
ENSG00000147251	brown
ENSG00000149970	brown
ENSG00000156298	brown
ENSG00000158301	brown
ENSG00000165370	brown
ENSG00000169891	brown
ENSG00000169933	brown
ENSG00000177189	brown
ENSG00000179542	brown
ENSG00000182220	brown
ENSG00000184368	brown
ENSG00000186462	brown
ENSG00000188021	brown
ENSG00000196767	brown
ENSG00000198934	brown
ENSG00000204131	brown
ENSG00000236064	brown
ENSG00000259977	brown
ENSG00000260822	brown
ENSG00000016082	brown
ENSG00000114638	brown
ENSG00000151577	brown
ENSG00000184937	brown
ENSG00000228704	brown
ENSG00000237167	brown
ENSG00000242120	brown
ENSG00000259110	brown
ENSG00000121904	brown4
ENSG00000143847	brown4
ENSG00000154370	brown4
ENSG00000158286	brown4
ENSG00000162931	brown4
ENSG00000169231	brown4
ENSG00000214193	brown4
ENSG00000119772	brown4
ENSG00000135622	brown4
ENSG00000158458	brown4
ENSG00000064999	brown4
ENSG00000146215	brown4
ENSG00000158815	brown4
ENSG00000253230	brown4
ENSG00000156521	brown4
ENSG00000006071	brown4
ENSG00000118369	brown4
ENSG00000172803	brown4
ENSG00000254815	brown4
ENSG00000254872	brown4
ENSG00000278919	brown4
ENSG00000111664	brown4
ENSG00000135127	brown4
ENSG00000280381	brown4
ENSG00000100505	brown4
ENSG00000213983	brown4
ENSG00000260285	brown4
ENSG00000140398	brown4
ENSG00000274376	brown4
ENSG00000279537	brown4
ENSG00000131797	brown4
ENSG00000135740	brown4
ENSG00000260750	brown4
ENSG00000260807	brown4
ENSG00000261226	brown4
ENSG00000262312	brown4
ENSG00000279196	brown4
ENSG00000076382	brown4
ENSG00000167549	brown4
ENSG00000175711	brown4
ENSG00000176155	brown4
ENSG00000267121	brown4
ENSG00000104983	brown4
ENSG00000258674	brown4
ENSG00000125895	brown4
ENSG00000196132	brown4
ENSG00000240474	brown4
ENSG00000160190	brown4
ENSG00000169635	brown4
ENSG00000198089	brown4
ENSG00000090020	cyan
ENSG00000116299	cyan
ENSG00000116329	cyan
ENSG00000117139	cyan
ENSG00000134684	cyan
ENSG00000143322	cyan
ENSG00000143851	cyan
ENSG00000154305	cyan
ENSG00000169641	cyan
ENSG00000169914	cyan
ENSG00000171735	cyan
ENSG00000177301	cyan
ENSG00000186377	cyan
ENSG00000196581	cyan
ENSG00000198216	cyan
ENSG00000198626	cyan
ENSG00000008869	cyan
ENSG00000084710	cyan
ENSG00000085978	cyan
ENSG00000115155	cyan
ENSG00000115596	cyan
ENSG00000115977	cyan
ENSG00000119866	cyan
ENSG00000134318	cyan
ENSG00000138083	cyan
ENSG00000144218	cyan
ENSG00000144285	cyan
ENSG00000144331	cyan
ENSG00000170396	cyan
ENSG00000171132	cyan
ENSG00000176204	cyan
ENSG00000217236	cyan
ENSG00000088538	cyan
ENSG00000114529	cyan
ENSG00000114770	cyan
ENSG00000121871	cyan
ENSG00000144711	cyan
ENSG00000157087	cyan
ENSG00000157445	cyan
ENSG00000163618	cyan
ENSG00000163932	cyan
ENSG00000169760	cyan
ENSG00000173175	cyan
ENSG00000175928	cyan
ENSG00000185008	cyan
ENSG00000196455	cyan
ENSG00000074211	cyan
ENSG00000120251	cyan
ENSG00000121210	cyan
ENSG00000137460	cyan
ENSG00000138650	cyan
ENSG00000138759	cyan
ENSG00000145147	cyan
ENSG00000154556	cyan
ENSG00000169851	cyan
ENSG00000197386	cyan
ENSG00000113360	cyan
ENSG00000113361	cyan
ENSG00000113749	cyan
ENSG00000146006	cyan
ENSG00000146021	cyan
ENSG00000155511	cyan
ENSG00000156463	cyan
ENSG00000164236	cyan
ENSG00000164270	cyan
ENSG00000164330	cyan
ENSG00000175426	cyan
ENSG00000184347	cyan
ENSG00000010818	cyan
ENSG00000082293	cyan
ENSG00000118432	cyan
ENSG00000124496	cyan
ENSG00000135333	cyan
ENSG00000168830	cyan
ENSG00000008277	cyan
ENSG00000130226	cyan
ENSG00000140396	cyan
ENSG00000147724	cyan
ENSG00000164741	cyan
ENSG00000185900	cyan
ENSG00000198010	cyan
ENSG00000106688	cyan
ENSG00000126882	cyan
ENSG00000136854	cyan
ENSG00000259953	cyan
ENSG00000261534	cyan
ENSG00000095637	cyan
ENSG00000108018	cyan
ENSG00000119946	cyan
ENSG00000120549	cyan
ENSG00000148842	cyan
ENSG00000148848	cyan
ENSG00000156113	cyan
ENSG00000156395	cyan
ENSG00000165655	cyan
ENSG00000165757	cyan
ENSG00000165868	cyan
ENSG00000182022	cyan
ENSG00000203867	cyan
ENSG00000109927	cyan
ENSG00000110427	cyan
ENSG00000123901	cyan
ENSG00000149187	cyan
ENSG00000149295	cyan
ENSG00000149403	cyan
ENSG00000166257	cyan
ENSG00000183715	cyan
ENSG00000186642	cyan
ENSG00000075035	cyan
ENSG00000174437	cyan
ENSG00000196876	cyan
ENSG00000196935	cyan
ENSG00000257711	cyan
ENSG00000273079	cyan
ENSG00000005810	cyan
ENSG00000073910	cyan
ENSG00000102606	cyan
ENSG00000136153	cyan
ENSG00000013523	cyan
ENSG00000021645	cyan
ENSG00000066739	cyan
ENSG00000100731	cyan
ENSG00000171723	cyan
ENSG00000197555	cyan
ENSG00000069966	cyan
ENSG00000103657	cyan
ENSG00000137815	cyan
ENSG00000137822	cyan
ENSG00000140538	cyan
ENSG00000166949	cyan
ENSG00000173517	cyan
ENSG00000182256	cyan
ENSG00000006210	cyan
ENSG00000040199	cyan
ENSG00000103056	cyan
ENSG00000169181	cyan
ENSG00000237515	cyan
ENSG00000089558	cyan
ENSG00000108370	cyan
ENSG00000133026	cyan
ENSG00000141252	cyan
ENSG00000161544	cyan
ENSG00000166685	cyan
ENSG00000170921	cyan
ENSG00000119547	cyan
ENSG00000187323	cyan
ENSG00000066044	cyan
ENSG00000101447	cyan
ENSG00000125851	cyan
ENSG00000158445	cyan
ENSG00000196090	cyan
ENSG00000142197	cyan
ENSG00000183778	cyan
ENSG00000197381	cyan
ENSG00000100302	cyan
ENSG00000133424	cyan
ENSG00000169184	cyan
ENSG00000183307	cyan
ENSG00000101846	cyan
ENSG00000102385	cyan
ENSG00000125675	cyan
ENSG00000147162	cyan
ENSG00000198932	cyan
ENSG00000178522	cyan
ENSG00000000938	darkgreen
ENSG00000028137	darkgreen
ENSG00000133048	darkgreen
ENSG00000135842	darkgreen
ENSG00000142733	darkgreen
ENSG00000143384	darkgreen
ENSG00000158769	darkgreen
ENSG00000160691	darkgreen
ENSG00000160712	darkgreen
ENSG00000173846	darkgreen
ENSG00000203804	darkgreen
ENSG00000222009	darkgreen
ENSG00000235750	darkgreen
ENSG00000065911	darkgreen
ENSG00000067066	darkgreen
ENSG00000115594	darkgreen
ENSG00000196843	darkgreen
ENSG00000068001	darkgreen
ENSG00000075420	darkgreen
ENSG00000144655	darkgreen
ENSG00000144791	darkgreen
ENSG00000144802	darkgreen
ENSG00000144837	darkgreen
ENSG00000163638	darkgreen
ENSG00000188313	darkgreen
ENSG00000196083	darkgreen
ENSG00000081041	darkgreen
ENSG00000150961	darkgreen
ENSG00000181826	darkgreen
ENSG00000125347	darkgreen
ENSG00000145623	darkgreen
ENSG00000155850	darkgreen
ENSG00000164181	darkgreen
ENSG00000007866	darkgreen
ENSG00000118503	darkgreen
ENSG00000124762	darkgreen
ENSG00000137193	darkgreen
ENSG00000137331	darkgreen
ENSG00000146112	darkgreen
ENSG00000168405	darkgreen
ENSG00000170542	darkgreen
ENSG00000213719	darkgreen
ENSG00000105835	darkgreen
ENSG00000106100	darkgreen
ENSG00000106366	darkgreen
ENSG00000135245	darkgreen
ENSG00000104635	darkgreen
ENSG00000105339	darkgreen
ENSG00000120889	darkgreen
ENSG00000136997	darkgreen
ENSG00000157110	darkgreen
ENSG00000173530	darkgreen
ENSG00000176907	darkgreen
ENSG00000221869	darkgreen
ENSG00000086062	darkgreen
ENSG00000147872	darkgreen
ENSG00000165030	darkgreen
ENSG00000077150	darkgreen
ENSG00000107438	darkgreen
ENSG00000107968	darkgreen
ENSG00000122862	darkgreen
ENSG00000148841	darkgreen
ENSG00000165507	darkgreen
ENSG00000197142	darkgreen
ENSG00000197321	darkgreen
ENSG00000229644	darkgreen
ENSG00000132256	darkgreen
ENSG00000142089	darkgreen
ENSG00000148926	darkgreen
ENSG00000185201	darkgreen
ENSG00000185507	darkgreen
ENSG00000187479	darkgreen
ENSG00000060138	darkgreen
ENSG00000067182	darkgreen
ENSG00000090376	darkgreen
ENSG00000111321	darkgreen
ENSG00000123374	darkgreen
ENSG00000134531	darkgreen
ENSG00000136048	darkgreen
ENSG00000161638	darkgreen
ENSG00000134871	darkgreen
ENSG00000139832	darkgreen
ENSG00000187498	darkgreen
ENSG00000119686	darkgreen
ENSG00000103966	darkgreen
ENSG00000131873	darkgreen
ENSG00000137801	darkgreen
ENSG00000006327	darkgreen
ENSG00000077238	darkgreen
ENSG00000103196	darkgreen
ENSG00000168404	darkgreen
ENSG00000205362	darkgreen
ENSG00000260549	darkgreen
ENSG00000141526	darkgreen
ENSG00000184557	darkgreen
ENSG00000081923	darkgreen
ENSG00000176014	darkgreen
ENSG00000011422	darkgreen
ENSG00000064932	darkgreen
ENSG00000086544	darkgreen
ENSG00000090339	darkgreen
ENSG00000090924	darkgreen
ENSG00000099860	darkgreen
ENSG00000105639	darkgreen
ENSG00000125753	darkgreen
ENSG00000128016	darkgreen
ENSG00000167470	darkgreen
ENSG00000167772	darkgreen
ENSG00000171051	darkgreen
ENSG00000197405	darkgreen
ENSG00000101187	darkgreen
ENSG00000101276	darkgreen
ENSG00000125810	darkgreen
ENSG00000204103	darkgreen
ENSG00000154734	darkgreen
ENSG00000182240	darkgreen
ENSG00000025708	darkgreen
ENSG00000128335	darkgreen
ENSG00000185022	darkgreen
ENSG00000102265	darkgreen
ENSG00000086015	darkgrey
ENSG00000116128	darkgrey
ENSG00000117298	darkgrey
ENSG00000127603	darkgrey
ENSG00000133065	darkgrey
ENSG00000134247	darkgrey
ENSG00000142949	darkgrey
ENSG00000143772	darkgrey
ENSG00000155363	darkgrey
ENSG00000162413	darkgrey
ENSG00000162430	darkgrey
ENSG00000162512	darkgrey
ENSG00000162576	darkgrey
ENSG00000068024	darkgrey
ENSG00000115756	darkgrey
ENSG00000138080	darkgrey
ENSG00000114554	darkgrey
ENSG00000114867	darkgrey
ENSG00000144749	darkgrey
ENSG00000160801	darkgrey
ENSG00000173402	darkgrey
ENSG00000182580	darkgrey
ENSG00000188338	darkgrey
ENSG00000196220	darkgrey
ENSG00000072840	darkgrey
ENSG00000145901	darkgrey
ENSG00000253485	darkgrey
ENSG00000253537	darkgrey
ENSG00000262576	darkgrey
ENSG00000124782	darkgrey
ENSG00000146535	darkgrey
ENSG00000159840	darkgrey
ENSG00000164877	darkgrey
ENSG00000077782	darkgrey
ENSG00000120896	darkgrey
ENSG00000147799	darkgrey
ENSG00000178685	darkgrey
ENSG00000136802	darkgrey
ENSG00000160293	darkgrey
ENSG00000160360	darkgrey
ENSG00000108175	darkgrey
ENSG00000148737	darkgrey
ENSG00000151208	darkgrey
ENSG00000170525	darkgrey
ENSG00000197177	darkgrey
ENSG00000021762	darkgrey
ENSG00000110651	darkgrey
ENSG00000149256	darkgrey
ENSG00000149260	darkgrey
ENSG00000149782	darkgrey
ENSG00000162337	darkgrey
ENSG00000165458	darkgrey
ENSG00000166341	darkgrey
ENSG00000166833	darkgrey
ENSG00000173039	darkgrey
ENSG00000177225	darkgrey
ENSG00000181830	darkgrey
ENSG00000135097	darkgrey
ENSG00000135424	darkgrey
ENSG00000161642	darkgrey
ENSG00000174233	darkgrey
ENSG00000280287	darkgrey
ENSG00000165801	darkgrey
ENSG00000197324	darkgrey
ENSG00000166813	darkgrey
ENSG00000182175	darkgrey
ENSG00000185033	darkgrey
ENSG00000102935	darkgrey
ENSG00000103335	darkgrey
ENSG00000103549	darkgrey
ENSG00000126603	darkgrey
ENSG00000132613	darkgrey
ENSG00000205336	darkgrey
ENSG00000065320	darkgrey
ENSG00000068137	darkgrey
ENSG00000132481	darkgrey
ENSG00000167543	darkgrey
ENSG00000185504	darkgrey
ENSG00000186868	darkgrey
ENSG00000131196	darkgrey
ENSG00000011304	darkgrey
ENSG00000024422	darkgrey
ENSG00000074855	darkgrey
ENSG00000089351	darkgrey
ENSG00000104812	darkgrey
ENSG00000105321	darkgrey
ENSG00000105552	darkgrey
ENSG00000130529	darkgrey
ENSG00000172081	darkgrey
ENSG00000177045	darkgrey
ENSG00000088826	darkgrey
ENSG00000088888	darkgrey
ENSG00000124181	darkgrey
ENSG00000124201	darkgrey
ENSG00000142156	darkgrey
ENSG00000186866	darkgrey
ENSG00000100014	darkgrey
ENSG00000100106	darkgrey
ENSG00000100243	darkgrey
ENSG00000170638	darkgrey
ENSG00000188636	darkgrey
ENSG00000196576	darkgrey
ENSG00000198792	darkgrey
ENSG00000213923	darkgrey
ENSG00000102057	darkgrey
ENSG00000182492	darkgrey
ENSG00000196924	darkgrey
ENSG00000058673	darkmagenta
ENSG00000075151	darkmagenta
ENSG00000077157	darkmagenta
ENSG00000116350	darkmagenta
ENSG00000116704	darkmagenta
ENSG00000119285	darkmagenta
ENSG00000130939	darkmagenta
ENSG00000132780	darkmagenta
ENSG00000133226	darkmagenta
ENSG00000143437	darkmagenta
ENSG00000143442	darkmagenta
ENSG00000163125	darkmagenta
ENSG00000197312	darkmagenta
ENSG00000204138	darkmagenta
ENSG00000257315	darkmagenta
ENSG00000115053	darkmagenta
ENSG00000124383	darkmagenta
ENSG00000163166	darkmagenta
ENSG00000281195	darkmagenta
ENSG00000003756	darkmagenta
ENSG00000093167	darkmagenta
ENSG00000114423	darkmagenta
ENSG00000163961	darkmagenta
ENSG00000176142	darkmagenta
ENSG00000182923	darkmagenta
ENSG00000083896	darkmagenta
ENSG00000112941	darkmagenta
ENSG00000131711	darkmagenta
ENSG00000145833	darkmagenta
ENSG00000169045	darkmagenta
ENSG00000025796	darkmagenta
ENSG00000112624	darkmagenta
ENSG00000124789	darkmagenta
ENSG00000080802	darkmagenta
ENSG00000122566	darkmagenta
ENSG00000127993	darkmagenta
ENSG00000128596	darkmagenta
ENSG00000147601	darkmagenta
ENSG00000107077	darkmagenta
ENSG00000119321	darkmagenta
ENSG00000136895	darkmagenta
ENSG00000136938	darkmagenta
ENSG00000155827	darkmagenta
ENSG00000168795	darkmagenta
ENSG00000096746	darkmagenta
ENSG00000107581	darkmagenta
ENSG00000183621	darkmagenta
ENSG00000185009	darkmagenta
ENSG00000120458	darkmagenta
ENSG00000158636	darkmagenta
ENSG00000162231	darkmagenta
ENSG00000198730	darkmagenta
ENSG00000111011	darkmagenta
ENSG00000151065	darkmagenta
ENSG00000204842	darkmagenta
ENSG00000088448	darkmagenta
ENSG00000102710	darkmagenta
ENSG00000169062	darkmagenta
ENSG00000198824	darkmagenta
ENSG00000075413	darkmagenta
ENSG00000100941	darkmagenta
ENSG00000119685	darkmagenta
ENSG00000119707	darkmagenta
ENSG00000149929	darkmagenta
ENSG00000153774	darkmagenta
ENSG00000074356	darkmagenta
ENSG00000125686	darkmagenta
ENSG00000126653	darkmagenta
ENSG00000141298	darkmagenta
ENSG00000270647	darkmagenta
ENSG00000124214	darkmagenta
ENSG00000198646	darkmagenta
ENSG00000156304	darkmagenta
ENSG00000159086	darkmagenta
ENSG00000184208	darkmagenta
ENSG00000072501	darkmagenta
ENSG00000102241	darkmagenta
ENSG00000033122	darkolivegreen
ENSG00000116539	darkolivegreen
ENSG00000122484	darkolivegreen
ENSG00000152061	darkolivegreen
ENSG00000163867	darkolivegreen
ENSG00000197323	darkolivegreen
ENSG00000279513	darkolivegreen
ENSG00000118246	darkolivegreen
ENSG00000135968	darkolivegreen
ENSG00000144406	darkolivegreen
ENSG00000155749	darkolivegreen
ENSG00000204217	darkolivegreen
ENSG00000228016	darkolivegreen
ENSG00000231312	darkolivegreen
ENSG00000233723	darkolivegreen
ENSG00000114656	darkolivegreen
ENSG00000145075	darkolivegreen
ENSG00000163491	darkolivegreen
ENSG00000185621	darkolivegreen
ENSG00000229325	darkolivegreen
ENSG00000150627	darkolivegreen
ENSG00000164128	darkolivegreen
ENSG00000146243	darkolivegreen
[truncated: 18,889 more rows]

## Sheet: caudate__50_100
gene	module
ENSG00000066294	black
ENSG00000081237	black
ENSG00000090621	black
ENSG00000116701	black
ENSG00000116774	black
ENSG00000119535	black
ENSG00000121933	black
ENSG00000135842	black
ENSG00000142583	black
ENSG00000143110	black
ENSG00000143119	black
ENSG00000143226	black
ENSG00000150337	black
ENSG00000150681	black
ENSG00000158869	black
ENSG00000159189	black
ENSG00000160712	black
ENSG00000162367	black
ENSG00000162511	black
ENSG00000163131	black
ENSG00000163154	black
ENSG00000163191	black
ENSG00000163563	black
ENSG00000163565	black
ENSG00000169403	black
ENSG00000173369	black
ENSG00000173372	black
ENSG00000186517	black
ENSG00000187554	black
ENSG00000198019	black
ENSG00000203747	black
ENSG00000228058	black
ENSG00000265531	black
ENSG00000282608	black
ENSG00000042493	black
ENSG00000067066	black
ENSG00000073737	black
ENSG00000118640	black
ENSG00000136732	black
ENSG00000159399	black
ENSG00000163219	black
ENSG00000168918	black
ENSG00000185404	black
ENSG00000010327	black
ENSG00000073849	black
ENSG00000114013	black
ENSG00000114251	black
ENSG00000163823	black
ENSG00000168329	black
ENSG00000169313	black
ENSG00000180353	black
ENSG00000181631	black
ENSG00000223552	black
ENSG00000233276	black
ENSG00000121895	black
ENSG00000137462	black
ENSG00000163106	black
ENSG00000164342	black
ENSG00000174123	black
ENSG00000174125	black
ENSG00000174130	black
ENSG00000019582	black
ENSG00000043462	black
ENSG00000082074	black
ENSG00000120708	black
ENSG00000134516	black
ENSG00000135077	black
ENSG00000145569	black
ENSG00000145685	black
ENSG00000153071	black
ENSG00000169252	black
ENSG00000170458	black
ENSG00000182578	black
ENSG00000023892	black
ENSG00000026297	black
ENSG00000095970	black
ENSG00000112343	black
ENSG00000112799	black
ENSG00000124813	black
ENSG00000146192	black
ENSG00000164691	black
ENSG00000196126	black
ENSG00000204252	black
ENSG00000204257	black
ENSG00000204287	black
ENSG00000204472	black
ENSG00000204482	black
ENSG00000213654	black
ENSG00000223865	black
ENSG00000231389	black
ENSG00000242574	black
ENSG00000059377	black
ENSG00000086730	black
ENSG00000105851	black
ENSG00000105967	black
ENSG00000106034	black
ENSG00000127951	black
ENSG00000128604	black
ENSG00000130429	black
ENSG00000185811	black
ENSG00000197093	black
ENSG00000038945	black
ENSG00000042980	black
ENSG00000070756	black
ENSG00000154589	black
ENSG00000155926	black
ENSG00000187840	black
ENSG00000254087	black
ENSG00000095303	black
ENSG00000106799	black
ENSG00000107099	black
ENSG00000157303	black
ENSG00000165025	black
ENSG00000187796	black
ENSG00000012779	black
ENSG00000077420	black
ENSG00000095585	black
ENSG00000120594	black
ENSG00000138185	black
ENSG00000148908	black
ENSG00000155629	black
ENSG00000053918	black
ENSG00000066336	black
ENSG00000109861	black
ENSG00000110077	black
ENSG00000110324	black
ENSG00000134955	black
ENSG00000137491	black
ENSG00000137752	black
ENSG00000149781	black
ENSG00000150782	black
ENSG00000166927	black
ENSG00000197629	black
ENSG00000010610	black
ENSG00000110876	black
ENSG00000110934	black
ENSG00000111145	black
ENSG00000111321	black
ENSG00000111348	black
ENSG00000111679	black
ENSG00000118308	black
ENSG00000123338	black
ENSG00000171860	black
ENSG00000172243	black
ENSG00000173391	black
ENSG00000174600	black
ENSG00000183160	black
ENSG00000184574	black
ENSG00000247774	black
ENSG00000102524	black
ENSG00000132965	black
ENSG00000136167	black
ENSG00000139679	black
ENSG00000178695	black
ENSG00000155465	black
ENSG00000166428	black
ENSG00000169413	black
ENSG00000197249	black
ENSG00000104043	black
ENSG00000273749	black
ENSG00000005844	black
ENSG00000051523	black
ENSG00000087253	black
ENSG00000102879	black
ENSG00000103490	black
ENSG00000121281	black
ENSG00000140749	black
ENSG00000140968	black
ENSG00000169896	black
ENSG00000178573	black
ENSG00000179583	black
ENSG00000108798	black
ENSG00000129667	black
ENSG00000141480	black
ENSG00000141506	black
ENSG00000161921	black
ENSG00000167851	black
ENSG00000167895	black
ENSG00000168961	black
ENSG00000184060	black
ENSG00000271605	black
ENSG00000011600	black
ENSG00000060558	black
ENSG00000089639	black
ENSG00000104894	black
ENSG00000104903	black
ENSG00000104972	black
ENSG00000104974	black
ENSG00000105122	black
ENSG00000105246	black
ENSG00000105281	black
ENSG00000105366	black
ENSG00000125730	black
ENSG00000126264	black
ENSG00000129450	black
ENSG00000131401	black
ENSG00000142347	black
ENSG00000142512	black
ENSG00000167613	black
ENSG00000180448	black
ENSG00000186818	black
ENSG00000214212	black
ENSG00000275395	black
ENSG00000101336	black
ENSG00000101347	black
ENSG00000171700	black
ENSG00000155307	black
ENSG00000160255	black
ENSG00000226751	black
ENSG00000100055	black
ENSG00000100092	black
ENSG00000100292	black
ENSG00000100365	black
ENSG00000100368	black
ENSG00000138964	black
ENSG00000198951	black
ENSG00000244509	black
ENSG00000010671	black
ENSG00000015285	black
ENSG00000089820	black
ENSG00000120280	black
ENSG00000122122	black
ENSG00000155659	black
ENSG00000160219	black
ENSG00000165168	black
ENSG00000171659	black
ENSG00000196664	black
ENSG00000274536	black
ENSG00000031698	blue
ENSG00000033122	blue
ENSG00000075391	blue
ENSG00000075945	blue
ENSG00000077522	blue
ENSG00000082482	blue
ENSG00000082497	blue
ENSG00000082512	blue
ENSG00000085433	blue
ENSG00000116191	blue
ENSG00000116199	blue
ENSG00000116237	blue
ENSG00000116539	blue
ENSG00000116679	blue
ENSG00000116977	blue
ENSG00000117114	blue
ENSG00000117152	blue
ENSG00000117155	blue
ENSG00000117597	blue
ENSG00000117600	blue
ENSG00000118200	blue
ENSG00000118473	blue
ENSG00000118733	blue
ENSG00000133019	blue
ENSG00000134684	blue
ENSG00000134709	blue
ENSG00000135750	blue
ENSG00000135824	blue
ENSG00000137942	blue
ENSG00000142686	blue
ENSG00000142875	blue
ENSG00000143164	blue
ENSG00000143171	blue
ENSG00000143322	blue
ENSG00000143493	blue
ENSG00000143502	blue
ENSG00000143756	blue
ENSG00000143851	blue
ENSG00000154305	blue
ENSG00000154429	blue
ENSG00000157064	blue
ENSG00000157077	blue
ENSG00000160818	blue
ENSG00000162639	blue
ENSG00000162694	blue
ENSG00000162782	blue
ENSG00000162817	blue
ENSG00000162852	blue
ENSG00000163399	blue
ENSG00000169442	blue
ENSG00000169641	blue
ENSG00000169914	blue
ENSG00000171385	blue
ENSG00000171735	blue
ENSG00000171786	blue
ENSG00000172031	blue
ENSG00000172260	blue
ENSG00000173726	blue
ENSG00000177301	blue
ENSG00000178965	blue
ENSG00000179546	blue
ENSG00000181656	blue
ENSG00000182901	blue
ENSG00000185495	blue
ENSG00000186377	blue
ENSG00000187801	blue
ENSG00000188859	blue
ENSG00000196581	blue
ENSG00000198216	blue
ENSG00000198626	blue
ENSG00000198815	blue
ENSG00000203737	blue
ENSG00000224687	blue
ENSG00000227082	blue
ENSG00000241563	blue
ENSG00000248485	blue
ENSG00000253304	blue
ENSG00000260464	blue
ENSG00000260920	blue
ENSG00000014641	blue
ENSG00000023228	blue
ENSG00000040933	blue
ENSG00000061676	blue
ENSG00000068615	blue
ENSG00000071073	blue
ENSG00000078018	blue
ENSG00000079785	blue
ENSG00000085978	blue
ENSG00000095002	blue
ENSG00000114948	blue
ENSG00000115419	blue
ENSG00000115525	blue
ENSG00000115561	blue
ENSG00000115596	blue
ENSG00000115685	blue
ENSG00000115762	blue
ENSG00000115808	blue
ENSG00000115840	blue
ENSG00000115977	blue
ENSG00000116106	blue
ENSG00000119787	blue
ENSG00000119844	blue
ENSG00000123612	blue
ENSG00000128656	blue
ENSG00000134318	blue
ENSG00000135624	blue
ENSG00000136531	blue
ENSG00000136682	blue
ENSG00000138018	blue
ENSG00000138071	blue
ENSG00000138078	blue
ENSG00000138083	blue
ENSG00000138378	blue
ENSG00000138442	blue
ENSG00000138443	blue
ENSG00000143889	blue
ENSG00000144021	blue
ENSG00000144218	blue
ENSG00000144285	blue
ENSG00000144290	blue
ENSG00000144331	blue
ENSG00000152102	blue
ENSG00000152154	blue
ENSG00000153107	blue
ENSG00000153253	blue
ENSG00000155744	blue
ENSG00000162999	blue
ENSG00000163082	blue
ENSG00000163328	blue
ENSG00000163364	blue
ENSG00000163466	blue
ENSG00000170340	blue
ENSG00000170396	blue
ENSG00000170485	blue
ENSG00000170500	blue
ENSG00000171126	blue
ENSG00000171951	blue
ENSG00000176204	blue
ENSG00000178662	blue
ENSG00000182389	blue
ENSG00000183671	blue
ENSG00000186487	blue
ENSG00000196872	blue
ENSG00000197121	blue
ENSG00000197329	blue
ENSG00000197872	blue
ENSG00000204186	blue
ENSG00000204217	blue
ENSG00000217236	blue
ENSG00000221823	blue
ENSG00000224177	blue
ENSG00000225439	blue
ENSG00000228016	blue
ENSG00000231453	blue
ENSG00000236432	blue
ENSG00000237737	blue
ENSG00000260163	blue
ENSG00000260837	blue
ENSG00000267034	blue
ENSG00000279519	blue
ENSG00000023330	blue
ENSG00000051382	blue
ENSG00000069849	blue
ENSG00000073803	blue
ENSG00000077092	blue
ENSG00000082701	blue
ENSG00000091972	blue
ENSG00000114279	blue
ENSG00000114573	blue
ENSG00000114770	blue
ENSG00000114861	blue
ENSG00000121871	blue
ENSG00000133657	blue
ENSG00000144597	blue
ENSG00000144619	blue
ENSG00000144834	blue
ENSG00000144959	blue
ENSG00000145087	blue
ENSG00000150995	blue
ENSG00000151090	blue
ENSG00000153560	blue
ENSG00000154174	blue
ENSG00000154822	blue
ENSG00000157005	blue
ENSG00000157445	blue
ENSG00000160145	blue
ENSG00000163376	blue
ENSG00000163536	blue
ENSG00000163618	blue
ENSG00000163630	blue
ENSG00000163655	blue
ENSG00000163673	blue
ENSG00000163681	blue
ENSG00000163904	blue
ENSG00000164091	blue
ENSG00000168032	blue
ENSG00000169282	blue
ENSG00000169760	blue
ENSG00000172020	blue
ENSG00000172995	blue
ENSG00000174948	blue
ENSG00000174953	blue
ENSG00000175928	blue
ENSG00000181458	blue
ENSG00000181467	blue
ENSG00000184307	blue
ENSG00000185008	blue
ENSG00000196549	blue
ENSG00000198836	blue
ENSG00000206527	blue
ENSG00000206535	blue
ENSG00000206557	blue
ENSG00000207954	blue
ENSG00000226435	blue
ENSG00000240086	blue
ENSG00000244128	blue
ENSG00000249992	blue
ENSG00000279305	blue
ENSG00000061918	blue
ENSG00000072201	blue
ENSG00000109158	blue
ENSG00000109180	blue
ENSG00000109339	blue
ENSG00000109436	blue
ENSG00000109466	blue
ENSG00000109738	blue
ENSG00000109762	blue
ENSG00000120251	blue
ENSG00000121210	blue
ENSG00000129128	blue
ENSG00000138641	blue
ENSG00000138670	blue
ENSG00000138757	blue
ENSG00000138759	blue
ENSG00000138814	blue
ENSG00000145147	blue
ENSG00000145358	blue
ENSG00000145428	blue
ENSG00000150627	blue
ENSG00000151729	blue
ENSG00000154277	blue
ENSG00000154556	blue
ENSG00000156140	blue
ENSG00000163293	blue
ENSG00000163624	blue
ENSG00000164038	blue
ENSG00000164100	blue
ENSG00000164116	blue
ENSG00000164128	blue
ENSG00000164129	blue
ENSG00000164164	blue
ENSG00000168824	blue
ENSG00000169116	blue
ENSG00000169744	blue
ENSG00000169851	blue
ENSG00000170153	blue
ENSG00000177432	blue
ENSG00000183783	blue
ENSG00000185477	blue
ENSG00000185774	blue
ENSG00000188517	blue
ENSG00000197386	blue
ENSG00000198301	blue
ENSG00000236922	blue
ENSG00000249710	blue
ENSG00000249896	blue
ENSG00000251244	blue
ENSG00000260244	blue
ENSG00000261496	blue
ENSG00000273238	blue
ENSG00000022355	blue
ENSG00000050748	blue
ENSG00000053108	blue
ENSG00000082213	blue
ENSG00000083720	blue
ENSG00000085365	blue
ENSG00000112996	blue
ENSG00000113100	blue
ENSG00000113163	blue
ENSG00000113231	blue
ENSG00000113327	blue
ENSG00000113360	blue
ENSG00000113361	blue
ENSG00000113575	blue
ENSG00000113595	blue
ENSG00000122012	blue
ENSG00000129625	blue
ENSG00000131504	blue
ENSG00000134058	blue
ENSG00000145632	blue
ENSG00000145687	blue
ENSG00000145730	blue
ENSG00000145864	blue
ENSG00000146006	blue
ENSG00000146007	blue
ENSG00000146021	blue
ENSG00000150712	blue
ENSG00000152495	blue
ENSG00000152684	blue
ENSG00000152932	blue
ENSG00000155511	blue
ENSG00000156475	blue
ENSG00000164187	blue
ENSG00000164270	blue
ENSG00000164330	blue
ENSG00000164347	blue
ENSG00000164609	blue
ENSG00000170091	blue
ENSG00000171617	blue
ENSG00000175426	blue
ENSG00000175471	blue
ENSG00000176788	blue
ENSG00000176928	blue
ENSG00000177034	blue
ENSG00000183775	blue
ENSG00000184845	blue
ENSG00000186479	blue
ENSG00000189127	blue
ENSG00000198108	blue
ENSG00000198961	blue
ENSG00000213585	blue
ENSG00000241956	blue
ENSG00000248898	blue
ENSG00000249042	blue
ENSG00000251293	blue
ENSG00000253297	blue
ENSG00000253693	blue
ENSG00000047579	blue
ENSG00000048545	blue
ENSG00000065609	blue
ENSG00000074706	blue
ENSG00000079819	blue
ENSG00000111885	blue
ENSG00000111907	blue
ENSG00000111912	blue
ENSG00000111913	blue
ENSG00000112186	blue
ENSG00000112218	blue
ENSG00000112242	blue
ENSG00000112290	blue
ENSG00000112367	blue
ENSG00000112541	blue
ENSG00000112699	blue
ENSG00000118402	blue
ENSG00000118432	blue
ENSG00000118513	blue
ENSG00000120256	blue
ENSG00000124496	blue
ENSG00000124532	blue
ENSG00000135333	blue
ENSG00000145982	blue
ENSG00000145990	blue
ENSG00000146070	blue
ENSG00000146242	blue
ENSG00000146243	blue
ENSG00000146267	blue
ENSG00000146360	blue
ENSG00000146426	blue
ENSG00000146433	blue
ENSG00000146476	blue
ENSG00000152822	blue
ENSG00000152954	blue
ENSG00000153291	blue
ENSG00000168438	blue
ENSG00000168830	blue
ENSG00000171408	blue
ENSG00000172348	blue
ENSG00000182747	blue
ENSG00000185345	blue
ENSG00000185760	blue
ENSG00000187189	blue
ENSG00000189241	blue
ENSG00000196591	blue
ENSG00000197261	blue
ENSG00000197498	blue
ENSG00000203727	blue
ENSG00000203877	blue
ENSG00000231754	blue
ENSG00000232040	blue
ENSG00000249853	blue
ENSG00000005249	blue
ENSG00000006128	blue
ENSG00000006377	blue
ENSG00000006634	blue
ENSG00000008277	blue
ENSG00000009335	blue
ENSG00000058091	blue
ENSG00000070669	blue
ENSG00000091140	blue
ENSG00000105778	blue
ENSG00000105880	blue
ENSG00000106070	blue
ENSG00000106105	blue
ENSG00000106299	blue
ENSG00000106443	blue
ENSG00000106524	blue
ENSG00000106526	blue
ENSG00000106537	blue
ENSG00000106554	blue
ENSG00000106603	blue
ENSG00000106617	blue
ENSG00000122574	blue
ENSG00000128578	blue
ENSG00000132437	blue
ENSG00000133627	blue
ENSG00000136261	blue
ENSG00000136267	blue
ENSG00000146530	blue
ENSG00000153956	blue
ENSG00000157214	blue
ENSG00000157219	blue
ENSG00000157224	blue
ENSG00000157680	blue
ENSG00000157764	blue
ENSG00000158528	blue
ENSG00000158560	blue
ENSG00000164715	blue
ENSG00000168090	blue
ENSG00000170027	blue
ENSG00000170419	blue
ENSG00000172209	blue
ENSG00000173452	blue
ENSG00000184408	blue
ENSG00000187416	blue
ENSG00000198580	blue
ENSG00000198822	blue
ENSG00000220575	blue
ENSG00000221866	blue
ENSG00000224016	blue
ENSG00000231764	blue
ENSG00000235436	blue
ENSG00000239919	blue
ENSG00000242265	blue
ENSG00000261115	blue
ENSG00000047249	blue
ENSG00000104313	blue
ENSG00000104327	blue
ENSG00000104361	blue
ENSG00000104381	blue
ENSG00000104388	blue
ENSG00000104435	blue
ENSG00000104722	blue
ENSG00000104723	blue
ENSG00000123119	blue
ENSG00000123124	blue
ENSG00000133863	blue
ENSG00000147416	blue
ENSG00000147454	blue
ENSG00000147650	blue
ENSG00000147676	blue
ENSG00000147724	blue
ENSG00000153310	blue
ENSG00000155097	blue
ENSG00000156011	blue
ENSG00000156471	blue
ENSG00000156486	blue
ENSG00000156735	blue
ENSG00000164794	blue
ENSG00000164924	blue
ENSG00000164951	blue
ENSG00000165061	blue
ENSG00000169122	blue
ENSG00000175445	blue
ENSG00000177182	blue
ENSG00000177459	blue
ENSG00000177570	blue
ENSG00000180543	blue
ENSG00000181195	blue
ENSG00000184156	blue
ENSG00000184672	blue
ENSG00000198010	blue
ENSG00000214050	blue
ENSG00000221914	blue
ENSG00000240694	blue
ENSG00000254254	blue
ENSG00000272479	blue
ENSG00000277586	blue
ENSG00000279138	blue
ENSG00000106688	blue
ENSG00000106829	blue
ENSG00000106868	blue
ENSG00000107295	blue
ENSG00000119314	blue
ENSG00000120162	blue
ENSG00000130956	blue
ENSG00000136813	blue
ENSG00000136842	blue
ENSG00000147852	blue
ENSG00000148154	blue
ENSG00000155158	blue
ENSG00000155886	blue
ENSG00000156017	blue
ENSG00000165023	blue
ENSG00000165152	blue
ENSG00000167081	blue
ENSG00000171843	blue
ENSG00000173258	blue
ENSG00000175764	blue
ENSG00000187210	blue
ENSG00000196305	blue
ENSG00000196730	blue
ENSG00000198722	blue
ENSG00000204860	blue
ENSG00000224848	blue
ENSG00000236404	blue
ENSG00000259953	blue
ENSG00000260230	blue
ENSG00000261534	blue
ENSG00000048740	blue
ENSG00000065613	blue
ENSG00000068383	blue
ENSG00000107758	blue
ENSG00000107771	blue
ENSG00000107864	blue
ENSG00000108094	blue
ENSG00000108231	blue
ENSG00000119946	blue
ENSG00000120053	blue
ENSG00000120549	blue
ENSG00000122882	blue
ENSG00000136750	blue
ENSG00000138311	blue
ENSG00000148798	blue
ENSG00000148842	blue
ENSG00000150054	blue
ENSG00000151025	blue
ENSG00000151893	blue
ENSG00000156110	blue
ENSG00000156113	blue
ENSG00000165655	blue
ENSG00000165868	blue
ENSG00000165995	blue
ENSG00000166167	blue
ENSG00000182022	blue
ENSG00000188916	blue
ENSG00000198739	blue
ENSG00000198825	blue
ENSG00000203867	blue
ENSG00000225208	blue
ENSG00000233642	blue
ENSG00000255624	blue
ENSG00000049449	blue
ENSG00000050165	blue
ENSG00000066382	blue
ENSG00000070081	blue
ENSG00000110318	blue
ENSG00000110427	blue
ENSG00000110429	blue
ENSG00000110675	blue
ENSG00000134333	blue
ENSG00000134343	blue
ENSG00000134909	blue
ENSG00000137494	blue
ENSG00000137727	blue
ENSG00000148948	blue
ENSG00000149269	blue
ENSG00000149313	blue
ENSG00000149428	blue
ENSG00000149575	blue
ENSG00000152219	blue
ENSG00000152402	blue
ENSG00000154144	blue
ENSG00000162188	blue
ENSG00000165323	blue
ENSG00000168959	blue
ENSG00000175352	blue
ENSG00000175582	blue
ENSG00000178105	blue
ENSG00000182255	blue
ENSG00000183715	blue
ENSG00000184933	blue
ENSG00000185742	blue
ENSG00000246308	blue
ENSG00000254534	blue
ENSG00000261340	blue
ENSG00000267940	blue
ENSG00000278989	blue
ENSG00000279675	blue
ENSG00000013503	blue
ENSG00000048540	blue
ENSG00000059758	blue
ENSG00000064763	blue
ENSG00000067715	blue
ENSG00000070961	blue
ENSG00000075035	blue
ENSG00000087448	blue
ENSG00000087470	blue
ENSG00000089818	blue
ENSG00000091039	blue
ENSG00000110851	blue
ENSG00000110955	blue
ENSG00000111262	blue
ENSG00000111490	blue
ENSG00000111647	blue
ENSG00000111670	blue
ENSG00000111785	blue
ENSG00000120805	blue
ENSG00000133687	blue
ENSG00000134533	blue
ENSG00000135423	blue
ENSG00000135426	blue
ENSG00000139112	blue
ENSG00000139131	blue
ENSG00000139180	blue
ENSG00000139364	blue
ENSG00000151229	blue
ENSG00000151490	blue
ENSG00000153233	blue
ENSG00000161800	blue
ENSG00000165685	blue
ENSG00000170456	blue
ENSG00000171435	blue
ENSG00000173064	blue
ENSG00000174106	blue
ENSG00000174437	blue
ENSG00000184992	blue
ENSG00000185046	blue
ENSG00000187950	blue
ENSG00000188906	blue
ENSG00000196510	blue
ENSG00000196876	blue
ENSG00000196935	blue
ENSG00000204856	blue
ENSG00000255693	blue
ENSG00000273079	blue
ENSG00000005810	blue
ENSG00000023516	blue
ENSG00000102466	blue
ENSG00000102554	blue
ENSG00000102678	blue
ENSG00000102780	blue
ENSG00000122042	blue
ENSG00000127870	blue
ENSG00000136110	blue
ENSG00000136153	blue
ENSG00000139505	blue
ENSG00000151835	blue
ENSG00000165416	blue
ENSG00000172915	blue
ENSG00000184564	blue
ENSG00000185352	blue
ENSG00000187676	blue
ENSG00000276644	blue
ENSG00000277159	blue
ENSG00000281106	blue
ENSG00000012963	blue
ENSG00000066629	blue
ENSG00000087299	blue
ENSG00000089737	blue
ENSG00000100473	blue
ENSG00000100593	blue
ENSG00000100714	blue
ENSG00000100784	blue
ENSG00000119698	blue
ENSG00000127152	blue
ENSG00000131969	blue
ENSG00000131979	blue
ENSG00000139915	blue
ENSG00000139970	blue
ENSG00000139973	blue
ENSG00000151812	blue
ENSG00000165355	blue
ENSG00000165943	blue
ENSG00000168952	blue
ENSG00000176165	blue
ENSG00000178974	blue
ENSG00000179841	blue
ENSG00000186369	blue
ENSG00000186960	blue
ENSG00000197555	blue
ENSG00000198513	blue
ENSG00000201700	blue
ENSG00000205562	blue
ENSG00000212384	blue
ENSG00000250366	blue
ENSG00000258441	blue
ENSG00000258768	blue
ENSG00000259153	blue
ENSG00000259319	blue
ENSG00000274762	blue
ENSG00000277734	blue
ENSG00000066933	blue
ENSG00000069966	blue
ENSG00000074410	blue
ENSG00000103657	blue
ENSG00000103994	blue
ENSG00000104093	blue
ENSG00000104154	blue
ENSG00000128829	blue
ENSG00000128881	blue
ENSG00000134138	blue
ENSG00000137822	blue
ENSG00000140403	blue
ENSG00000140538	blue
ENSG00000156642	blue
ENSG00000157450	blue
ENSG00000166068	blue
ENSG00000166206	blue
ENSG00000166411	blue
ENSG00000166922	blue
ENSG00000168907	blue
ENSG00000169032	blue
ENSG00000169118	blue
ENSG00000172575	blue
ENSG00000173517	blue
ENSG00000182256	blue
ENSG00000186073	blue
ENSG00000186297	blue
ENSG00000197535	blue
ENSG00000200163	blue
ENSG00000247556	blue
ENSG00000259234	blue
ENSG00000259248	blue
ENSG00000259434	blue
ENSG00000261801	blue
ENSG00000279192	blue
ENSG00000040199	blue
ENSG00000078328	blue
ENSG00000083799	blue
ENSG00000125166	blue
ENSG00000129636	blue
ENSG00000140718	blue
ENSG00000140740	blue
ENSG00000140743	blue
ENSG00000140937	blue
ENSG00000140943	blue
ENSG00000141101	blue
ENSG00000150394	blue
ENSG00000155393	blue
ENSG00000166501	blue
ENSG00000166847	blue
ENSG00000166848	blue
ENSG00000168748	blue
ENSG00000171724	blue
ENSG00000184517	blue
ENSG00000186260	blue
ENSG00000205629	blue
ENSG00000237515	blue
ENSG00000007168	blue
ENSG00000073969	blue
ENSG00000108306	blue
ENSG00000108924	blue
ENSG00000141252	blue
ENSG00000141279	blue
ENSG00000141367	blue
ENSG00000141542	blue
ENSG00000153933	blue
ENSG00000166579	blue
ENSG00000170921	blue
ENSG00000178502	blue
ENSG00000179598	blue
ENSG00000182534	blue
ENSG00000183691	blue
ENSG00000231595	blue
ENSG00000274114	blue
ENSG00000279369	blue
ENSG00000049759	blue
ENSG00000081138	blue
ENSG00000091157	blue
ENSG00000101574	blue
ENSG00000118276	blue
ENSG00000119547	blue
ENSG00000132872	blue
ENSG00000134046	blue
ENSG00000134265	blue
ENSG00000134504	blue
ENSG00000141384	blue
ENSG00000141404	blue
ENSG00000152214	blue
ENSG00000153391	blue
ENSG00000166342	blue
ENSG00000168675	blue
ENSG00000173482	blue
ENSG00000176225	blue
ENSG00000177511	blue
ENSG00000180011	blue
ENSG00000187323	blue
ENSG00000255112	blue
ENSG00000263677	blue
ENSG00000263750	blue
ENSG00000265579	blue
ENSG00000066044	blue
ENSG00000159915	blue
ENSG00000160014	blue
ENSG00000180458	blue
ENSG00000182013	blue
ENSG00000184635	blue
ENSG00000186019	blue
ENSG00000197619	blue
ENSG00000198300	blue
ENSG00000198482	blue
ENSG00000250067	blue
ENSG00000025772	blue
ENSG00000053438	blue
ENSG00000088832	blue
ENSG00000101079	blue
ENSG00000101327	blue
ENSG00000101349	blue
ENSG00000101447	blue
ENSG00000124209	blue
ENSG00000125814	blue
ENSG00000125851	blue
ENSG00000125869	blue
ENSG00000132639	blue
ENSG00000158445	blue
ENSG00000166913	blue
ENSG00000172264	blue
ENSG00000173404	blue
ENSG00000182621	blue
ENSG00000225988	blue
ENSG00000233508	blue
ENSG00000155313	blue
ENSG00000159082	blue
ENSG00000159267	blue
ENSG00000177692	blue
ENSG00000183036	blue
ENSG00000183067	blue
ENSG00000183778	blue
ENSG00000184809	blue
ENSG00000197381	blue
ENSG00000225330	blue
ENSG00000100030	blue
ENSG00000100207	blue
ENSG00000100285	blue
ENSG00000100320	blue
ENSG00000100412	blue
ENSG00000128203	blue
ENSG00000128245	blue
ENSG00000130540	blue
ENSG00000131100	blue
ENSG00000183785	blue
ENSG00000225465	blue
ENSG00000230051	blue
ENSG00000235478	blue
ENSG00000275004	blue
ENSG00000283366	blue
ENSG00000003096	blue
ENSG00000008086	blue
ENSG00000010404	blue
ENSG00000047597	blue
ENSG00000050030	blue
ENSG00000065923	blue
ENSG00000067992	blue
ENSG00000072133	blue
ENSG00000077264	blue
ENSG00000101846	blue
ENSG00000101974	blue
ENSG00000101977	blue
ENSG00000102053	blue
ENSG00000102054	blue
ENSG00000102078	blue
ENSG00000102349	blue
ENSG00000102385	blue
ENSG00000102409	blue
ENSG00000123570	blue
ENSG00000125675	blue
ENSG00000126733	blue
ENSG00000126950	blue
ENSG00000129682	blue
ENSG00000130032	blue
ENSG00000130830	blue
ENSG00000131089	blue
ENSG00000131828	blue
ENSG00000133135	blue
ENSG00000133169	blue
ENSG00000147041	blue
ENSG00000147202	blue
ENSG00000147246	blue
ENSG00000147251	blue
ENSG00000149970	blue
ENSG00000155961	blue
ENSG00000156298	blue
ENSG00000158301	blue
ENSG00000169891	blue
ENSG00000169933	blue
ENSG00000171004	blue
ENSG00000177189	blue
ENSG00000179542	blue
ENSG00000181191	blue
ENSG00000182220	blue
ENSG00000184368	blue
ENSG00000184388	blue
ENSG00000185515	blue
ENSG00000186288	blue
ENSG00000186416	blue
ENSG00000186462	blue
ENSG00000188021	blue
ENSG00000196368	blue
ENSG00000204116	blue
ENSG00000204131	blue
ENSG00000204271	blue
ENSG00000208839	blue
ENSG00000221710	blue
ENSG00000231566	blue
ENSG00000242732	blue
ENSG00000259977	blue
ENSG00000260822	blue
ENSG00000270069	blue
ENSG00000271147	blue
ENSG00000279894	blue
ENSG00000016082	blue
ENSG00000114638	blue
ENSG00000151577	blue
ENSG00000178522	blue
ENSG00000180269	blue
ENSG00000220553	blue
ENSG00000222321	blue
ENSG00000255829	blue
ENSG00000259110	blue
ENSG00000259663	blue
ENSG00000270090	blue
ENSG00000014914	brown
ENSG00000053371	brown
ENSG00000064886	brown
ENSG00000066185	brown
ENSG00000092850	brown
ENSG00000099260	brown
ENSG00000116711	brown
ENSG00000117318	brown
ENSG00000117477	brown
ENSG00000117595	brown
ENSG00000117643	brown
ENSG00000121900	brown
ENSG00000134376	brown
ENSG00000135744	brown
ENSG00000142609	brown
ENSG00000143318	brown
ENSG00000143479	brown
ENSG00000143499	brown
ENSG00000143578	brown
ENSG00000152760	brown
ENSG00000152763	brown
ENSG00000155761	brown
ENSG00000157191	brown
ENSG00000159214	brown
ENSG00000159588	brown
ENSG00000162493	brown
ENSG00000162520	brown
ENSG00000162543	brown
ENSG00000162598	brown
ENSG00000162643	brown
ENSG00000162692	brown
ENSG00000162733	brown
ENSG00000162814	brown
ENSG00000163349	brown
ENSG00000163879	brown
ENSG00000168679	brown
ENSG00000171812	brown
ENSG00000173218	brown
ENSG00000173947	brown
ENSG00000178104	brown
ENSG00000179862	brown
ENSG00000179902	brown
ENSG00000182749	brown
ENSG00000185860	brown
ENSG00000186973	brown
ENSG00000188931	brown
ENSG00000197747	brown
ENSG00000203666	brown
ENSG00000206737	brown
ENSG00000213085	brown
ENSG00000214114	brown
ENSG00000231064	brown
ENSG00000231551	brown
ENSG00000231768	brown
ENSG00000237928	brown
ENSG00000243710	brown
ENSG00000280670	brown
ENSG00000049323	brown
ENSG00000091436	brown
ENSG00000115107	brown
ENSG00000115318	brown
ENSG00000115339	brown
ENSG00000115461	brown
ENSG00000115750	brown
ENSG00000116117	brown
ENSG00000118965	brown
ENSG00000118997	brown
ENSG00000119147	brown
ENSG00000123977	brown
ENSG00000125637	brown
ENSG00000135951	brown
ENSG00000138379	brown
ENSG00000138400	brown
ENSG00000138434	brown
ENSG00000143891	brown
ENSG00000144061	brown
ENSG00000144476	brown
ENSG00000144485	brown
ENSG00000150540	brown
ENSG00000152076	brown
ENSG00000153832	brown
ENSG00000154479	brown
ENSG00000157856	brown
ENSG00000162804	brown
ENSG00000162882	brown
ENSG00000162989	brown
ENSG00000162994	brown
ENSG00000163040	brown
ENSG00000163075	brown
ENSG00000163521	brown
ENSG00000169604	brown
ENSG00000170264	brown
ENSG00000175497	brown
ENSG00000177994	brown
ENSG00000184898	brown
ENSG00000187699	brown
ENSG00000188042	brown
ENSG00000189350	brown
ENSG00000196141	brown
ENSG00000196659	brown
ENSG00000198075	brown
ENSG00000204104	brown
ENSG00000205795	brown
ENSG00000227157	brown
ENSG00000233251	brown
ENSG00000234177	brown
ENSG00000243244	brown
ENSG00000004838	brown
ENSG00000008226	brown
ENSG00000012223	brown
ENSG00000018408	brown
ENSG00000047457	brown
ENSG00000072858	brown
ENSG00000088727	brown
ENSG00000090530	brown
ENSG00000091986	brown
ENSG00000114204	brown
ENSG00000114446	brown
ENSG00000114473	brown
ENSG00000114670	brown
ENSG00000114805	brown
ENSG00000127241	brown
ENSG00000131378	brown
ENSG00000144857	brown
ENSG00000154175	brown
ENSG00000158163	brown
ENSG00000158258	brown
ENSG00000160746	brown
ENSG00000160808	brown
ENSG00000163430	brown
ENSG00000163576	brown
ENSG00000163611	brown
ENSG00000163617	brown
ENSG00000163885	brown
ENSG00000168268	brown
ENSG00000169064	brown
ENSG00000169814	brown
ENSG00000170854	brown
ENSG00000171757	brown
ENSG00000172771	brown
ENSG00000174004	brown
ENSG00000174776	brown
ENSG00000175455	brown
ENSG00000175792	brown
ENSG00000176597	brown
ENSG00000178149	brown
ENSG00000181322	brown
ENSG00000181585	brown
ENSG00000183833	brown
ENSG00000184500	brown
ENSG00000206530	brown
ENSG00000240875	brown
ENSG00000241472	brown
ENSG00000244607	brown
ENSG00000005059	brown
ENSG00000048342	brown
ENSG00000072840	brown
ENSG00000109771	brown
ENSG00000121207	brown
ENSG00000132463	brown
ENSG00000138722	brown
ENSG00000138738	brown
ENSG00000138771	brown
ENSG00000138794	brown
ENSG00000145423	brown
ENSG00000157426	brown
ENSG00000157796	brown
ENSG00000163071	brown
ENSG00000163132	brown
ENSG00000163297	brown
ENSG00000164023	brown
ENSG00000164099	brown
ENSG00000172403	brown
ENSG00000173376	brown
ENSG00000173542	brown
ENSG00000174720	brown
ENSG00000174799	brown
ENSG00000205129	brown
ENSG00000205403	brown
ENSG00000245067	brown
ENSG00000248399	brown
ENSG00000249307	brown
ENSG00000251442	brown
ENSG00000255458	brown
ENSG00000280241	brown
ENSG00000283383	brown
ENSG00000039139	brown
ENSG00000078295	brown
ENSG00000081818	brown
ENSG00000113140	brown
ENSG00000113212	brown
ENSG00000113396	brown
ENSG00000131459	brown
ENSG00000145491	brown
ENSG00000145703	brown
ENSG00000152582	brown
ENSG00000152611	brown
ENSG00000164241	brown
ENSG00000164251	brown
ENSG00000169302	brown
ENSG00000170469	brown
ENSG00000176049	brown
ENSG00000181104	brown
ENSG00000182836	brown
ENSG00000185261	brown
ENSG00000186314	brown
ENSG00000186952	brown
ENSG00000197208	brown
ENSG00000198624	brown
ENSG00000205838	brown
ENSG00000215217	brown
ENSG00000228672	brown
ENSG00000241829	brown
ENSG00000248371	brown
ENSG00000249085	brown
ENSG00000253910	brown
ENSG00000281327	brown
ENSG00000083123	brown
ENSG00000096093	brown
ENSG00000111834	brown
ENSG00000112210	brown
ENSG00000112309	brown
ENSG00000112319	brown
ENSG00000112539	brown
ENSG00000112655	brown
ENSG00000112769	brown
ENSG00000120262	brown
ENSG00000124749	brown
ENSG00000130363	brown
ENSG00000135299	brown
ENSG00000135315	brown
ENSG00000135338	brown
ENSG00000137198	brown
ENSG00000137434	brown
ENSG00000146038	brown
ENSG00000146221	brown
ENSG00000146233	brown
ENSG00000146376	brown
ENSG00000146425	brown
ENSG00000155085	brown
ENSG00000156535	brown
ENSG00000164434	brown
ENSG00000164530	brown
ENSG00000180537	brown
ENSG00000185250	brown
ENSG00000197935	brown
ENSG00000213722	brown
ENSG00000218350	brown
ENSG00000224389	brown
ENSG00000228408	brown
ENSG00000231652	brown
ENSG00000244731	brown
ENSG00000272398	brown
ENSG00000049540	brown
ENSG00000105877	brown
ENSG00000105948	brown
ENSG00000105982	brown
ENSG00000106483	brown
ENSG00000106538	brown
ENSG00000106624	brown
ENSG00000122679	brown
ENSG00000128602	brown
ENSG00000135205	brown
ENSG00000135272	brown
ENSG00000153993	brown
ENSG00000161040	brown
ENSG00000164675	brown
ENSG00000164708	brown
ENSG00000164746	brown
ENSG00000164776	brown
ENSG00000166997	brown
ENSG00000185055	brown
ENSG00000034239	brown
ENSG00000034677	brown
ENSG00000104218	brown
ENSG00000104312	brown
ENSG00000104450	brown
ENSG00000104611	brown
ENSG00000120907	brown
ENSG00000120915	brown
ENSG00000121005	brown
ENSG00000132554	brown
ENSG00000132561	brown
ENSG00000137573	brown
ENSG00000154188	brown
ENSG00000155897	brown
ENSG00000164687	brown
ENSG00000164841	brown
ENSG00000164879	brown
ENSG00000164949	brown
ENSG00000164953	brown
ENSG00000165084	brown
ENSG00000178125	brown
ENSG00000181085	brown
ENSG00000207359	brown
ENSG00000237807	brown
ENSG00000248801	brown
ENSG00000255020	brown
ENSG00000255085	brown
ENSG00000272384	brown
ENSG00000041982	brown
ENSG00000054179	brown
ENSG00000059769	brown
ENSG00000080298	brown
ENSG00000096872	brown
ENSG00000106823	brown
ENSG00000106992	brown
ENSG00000107249	brown
ENSG00000122735	brown
ENSG00000130635	brown
ENSG00000135046	brown
ENSG00000135052	brown
ENSG00000135063	brown
ENSG00000136918	brown
ENSG00000137098	brown
ENSG00000147894	brown
ENSG00000148019	brown
ENSG00000160345	brown
ENSG00000160401	brown
ENSG00000164946	brown
ENSG00000164972	brown
ENSG00000165115	brown
ENSG00000165695	brown
ENSG00000165698	brown
ENSG00000175287	brown
ENSG00000185681	brown
ENSG00000186638	brown
ENSG00000188229	brown
ENSG00000196739	brown
ENSG00000204711	brown
ENSG00000213694	brown
ENSG00000215187	brown
ENSG00000230001	brown
ENSG00000231991	brown
ENSG00000026025	brown
ENSG00000077327	brown
ENSG00000120051	brown
ENSG00000133665	brown
ENSG00000138131	brown
ENSG00000138193	brown
ENSG00000150051	brown
ENSG00000150175	brown
ENSG00000151023	brown
ENSG00000156042	brown
ENSG00000165309	brown
ENSG00000165983	brown
ENSG00000169126	brown
ENSG00000170324	brown
ENSG00000171811	brown
ENSG00000177640	brown
ENSG00000183346	brown
ENSG00000185267	brown
ENSG00000185532	brown
ENSG00000188316	brown
ENSG00000197748	brown
ENSG00000203780	brown
ENSG00000214688	brown
ENSG00000241935	brown
ENSG00000243660	brown
ENSG00000026508	brown
ENSG00000064199	brown
ENSG00000109944	brown
ENSG00000110492	brown
ENSG00000110660	brown
ENSG00000110723	brown
ENSG00000118096	brown
ENSG00000124942	brown
ENSG00000130413	brown
ENSG00000132259	brown
ENSG00000134817	brown
ENSG00000137691	brown
ENSG00000137726	brown
ENSG00000149050	brown
ENSG00000149090	brown
ENSG00000149201	brown
ENSG00000150433	brown
ENSG00000150773	brown
ENSG00000162144	brown
ENSG00000162148	brown
ENSG00000166323	brown
ENSG00000166478	brown
ENSG00000166801	brown
ENSG00000166833	brown
ENSG00000167992	brown
ENSG00000170959	brown
ENSG00000178202	brown
ENSG00000179071	brown
ENSG00000182103	brown
ENSG00000184154	brown
ENSG00000187240	brown
ENSG00000214290	brown
ENSG00000228061	brown
ENSG00000245832	brown
ENSG00000254944	brown
ENSG00000010626	brown
ENSG00000049130	brown
ENSG00000069431	brown
ENSG00000111328	brown
ENSG00000111371	brown
ENSG00000111554	brown
ENSG00000118307	brown
ENSG00000121361	brown
ENSG00000122970	brown
ENSG00000130035	brown
ENSG00000133636	brown
ENSG00000133640	brown
ENSG00000135097	brown
ENSG00000136040	brown
ENSG00000139537	brown
ENSG00000139714	brown
ENSG00000151164	brown
ENSG00000158023	brown
ENSG00000166578	brown
ENSG00000168778	brown
ENSG00000170439	brown
ENSG00000173588	brown
ENSG00000173598	brown
ENSG00000175183	brown
ENSG00000175970	brown
ENSG00000180881	brown
ENSG00000186710	brown
ENSG00000188596	brown
ENSG00000197653	brown
ENSG00000198774	brown
ENSG00000204852	brown
ENSG00000238105	brown
ENSG00000239881	brown
ENSG00000246695	brown
ENSG00000248008	brown
ENSG00000257703	brown
ENSG00000276842	brown
ENSG00000281333	brown
ENSG00000102547	brown
ENSG00000120693	brown
ENSG00000125257	brown
ENSG00000127863	brown
ENSG00000133083	brown
ENSG00000133101	brown
ENSG00000136161	brown
ENSG00000139734	brown
ENSG00000139842	brown
ENSG00000175664	brown
ENSG00000179813	brown
ENSG00000183098	brown
ENSG00000197168	brown
ENSG00000198384	brown
ENSG00000228741	brown
ENSG00000274168	brown
ENSG00000283361	brown
ENSG00000054654	brown
ENSG00000070778	brown
ENSG00000100490	brown
ENSG00000119632	brown
ENSG00000119636	brown
ENSG00000119661	brown
ENSG00000131951	brown
ENSG00000139926	brown
ENSG00000140057	brown
ENSG00000140067	brown
ENSG00000151838	brown
ENSG00000152315	brown
ENSG00000157227	brown
ENSG00000165807	brown
ENSG00000165929	brown
ENSG00000185650	brown
ENSG00000258584	brown
ENSG00000258752	brown
ENSG00000074621	brown
ENSG00000092470	brown
ENSG00000103599	brown
ENSG00000103742	brown
ENSG00000103811	brown
ENSG00000128833	brown
ENSG00000138587	brown
ENSG00000140368	brown
ENSG00000140450	brown
ENSG00000140459	brown
ENSG00000140463	brown
ENSG00000151575	brown
ENSG00000156206	brown
ENSG00000156218	brown
ENSG00000166450	brown
ENSG00000166819	brown
ENSG00000182253	brown
ENSG00000182718	brown
ENSG00000197696	brown
ENSG00000242498	brown
ENSG00000257060	brown
ENSG00000259251	brown
ENSG00000259255	brown
ENSG00000007516	brown
ENSG00000102904	brown
ENSG00000103021	brown
ENSG00000124067	brown
ENSG00000140931	brown
ENSG00000149927	brown
ENSG00000154099	brown
ENSG00000157423	brown
ENSG00000157429	brown
ENSG00000159625	brown
ENSG00000166592	brown
ENSG00000167523	brown
ENSG00000168589	brown
ENSG00000174628	brown
ENSG00000175267	brown
ENSG00000186153	brown
ENSG00000187535	brown
ENSG00000205084	brown
ENSG00000213398	brown
ENSG00000214353	brown
ENSG00000261659	brown
ENSG00000262890	brown
ENSG00000263011	brown
ENSG00000278058	brown
ENSG00000005243	brown
ENSG00000007174	brown
ENSG00000068489	brown
ENSG00000070731	brown
ENSG00000108828	brown
ENSG00000108984	brown
ENSG00000121064	brown
ENSG00000129654	brown
ENSG00000131095	brown
ENSG00000136449	brown
ENSG00000141232	brown
ENSG00000141499	brown
ENSG00000141519	brown
ENSG00000141736	brown
ENSG00000153822	brown
ENSG00000153930	brown
ENSG00000154914	brown
ENSG00000161542	brown
ENSG00000161714	brown
ENSG00000166263	brown
ENSG00000166596	brown
ENSG00000167107	brown
ENSG00000167525	brown
ENSG00000167858	brown
ENSG00000171962	brown
ENSG00000172992	brown
ENSG00000173838	brown
ENSG00000176170	brown
ENSG00000179029	brown
ENSG00000180638	brown
ENSG00000181291	brown
ENSG00000183914	brown
ENSG00000204815	brown
ENSG00000224383	brown
ENSG00000224911	brown
ENSG00000233670	brown
ENSG00000256124	brown
ENSG00000270765	brown
ENSG00000274712	brown
ENSG00000101605	brown
ENSG00000101680	brown
ENSG00000118271	brown
ENSG00000134775	brown
ENSG00000141665	brown
ENSG00000172361	brown
ENSG00000177337	brown
ENSG00000177426	brown
ENSG00000262001	brown
ENSG00000006016	brown
ENSG00000074219	brown
ENSG00000087903	brown
ENSG00000090006	brown
ENSG00000105072	brown
ENSG00000105519	brown
ENSG00000105559	brown
ENSG00000142227	brown
ENSG00000160111	brown
ENSG00000169515	brown
ENSG00000177045	brown
ENSG00000186529	brown
ENSG00000188039	brown
ENSG00000196218	brown
ENSG00000197813	brown
ENSG00000198003	brown
ENSG00000205155	brown
ENSG00000276846	brown
ENSG00000277531	brown
ENSG00000100979	brown
ENSG00000131044	brown
ENSG00000132623	brown
ENSG00000132793	brown
ENSG00000172296	brown
ENSG00000182463	brown
ENSG00000196476	brown
ENSG00000197496	brown
ENSG00000226644	brown
ENSG00000142173	brown
ENSG00000160188	brown
ENSG00000160298	brown
ENSG00000174680	brown
ENSG00000205581	brown
ENSG00000280432	brown
ENSG00000161149	brown
ENSG00000167065	brown
ENSG00000184949	brown
ENSG00000186998	brown
ENSG00000237015	brown
ENSG00000250318	brown
ENSG00000000003	brown
ENSG00000047648	brown
ENSG00000056998	brown
ENSG00000069535	brown
ENSG00000076716	brown
ENSG00000101928	brown
ENSG00000101955	brown
ENSG00000102007	brown
ENSG00000102316	brown
ENSG00000102383	brown
ENSG00000125355	brown
ENSG00000129680	brown
ENSG00000130055	brown
ENSG00000147044	brown
ENSG00000147145	brown
ENSG00000147400	brown
ENSG00000156313	brown
ENSG00000156500	brown
ENSG00000158423	brown
ENSG00000165164	brown
ENSG00000169083	brown
ENSG00000171388	brown
ENSG00000177485	brown
ENSG00000182287	brown
ENSG00000183690	brown
ENSG00000184785	brown
ENSG00000198157	brown
ENSG00000185275	brown
ENSG00000028137	cyan
ENSG00000116991	cyan
ENSG00000142627	cyan
ENSG00000142634	cyan
ENSG00000142961	cyan
ENSG00000143333	cyan
ENSG00000143384	cyan
ENSG00000158769	cyan
ENSG00000160691	cyan
ENSG00000162645	cyan
ENSG00000173846	cyan
ENSG00000222009	cyan
ENSG00000235750	cyan
ENSG00000266094	cyan
ENSG00000003402	cyan
ENSG00000030419	cyan
ENSG00000065911	cyan
ENSG00000115594	cyan
ENSG00000143878	cyan
ENSG00000152049	cyan
ENSG00000162924	cyan
ENSG00000168874	cyan
ENSG00000196843	cyan
ENSG00000075420	cyan
ENSG00000113916	cyan
ENSG00000144655	cyan
ENSG00000144802	cyan
ENSG00000144837	cyan
ENSG00000163638	cyan
ENSG00000163659	cyan
ENSG00000163884	cyan
ENSG00000172936	cyan
ENSG00000188313	cyan
ENSG00000125089	cyan
ENSG00000150961	cyan
ENSG00000113369	cyan
ENSG00000125347	cyan
ENSG00000145623	cyan
ENSG00000251348	cyan
ENSG00000056972	cyan
ENSG00000096060	cyan
ENSG00000111817	cyan
ENSG00000111859	cyan
ENSG00000118503	cyan
ENSG00000118689	cyan
ENSG00000124762	cyan
ENSG00000137193	cyan
ENSG00000146112	cyan
ENSG00000164674	cyan
ENSG00000168394	cyan
ENSG00000170542	cyan
ENSG00000213719	cyan
ENSG00000004799	cyan
ENSG00000105835	cyan
ENSG00000106366	cyan
ENSG00000135245	cyan
ENSG00000135269	cyan
ENSG00000104635	cyan
ENSG00000104689	cyan
ENSG00000105339	cyan
ENSG00000120889	cyan
ENSG00000133874	cyan
ENSG00000136997	cyan
ENSG00000173281	cyan
ENSG00000173530	cyan
ENSG00000221869	cyan
ENSG00000086062	cyan
ENSG00000130222	cyan
ENSG00000147872	cyan
ENSG00000165030	cyan
ENSG00000067082	cyan
ENSG00000077150	cyan
ENSG00000107438	cyan
ENSG00000107551	cyan
ENSG00000107738	cyan
ENSG00000107968	cyan
ENSG00000122862	cyan
ENSG00000148841	cyan
ENSG00000151929	cyan
ENSG00000165507	cyan
ENSG00000168209	cyan
ENSG00000229644	cyan
ENSG00000109906	cyan
ENSG00000132256	cyan
ENSG00000142089	cyan
ENSG00000148926	cyan
ENSG00000185201	cyan
ENSG00000185507	cyan
ENSG00000185885	cyan
ENSG00000187479	cyan
ENSG00000060138	cyan
ENSG00000067182	cyan
ENSG00000090376	cyan
ENSG00000110852	cyan
ENSG00000123374	cyan
ENSG00000133639	cyan
ENSG00000134531	cyan
ENSG00000139083	cyan
ENSG00000161638	cyan
ENSG00000178878	cyan
ENSG00000136141	cyan
ENSG00000139832	cyan
ENSG00000185950	cyan
ENSG00000100504	cyan
ENSG00000100599	cyan
ENSG00000100644	cyan
ENSG00000100647	cyan
ENSG00000100906	cyan
ENSG00000198805	cyan
ENSG00000103966	cyan
ENSG00000131873	cyan
ENSG00000136383	cyan
ENSG00000137767	cyan
ENSG00000137801	cyan
ENSG00000140464	cyan
ENSG00000167173	cyan
ENSG00000173575	cyan
ENSG00000006327	cyan
ENSG00000051108	cyan
ENSG00000077238	cyan
ENSG00000103196	cyan
ENSG00000140853	cyan
ENSG00000168404	cyan
ENSG00000169715	cyan
ENSG00000187193	cyan
ENSG00000205362	cyan
ENSG00000205364	cyan
ENSG00000260549	cyan
ENSG00000108551	cyan
ENSG00000108691	cyan
ENSG00000132510	cyan
ENSG00000141526	cyan
ENSG00000179094	cyan
ENSG00000184557	cyan
ENSG00000185262	cyan
ENSG00000101608	cyan
ENSG00000176014	cyan
ENSG00000011422	cyan
ENSG00000064932	cyan
ENSG00000086544	cyan
ENSG00000090339	cyan
ENSG00000099860	cyan
ENSG00000105329	cyan
ENSG00000105639	cyan
ENSG00000125753	cyan
ENSG00000128016	cyan
ENSG00000167470	cyan
ENSG00000167772	cyan
ENSG00000171051	cyan
ENSG00000197405	cyan
ENSG00000125810	cyan
ENSG00000172216	cyan
ENSG00000025708	cyan
ENSG00000128335	cyan
ENSG00000185022	cyan
ENSG00000102265	cyan
ENSG00000157514	cyan
ENSG00000058799	darkgreen
ENSG00000090273	darkgreen
ENSG00000123689	darkgreen
ENSG00000160049	darkgreen
ENSG00000160679	darkgreen
ENSG00000162613	darkgreen
ENSG00000162616	darkgreen
ENSG00000162783	darkgreen
ENSG00000163468	darkgreen
ENSG00000163472	darkgreen
ENSG00000173110	darkgreen
ENSG00000180198	darkgreen
ENSG00000184677	darkgreen
ENSG00000234518	darkgreen
ENSG00000082898	darkgreen
ENSG00000114988	darkgreen
ENSG00000115484	darkgreen
ENSG00000115541	darkgreen
ENSG00000116096	darkgreen
ENSG00000119812	darkgreen
ENSG00000135924	darkgreen
ENSG00000143870	darkgreen
ENSG00000144381	darkgreen
ENSG00000162878	darkgreen
ENSG00000169564	darkgreen
ENSG00000252759	darkgreen
ENSG00000017260	darkgreen
ENSG00000136527	darkgreen
ENSG00000145050	darkgreen
ENSG00000181788	darkgreen
ENSG00000184378	darkgreen
ENSG00000170502	darkgreen
ENSG00000171497	darkgreen
ENSG00000183199	darkgreen
ENSG00000246560	darkgreen
ENSG00000113407	darkgreen
ENSG00000150753	darkgreen
ENSG00000154124	darkgreen
ENSG00000161011	darkgreen
ENSG00000170606	darkgreen
ENSG00000178913	darkgreen
ENSG00000213430	darkgreen
ENSG00000096384	darkgreen
ENSG00000112110	darkgreen
ENSG00000112773	darkgreen
ENSG00000120438	darkgreen
ENSG00000204386	darkgreen
ENSG00000204388	darkgreen
ENSG00000204389	darkgreen
ENSG00000204390	darkgreen
ENSG00000064419	darkgreen
ENSG00000105993	darkgreen
ENSG00000106211	darkgreen
ENSG00000106397	darkgreen
ENSG00000155660	darkgreen
ENSG00000044574	darkgreen
ENSG00000086061	darkgreen
ENSG00000136937	darkgreen
ENSG00000109846	darkgreen
ENSG00000109971	darkgreen
ENSG00000110172	darkgreen
ENSG00000149257	darkgreen
ENSG00000167797	darkgreen
ENSG00000168439	darkgreen
ENSG00000173914	darkgreen
ENSG00000175334	darkgreen
ENSG00000179331	darkgreen
ENSG00000200879	darkgreen
ENSG00000224411	darkgreen
ENSG00000239306	darkgreen
ENSG00000004478	darkgreen
ENSG00000033030	darkgreen
ENSG00000110958	darkgreen
[truncated: 18,889 more rows]

## Sheet: dentate
gene	module
ENSG00000011009	black
ENSG00000020129	black
ENSG00000116337	black
ENSG00000117419	black
ENSG00000127481	black
ENSG00000132128	black
ENSG00000132768	black
ENSG00000143393	black
ENSG00000143641	black
ENSG00000143740	black
ENSG00000143761	black
ENSG00000143801	black
ENSG00000157911	black
ENSG00000158109	black
ENSG00000158882	black
ENSG00000163050	black
ENSG00000177628	black
ENSG00000186501	black
ENSG00000197106	black
ENSG00000198793	black
ENSG00000013016	black
ENSG00000115073	black
ENSG00000115677	black
ENSG00000135631	black
ENSG00000135632	black
ENSG00000135956	black
ENSG00000158158	black
ENSG00000158552	black
ENSG00000188011	black
ENSG00000198925	black
ENSG00000114383	black
ENSG00000114631	black
ENSG00000114867	black
ENSG00000132153	black
ENSG00000144647	black
ENSG00000158186	black
ENSG00000161202	black
ENSG00000172046	black
ENSG00000175182	black
ENSG00000176095	black
ENSG00000182606	black
ENSG00000259956	black
ENSG00000063978	black
ENSG00000072832	black
ENSG00000163956	black
ENSG00000184985	black
ENSG00000113716	black
ENSG00000161011	black
ENSG00000171604	black
ENSG00000183258	black
ENSG00000204628	black
ENSG00000112576	black
ENSG00000112640	black
ENSG00000124702	black
ENSG00000171462	black
ENSG00000204463	black
ENSG00000204580	black
ENSG00000236104	black
ENSG00000015676	black
ENSG00000075624	black
ENSG00000105953	black
ENSG00000106263	black
ENSG00000127948	black
ENSG00000133597	black
ENSG00000146540	black
ENSG00000146701	black
ENSG00000157954	black
ENSG00000159784	black
ENSG00000166448	black
ENSG00000176428	black
ENSG00000188191	black
ENSG00000012232	black
ENSG00000147457	black
ENSG00000158941	black
ENSG00000160932	black
ENSG00000168490	black
ENSG00000178719	black
ENSG00000178896	black
ENSG00000179950	black
ENSG00000197858	black
ENSG00000095321	black
ENSG00000119383	black
ENSG00000130559	black
ENSG00000136856	black
ENSG00000136878	black
ENSG00000148334	black
ENSG00000160445	black
ENSG00000165716	black
ENSG00000165724	black
ENSG00000167112	black
ENSG00000196422	black
ENSG00000067057	black
ENSG00000107862	black
ENSG00000138107	black
ENSG00000172731	black
ENSG00000176986	black
ENSG00000198728	black
ENSG00000006118	black
ENSG00000014216	black
ENSG00000121680	black
ENSG00000132254	black
ENSG00000133316	black
ENSG00000134575	black
ENSG00000137486	black
ENSG00000149182	black
ENSG00000149256	black
ENSG00000149823	black
ENSG00000166311	black
ENSG00000166313	black
ENSG00000167770	black
ENSG00000167792	black
ENSG00000172500	black
ENSG00000172531	black
ENSG00000172757	black
ENSG00000172977	black
ENSG00000174516	black
ENSG00000174903	black
ENSG00000175224	black
ENSG00000175229	black
ENSG00000175573	black
ENSG00000177830	black
ENSG00000177963	black
ENSG00000185085	black
ENSG00000188070	black
ENSG00000279117	black
ENSG00000111737	black
ENSG00000123064	black
ENSG00000123360	black
ENSG00000135472	black
ENSG00000139182	black
ENSG00000139637	black
ENSG00000100461	black
ENSG00000142208	black
ENSG00000184887	black
ENSG00000034053	black
ENSG00000067221	black
ENSG00000067225	black
ENSG00000104142	black
ENSG00000140320	black
ENSG00000007520	black
ENSG00000086504	black
ENSG00000089486	black
ENSG00000103066	black
ENSG00000103152	black
ENSG00000103266	black
ENSG00000103502	black
ENSG00000126602	black
ENSG00000130731	black
ENSG00000132612	black
ENSG00000140688	black
ENSG00000140854	black
ENSG00000159720	black
ENSG00000161999	black
ENSG00000168802	black
ENSG00000169180	black
ENSG00000174938	black
ENSG00000184207	black
ENSG00000184602	black
ENSG00000004142	black
ENSG00000030582	black
ENSG00000073536	black
ENSG00000082641	black
ENSG00000087111	black
ENSG00000087152	black
ENSG00000108344	black
ENSG00000108528	black
ENSG00000108883	black
ENSG00000129245	black
ENSG00000132507	black
ENSG00000132589	black
ENSG00000141699	black
ENSG00000161682	black
ENSG00000169727	black
ENSG00000176994	black
ENSG00000177427	black
ENSG00000181222	black
ENSG00000184009	black
ENSG00000185624	black
ENSG00000141759	black
ENSG00000011485	black
ENSG00000013275	black
ENSG00000089351	black
ENSG00000104833	black
ENSG00000104853	black
ENSG00000104863	black
ENSG00000105135	black
ENSG00000105197	black
ENSG00000105220	black
ENSG00000105223	black
ENSG00000105254	black
ENSG00000105290	black
ENSG00000105376	black
ENSG00000105393	black
ENSG00000105409	black
ENSG00000105438	black
ENSG00000105568	black
ENSG00000105576	black
ENSG00000105671	black
ENSG00000105696	black
ENSG00000105701	black
ENSG00000108106	black
ENSG00000125656	black
ENSG00000126247	black
ENSG00000127445	black
ENSG00000130005	black
ENSG00000130204	black
ENSG00000130725	black
ENSG00000130726	black
ENSG00000133265	black
ENSG00000141873	black
ENSG00000161671	black
ENSG00000167468	black
ENSG00000167487	black
ENSG00000167645	black
ENSG00000167654	black
ENSG00000167815	black
ENSG00000172270	black
ENSG00000178982	black
ENSG00000179115	black
ENSG00000179262	black
ENSG00000183207	black
ENSG00000198356	black
ENSG00000100991	black
ENSG00000101019	black
ENSG00000101152	black
ENSG00000101220	black
ENSG00000125534	black
ENSG00000130706	black
ENSG00000171552	black
ENSG00000171703	black
ENSG00000174365	black
ENSG00000197457	black
ENSG00000142207	black
ENSG00000070413	black
ENSG00000099910	black
ENSG00000099999	black
ENSG00000100029	black
ENSG00000100243	black
ENSG00000100284	black
ENSG00000100294	black
ENSG00000100321	black
ENSG00000100350	black
ENSG00000128185	black
ENSG00000167074	black
ENSG00000205704	black
ENSG00000008056	black
ENSG00000067829	black
ENSG00000068308	black
ENSG00000102100	black
ENSG00000102312	black
ENSG00000126012	black
ENSG00000232599	black
ENSG00000262919	black
ENSG00000009307	blue
ENSG00000023572	blue
ENSG00000036549	blue
ENSG00000058804	blue
ENSG00000065183	blue
ENSG00000066557	blue
ENSG00000067704	blue
ENSG00000069275	blue
ENSG00000077254	blue
ENSG00000094975	blue
ENSG00000097046	blue
ENSG00000116209	blue
ENSG00000116251	blue
ENSG00000116266	blue
ENSG00000116679	blue
ENSG00000116903	blue
ENSG00000116954	blue
ENSG00000117020	blue
ENSG00000117133	blue
ENSG00000117153	blue
ENSG00000117528	blue
ENSG00000117598	blue
ENSG00000117600	blue
ENSG00000117614	blue
ENSG00000117697	blue
ENSG00000117758	blue
ENSG00000118200	blue
ENSG00000118217	blue
ENSG00000118454	blue
ENSG00000118473	blue
ENSG00000119285	blue
ENSG00000121774	blue
ENSG00000121851	blue
ENSG00000122406	blue
ENSG00000123684	blue
ENSG00000125944	blue
ENSG00000127125	blue
ENSG00000131238	blue
ENSG00000131791	blue
ENSG00000134186	blue
ENSG00000135766	blue
ENSG00000135823	blue
ENSG00000137970	blue
ENSG00000137996	blue
ENSG00000142875	blue
ENSG00000142892	blue
ENSG00000143155	blue
ENSG00000143222	blue
ENSG00000143252	blue
ENSG00000143324	blue
ENSG00000143337	blue
ENSG00000143353	blue
ENSG00000143612	blue
ENSG00000152078	blue
ENSG00000152382	blue
ENSG00000154429	blue
ENSG00000156875	blue
ENSG00000157077	blue
ENSG00000162378	blue
ENSG00000162545	blue
ENSG00000162607	blue
ENSG00000162613	blue
ENSG00000162704	blue
ENSG00000162814	blue
ENSG00000162819	blue
ENSG00000162851	blue
ENSG00000163444	blue
ENSG00000163875	blue
ENSG00000172260	blue
ENSG00000175087	blue
ENSG00000183291	blue
ENSG00000184007	blue
ENSG00000188529	blue
ENSG00000197959	blue
ENSG00000198162	blue
ENSG00000203668	blue
ENSG00000213190	blue
ENSG00000213281	blue
ENSG00000213516	blue
ENSG00000215717	blue
ENSG00000265808	blue
ENSG00000273373	blue
ENSG00000005436	blue
ENSG00000008869	blue
ENSG00000011566	blue
ENSG00000023228	blue
ENSG00000055332	blue
ENSG00000055917	blue
ENSG00000065548	blue
ENSG00000068912	blue
ENSG00000071073	blue
ENSG00000079246	blue
ENSG00000079785	blue
ENSG00000080345	blue
ENSG00000084090	blue
ENSG00000084733	blue
ENSG00000085449	blue
ENSG00000088179	blue
ENSG00000088205	blue
ENSG00000115233	blue
ENSG00000115252	blue
ENSG00000115310	blue
ENSG00000115365	blue
ENSG00000115419	blue
ENSG00000115421	blue
ENSG00000115514	blue
ENSG00000115524	blue
ENSG00000115561	blue
ENSG00000115827	blue
ENSG00000115875	blue
ENSG00000115896	blue
ENSG00000115947	blue
ENSG00000115993	blue
ENSG00000116005	blue
ENSG00000116030	blue
ENSG00000118246	blue
ENSG00000119041	blue
ENSG00000119203	blue
ENSG00000119787	blue
ENSG00000119862	blue
ENSG00000123612	blue
ENSG00000123983	blue
ENSG00000125629	blue
ENSG00000128654	blue
ENSG00000128699	blue
ENSG00000134308	blue
ENSG00000135932	blue
ENSG00000135972	blue
ENSG00000135974	blue
ENSG00000135999	blue
ENSG00000136531	blue
ENSG00000136536	blue
ENSG00000138078	blue
ENSG00000138081	blue
ENSG00000138095	blue
ENSG00000138381	blue
ENSG00000138430	blue
ENSG00000138443	blue
ENSG00000144290	blue
ENSG00000144320	blue
ENSG00000144357	blue
ENSG00000151665	blue
ENSG00000151687	blue
ENSG00000152133	blue
ENSG00000153253	blue
ENSG00000153827	blue
ENSG00000162928	blue
ENSG00000163001	blue
ENSG00000163541	blue
ENSG00000168288	blue
ENSG00000168958	blue
ENSG00000169599	blue
ENSG00000170035	blue
ENSG00000170144	blue
ENSG00000170634	blue
ENSG00000171055	blue
ENSG00000171126	blue
ENSG00000173692	blue
ENSG00000175874	blue
ENSG00000180228	blue
ENSG00000180398	blue
ENSG00000182389	blue
ENSG00000183891	blue
ENSG00000186889	blue
ENSG00000196290	blue
ENSG00000197872	blue
ENSG00000198612	blue
ENSG00000211460	blue
ENSG00000239305	blue
ENSG00000243943	blue
ENSG00000270659	blue
ENSG00000275052	blue
ENSG00000279348	blue
ENSG00000008324	blue
ENSG00000051382	blue
ENSG00000070087	blue
ENSG00000071794	blue
ENSG00000077097	blue
ENSG00000081307	blue
ENSG00000113845	blue
ENSG00000113851	blue
ENSG00000114098	blue
ENSG00000114125	blue
ENSG00000114354	blue
ENSG00000114439	blue
ENSG00000114573	blue
ENSG00000114686	blue
ENSG00000114850	blue
ENSG00000118007	blue
ENSG00000121542	blue
ENSG00000121579	blue
ENSG00000121864	blue
ENSG00000131375	blue
ENSG00000134077	blue
ENSG00000136522	blue
ENSG00000138231	blue
ENSG00000144566	blue
ENSG00000144744	blue
ENSG00000144746	blue
ENSG00000144827	blue
ENSG00000144848	blue
ENSG00000144867	blue
ENSG00000144895	blue
ENSG00000144959	blue
ENSG00000154174	blue
ENSG00000163512	blue
ENSG00000163527	blue
ENSG00000163539	blue
ENSG00000163558	blue
ENSG00000163590	blue
ENSG00000163634	blue
ENSG00000163904	blue
ENSG00000163938	blue
ENSG00000169255	blue
ENSG00000170860	blue
ENSG00000171757	blue
ENSG00000174013	blue
ENSG00000174738	blue
ENSG00000174840	blue
ENSG00000174928	blue
ENSG00000175054	blue
ENSG00000175105	blue
ENSG00000180370	blue
ENSG00000184432	blue
ENSG00000185565	blue
ENSG00000186432	blue
ENSG00000186448	blue
ENSG00000196776	blue
ENSG00000197885	blue
ENSG00000198836	blue
ENSG00000205981	blue
ENSG00000206527	blue
ENSG00000206560	blue
ENSG00000211456	blue
ENSG00000225733	blue
ENSG00000275227	blue
ENSG00000002549	blue
ENSG00000014824	blue
ENSG00000018189	blue
ENSG00000033178	blue
ENSG00000035928	blue
ENSG00000038210	blue
ENSG00000047315	blue
ENSG00000061918	blue
ENSG00000077684	blue
ENSG00000090989	blue
ENSG00000109180	blue
ENSG00000109572	blue
ENSG00000109654	blue
ENSG00000109680	blue
ENSG00000109738	blue
ENSG00000118564	blue
ENSG00000124406	blue
ENSG00000129128	blue
ENSG00000132463	blue
ENSG00000137601	blue
ENSG00000138674	blue
ENSG00000138688	blue
ENSG00000138757	blue
ENSG00000138802	blue
ENSG00000145216	blue
ENSG00000145335	blue
ENSG00000145425	blue
ENSG00000150471	blue
ENSG00000150627	blue
ENSG00000151806	blue
ENSG00000163319	blue
ENSG00000163682	blue
ENSG00000163738	blue
ENSG00000164040	blue
ENSG00000164096	blue
ENSG00000164109	blue
ENSG00000164114	blue
ENSG00000164134	blue
ENSG00000168538	blue
ENSG00000169288	blue
ENSG00000170871	blue
ENSG00000174780	blue
ENSG00000177432	blue
ENSG00000196104	blue
ENSG00000197894	blue
ENSG00000237765	blue
ENSG00000260244	blue
ENSG00000283281	blue
ENSG00000038274	blue
ENSG00000039123	blue
ENSG00000050748	blue
ENSG00000058729	blue
ENSG00000072803	blue
ENSG00000082213	blue
ENSG00000083720	blue
ENSG00000086200	blue
ENSG00000094880	blue
ENSG00000112981	blue
ENSG00000112992	blue
ENSG00000113048	blue
ENSG00000113163	blue
ENSG00000113282	blue
ENSG00000113300	blue
ENSG00000113391	blue
ENSG00000113532	blue
ENSG00000113575	blue
ENSG00000113583	blue
ENSG00000113597	blue
ENSG00000113621	blue
ENSG00000113643	blue
ENSG00000120727	blue
ENSG00000127022	blue
ENSG00000131507	blue
ENSG00000133835	blue
ENSG00000145495	blue
ENSG00000145687	blue
ENSG00000145740	blue
ENSG00000145860	blue
ENSG00000145907	blue
ENSG00000146007	blue
ENSG00000152942	blue
ENSG00000164176	blue
ENSG00000164180	blue
ENSG00000164252	blue
ENSG00000164332	blue
ENSG00000164576	blue
ENSG00000164588	blue
ENSG00000164902	blue
ENSG00000168724	blue
ENSG00000172239	blue
ENSG00000172795	blue
ENSG00000172869	blue
ENSG00000181163	blue
ENSG00000183775	blue
ENSG00000186105	blue
ENSG00000197860	blue
ENSG00000198677	blue
ENSG00000198780	blue
ENSG00000198961	blue
ENSG00000205765	blue
ENSG00000214485	blue
ENSG00000217128	blue
ENSG00000001084	blue
ENSG00000005700	blue
ENSG00000010017	blue
ENSG00000025039	blue
ENSG00000025156	blue
ENSG00000025796	blue
ENSG00000029363	blue
ENSG00000048544	blue
ENSG00000060762	blue
ENSG00000079950	blue
ENSG00000085382	blue
ENSG00000093144	blue
ENSG00000111802	blue
ENSG00000111832	blue
ENSG00000111843	blue
ENSG00000111875	blue
ENSG00000111880	blue
ENSG00000111897	blue
ENSG00000111912	blue
ENSG00000112081	blue
ENSG00000112096	blue
ENSG00000112339	blue
ENSG00000112695	blue
ENSG00000112697	blue
ENSG00000112796	blue
ENSG00000120256	blue
ENSG00000120265	blue
ENSG00000123505	blue
ENSG00000123552	blue
ENSG00000124795	blue
ENSG00000135549	blue
ENSG00000137168	blue
ENSG00000146085	blue
ENSG00000146267	blue
ENSG00000146278	blue
ENSG00000146386	blue
ENSG00000146457	blue
ENSG00000153975	blue
ENSG00000155115	blue
ENSG00000156508	blue
ENSG00000164414	blue
ENSG00000164506	blue
ENSG00000168216	blue
ENSG00000168438	blue
ENSG00000178425	blue
ENSG00000182952	blue
ENSG00000183137	blue
ENSG00000188580	blue
ENSG00000198833	blue
ENSG00000215712	blue
ENSG00000228223	blue
ENSG00000272398	blue
ENSG00000277443	blue
ENSG00000005469	blue
ENSG00000006625	blue
ENSG00000008277	blue
ENSG00000055130	blue
ENSG00000075142	blue
ENSG00000075303	blue
ENSG00000075790	blue
ENSG00000105784	blue
ENSG00000105819	blue
ENSG00000105855	blue
ENSG00000105887	blue
ENSG00000105968	blue
ENSG00000106399	blue
ENSG00000106443	blue
ENSG00000106537	blue
ENSG00000106591	blue
ENSG00000122545	blue
ENSG00000127990	blue
ENSG00000128513	blue
ENSG00000136240	blue
ENSG00000146676	blue
ENSG00000146731	blue
ENSG00000146757	blue
ENSG00000153814	blue
ENSG00000153956	blue
ENSG00000157214	blue
ENSG00000157764	blue
ENSG00000158528	blue
ENSG00000164815	blue
ENSG00000170632	blue
ENSG00000172331	blue
ENSG00000180354	blue
ENSG00000187257	blue
ENSG00000189212	blue
ENSG00000198839	blue
ENSG00000231234	blue
ENSG00000047249	blue
ENSG00000078668	blue
ENSG00000078674	blue
ENSG00000104219	blue
ENSG00000104231	blue
ENSG00000104381	blue
ENSG00000104408	blue
ENSG00000104412	blue
ENSG00000104660	blue
ENSG00000104695	blue
ENSG00000104723	blue
ENSG00000104765	blue
ENSG00000120925	blue
ENSG00000121022	blue
ENSG00000123124	blue
ENSG00000132294	blue
ENSG00000133872	blue
ENSG00000136986	blue
ENSG00000147416	blue
ENSG00000147533	blue
ENSG00000147548	blue
ENSG00000147604	blue
ENSG00000147669	blue
ENSG00000147676	blue
ENSG00000153310	blue
ENSG00000155096	blue
ENSG00000155097	blue
ENSG00000156467	blue
ENSG00000156735	blue
ENSG00000164754	blue
ENSG00000164924	blue
ENSG00000164944	blue
ENSG00000164983	blue
ENSG00000171033	blue
ENSG00000172172	blue
ENSG00000175073	blue
ENSG00000176209	blue
ENSG00000176731	blue
ENSG00000177570	blue
ENSG00000197140	blue
ENSG00000198042	blue
ENSG00000198791	blue
ENSG00000215114	blue
ENSG00000253738	blue
ENSG00000255366	blue
ENSG00000070214	blue
ENSG00000106771	blue
ENSG00000107290	blue
ENSG00000107371	blue
ENSG00000107372	blue
ENSG00000119318	blue
ENSG00000119335	blue
ENSG00000119414	blue
ENSG00000119471	blue
ENSG00000122692	blue
ENSG00000135018	blue
ENSG00000135049	blue
ENSG00000136813	blue
ENSG00000136891	blue
ENSG00000136897	blue
ENSG00000147853	blue
ENSG00000147894	blue
ENSG00000164985	blue
ENSG00000165119	blue
ENSG00000260230	blue
ENSG00000281649	blue
ENSG00000015171	blue
ENSG00000057608	blue
ENSG00000062650	blue
ENSG00000065154	blue
ENSG00000065613	blue
ENSG00000078114	blue
ENSG00000079332	blue
ENSG00000095787	blue
ENSG00000096717	blue
ENSG00000099256	blue
ENSG00000107625	blue
ENSG00000107643	blue
ENSG00000107669	blue
ENSG00000107779	blue
ENSG00000107798	blue
ENSG00000108061	blue
ENSG00000108094	blue
ENSG00000108176	blue
ENSG00000119965	blue
ENSG00000122873	blue
ENSG00000138190	blue
ENSG00000148444	blue
ENSG00000148481	blue
ENSG00000151893	blue
ENSG00000165512	blue
ENSG00000165650	blue
ENSG00000165672	blue
ENSG00000165678	blue
ENSG00000169740	blue
ENSG00000177613	blue
ENSG00000180817	blue
ENSG00000196233	blue
ENSG00000198924	blue
ENSG00000198964	blue
ENSG00000266412	blue
ENSG00000073921	blue
ENSG00000074201	blue
ENSG00000075239	blue
ENSG00000085063	blue
ENSG00000087053	blue
ENSG00000110075	blue
ENSG00000110367	blue
ENSG00000110422	blue
ENSG00000110429	blue
ENSG00000110435	blue
ENSG00000110768	blue
ENSG00000129083	blue
ENSG00000149100	blue
ENSG00000149196	blue
ENSG00000149212	blue
ENSG00000149313	blue
ENSG00000150768	blue
ENSG00000150776	blue
ENSG00000150779	blue
ENSG00000154127	blue
ENSG00000166181	blue
ENSG00000167283	blue
ENSG00000167325	blue
ENSG00000168092	blue
ENSG00000169519	blue
ENSG00000170242	blue
ENSG00000171204	blue
ENSG00000175216	blue
ENSG00000175582	blue
ENSG00000176102	blue
ENSG00000182359	blue
ENSG00000186660	blue
ENSG00000198168	blue
ENSG00000204370	blue
ENSG00000279675	blue
ENSG00000018236	blue
ENSG00000023734	blue
ENSG00000059758	blue
ENSG00000063046	blue
ENSG00000086598	blue
ENSG00000087448	blue
ENSG00000087470	blue
ENSG00000111142	blue
ENSG00000111231	blue
ENSG00000111269	blue
ENSG00000111358	blue
ENSG00000111371	blue
ENSG00000111554	blue
ENSG00000111639	blue
ENSG00000111647	blue
ENSG00000111666	blue
ENSG00000111726	blue
ENSG00000111731	blue
ENSG00000111790	blue
ENSG00000120860	blue
ENSG00000129317	blue
ENSG00000132341	blue
ENSG00000134294	blue
ENSG00000135677	blue
ENSG00000139112	blue
ENSG00000139132	blue
ENSG00000139168	blue
ENSG00000139180	blue
ENSG00000139291	blue
ENSG00000139726	blue
ENSG00000151743	blue
ENSG00000166226	blue
ENSG00000177889	blue
ENSG00000179295	blue
ENSG00000184575	blue
ENSG00000184613	blue
ENSG00000186908	blue
ENSG00000187109	blue
ENSG00000198040	blue
ENSG00000198431	blue
ENSG00000201435	blue
ENSG00000253719	blue
ENSG00000256537	blue
ENSG00000005812	blue
ENSG00000023516	blue
ENSG00000088451	blue
ENSG00000102466	blue
ENSG00000102580	blue
ENSG00000120675	blue
ENSG00000120686	blue
ENSG00000120696	blue
ENSG00000120699	blue
ENSG00000123179	blue
ENSG00000130177	blue
ENSG00000133103	blue
ENSG00000134900	blue
ENSG00000136100	blue
ENSG00000136143	blue
ENSG00000136146	blue
ENSG00000139505	blue
ENSG00000139684	blue
ENSG00000150459	blue
ENSG00000152749	blue
ENSG00000165566	blue
ENSG00000165572	blue
ENSG00000173141	blue
ENSG00000188243	blue
ENSG00000204442	blue
ENSG00000229152	blue
ENSG00000050130	blue
ENSG00000053770	blue
ENSG00000054983	blue
ENSG00000071537	blue
ENSG00000087302	blue
ENSG00000092108	blue
ENSG00000092148	blue
ENSG00000092199	blue
ENSG00000100442	blue
ENSG00000100485	blue
ENSG00000100522	blue
ENSG00000100554	blue
ENSG00000100568	blue
ENSG00000100596	blue
ENSG00000100644	blue
ENSG00000100664	blue
ENSG00000100744	blue
ENSG00000100764	blue
ENSG00000100852	blue
ENSG00000131966	blue
ENSG00000133997	blue
ENSG00000134001	blue
ENSG00000140006	blue
ENSG00000151320	blue
ENSG00000151332	blue
ENSG00000165525	blue
ENSG00000166170	blue
ENSG00000168175	blue
ENSG00000170348	blue
ENSG00000182512	blue
ENSG00000186469	blue
ENSG00000213463	blue
ENSG00000258441	blue
ENSG00000276182	blue
ENSG00000021776	blue
ENSG00000033800	blue
ENSG00000041357	blue
ENSG00000064726	blue
ENSG00000066933	blue
ENSG00000103769	blue
ENSG00000104093	blue
ENSG00000104112	blue
ENSG00000104131	blue
ENSG00000114062	blue
ENSG00000117906	blue
ENSG00000128872	blue
ENSG00000128915	blue
ENSG00000134153	blue
ENSG00000137871	blue
ENSG00000137876	blue
ENSG00000140367	blue
ENSG00000140391	blue
ENSG00000169018	blue
ENSG00000183475	blue
ENSG00000184277	blue
ENSG00000185787	blue
ENSG00000197535	blue
ENSG00000198146	blue
ENSG00000234797	blue
ENSG00000247556	blue
ENSG00000066654	blue
ENSG00000069329	blue
ENSG00000069345	blue
ENSG00000103160	blue
ENSG00000103342	blue
ENSG00000103494	blue
ENSG00000103540	blue
ENSG00000129636	blue
ENSG00000133393	blue
ENSG00000135720	blue
ENSG00000159579	blue
ENSG00000166747	blue
ENSG00000166822	blue
ENSG00000166848	blue
ENSG00000167005	blue
ENSG00000170540	blue
ENSG00000182831	blue
ENSG00000196678	blue
ENSG00000004897	blue
ENSG00000007168	blue
ENSG00000011260	blue
ENSG00000062725	blue
ENSG00000073584	blue
ENSG00000108406	blue
ENSG00000108424	blue
ENSG00000108468	blue
ENSG00000108666	blue
ENSG00000108984	blue
ENSG00000141279	blue
ENSG00000141367	blue
ENSG00000160551	blue
ENSG00000174977	blue
ENSG00000178502	blue
ENSG00000180329	blue
ENSG00000188554	blue
ENSG00000196704	blue
ENSG00000229944	blue
ENSG00000263874	blue
ENSG00000267194	blue
ENSG00000267321	blue
ENSG00000074695	blue
ENSG00000101557	blue
ENSG00000101654	blue
ENSG00000101752	blue
ENSG00000128789	blue
ENSG00000134440	blue
ENSG00000134444	blue
ENSG00000141424	blue
ENSG00000141425	blue
ENSG00000141627	blue
ENSG00000154059	blue
ENSG00000166562	blue
ENSG00000175322	blue
ENSG00000198081	blue
ENSG00000206052	blue
ENSG00000206418	blue
ENSG00000266900	blue
ENSG00000089335	blue
ENSG00000105176	blue
ENSG00000105708	blue
ENSG00000126261	blue
ENSG00000142065	blue
ENSG00000176396	blue
ENSG00000196172	blue
ENSG00000196437	blue
ENSG00000268205	blue
ENSG00000078747	blue
ENSG00000088930	blue
ENSG00000089063	blue
ENSG00000101126	blue
ENSG00000101138	blue
ENSG00000101247	blue
ENSG00000124164	blue
ENSG00000124209	blue
ENSG00000125814	blue
ENSG00000125827	blue
ENSG00000125863	blue
ENSG00000125868	blue
ENSG00000125977	blue
ENSG00000131051	blue
ENSG00000132640	blue
ENSG00000132824	blue
ENSG00000166913	blue
ENSG00000171867	blue
ENSG00000182621	blue
ENSG00000244462	blue
ENSG00000142166	blue
ENSG00000154639	blue
ENSG00000155304	blue
ENSG00000156261	blue
ENSG00000180530	blue
ENSG00000198862	blue
ENSG00000235609	blue
ENSG00000180957	blue
ENSG00000184076	blue
ENSG00000006757	blue
ENSG00000046653	blue
ENSG00000047597	blue
ENSG00000050030	blue
ENSG00000069509	blue
ENSG00000077721	blue
ENSG00000085224	blue
ENSG00000101843	blue
ENSG00000101972	blue
ENSG00000102078	blue
ENSG00000102172	blue
ENSG00000102241	blue
ENSG00000102401	blue
ENSG00000102409	blue
ENSG00000125676	blue
ENSG00000126733	blue
ENSG00000130741	blue
ENSG00000131263	blue
ENSG00000147180	blue
ENSG00000149970	blue
ENSG00000155959	blue
ENSG00000158290	blue
ENSG00000165775	blue
ENSG00000169446	blue
ENSG00000177189	blue
ENSG00000179083	blue
ENSG00000179542	blue
ENSG00000181704	blue
ENSG00000186310	blue
ENSG00000187325	blue
ENSG00000188419	blue
ENSG00000196507	blue
ENSG00000196632	blue
ENSG00000198034	blue
ENSG00000198689	blue
ENSG00000198918	blue
ENSG00000215301	blue
ENSG00000237994	blue
ENSG00000018625	brown
ENSG00000049245	brown
ENSG00000066027	brown
ENSG00000070759	brown
ENSG00000079739	brown
ENSG00000084636	brown
ENSG00000092621	brown
ENSG00000092969	brown
ENSG00000116574	brown
ENSG00000116641	brown
ENSG00000116729	brown
ENSG00000117115	brown
ENSG00000117450	brown
ENSG00000117519	brown
ENSG00000117525	brown
ENSG00000119280	brown
ENSG00000123836	brown
ENSG00000125462	brown
ENSG00000127603	brown
ENSG00000132122	brown
ENSG00000132692	brown
ENSG00000134250	brown
ENSG00000135744	brown
ENSG00000135821	brown
ENSG00000135838	brown
ENSG00000137936	brown
ENSG00000137965	brown
ENSG00000143149	brown
ENSG00000143248	brown
ENSG00000143416	brown
ENSG00000143514	brown
ENSG00000143570	brown
ENSG00000143603	brown
ENSG00000143622	brown
ENSG00000143751	brown
ENSG00000143772	brown
ENSG00000153904	brown
ENSG00000158195	brown
ENSG00000159176	brown
ENSG00000159189	brown
ENSG00000159423	brown
ENSG00000159658	brown
ENSG00000160678	brown
ENSG00000160712	brown
ENSG00000160781	brown
ENSG00000162407	brown
ENSG00000162441	brown
ENSG00000162496	brown
ENSG00000162511	brown
ENSG00000162599	brown
ENSG00000162733	brown
ENSG00000162909	brown
ENSG00000163346	brown
ENSG00000168243	brown
ENSG00000168710	brown
ENSG00000169504	brown
ENSG00000170075	brown
ENSG00000170989	brown
ENSG00000171612	brown
ENSG00000172380	brown
ENSG00000173207	brown
ENSG00000173369	brown
ENSG00000173372	brown
ENSG00000174021	brown
ENSG00000177807	brown
ENSG00000184260	brown
ENSG00000185278	brown
ENSG00000188643	brown
ENSG00000189171	brown
ENSG00000207933	brown
ENSG00000231064	brown
ENSG00000237457	brown
ENSG00000248485	brown
ENSG00000264522	brown
ENSG00000265972	brown
ENSG00000271601	brown
ENSG00000066032	brown
ENSG00000068697	brown
ENSG00000071967	brown
ENSG00000079308	brown
ENSG00000084754	brown
ENSG00000091409	brown
ENSG00000115380	brown
ENSG00000115414	brown
ENSG00000115468	brown
ENSG00000115738	brown
ENSG00000115866	brown
ENSG00000116016	brown
ENSG00000119729	brown
ENSG00000119737	brown
ENSG00000123636	brown
ENSG00000128708	brown
ENSG00000135916	brown
ENSG00000135919	brown
ENSG00000135926	brown
ENSG00000135929	brown
ENSG00000138029	brown
ENSG00000144040	brown
ENSG00000144057	brown
ENSG00000144485	brown
ENSG00000144579	brown
ENSG00000151693	brown
ENSG00000152518	brown
ENSG00000153208	brown
ENSG00000155368	brown
ENSG00000157833	brown
ENSG00000162944	brown
ENSG00000168385	brown
ENSG00000169006	brown
ENSG00000169604	brown
ENSG00000169756	brown
ENSG00000172005	brown
ENSG00000175497	brown
ENSG00000178568	brown
ENSG00000184924	brown
ENSG00000187123	brown
ENSG00000188042	brown
ENSG00000236790	brown
ENSG00000010282	brown
ENSG00000016391	brown
ENSG00000031081	brown
ENSG00000056736	brown
ENSG00000091317	brown
ENSG00000091513	brown
ENSG00000114166	brown
ENSG00000114315	brown
ENSG00000114646	brown
ENSG00000114698	brown
ENSG00000127249	brown
ENSG00000131386	brown
ENSG00000132164	brown
ENSG00000134107	brown
ENSG00000144649	brown
ENSG00000144730	brown
ENSG00000144749	brown
ENSG00000144909	brown
ENSG00000145012	brown
ENSG00000152492	brown
ENSG00000157103	brown
ENSG00000163406	brown
ENSG00000163430	brown
ENSG00000163754	brown
ENSG00000163884	brown
ENSG00000164050	brown
ENSG00000168309	brown
ENSG00000168329	brown
ENSG00000169313	brown
ENSG00000169860	brown
ENSG00000172037	brown
ENSG00000172340	brown
ENSG00000172888	brown
ENSG00000173905	brown
ENSG00000174776	brown
ENSG00000177707	brown
ENSG00000178075	brown
ENSG00000181449	brown
ENSG00000187068	brown
ENSG00000187094	brown
ENSG00000189058	brown
ENSG00000241231	brown
ENSG00000242808	brown
ENSG00000243069	brown
ENSG00000004468	brown
ENSG00000068078	brown
ENSG00000083857	brown
ENSG00000109458	brown
ENSG00000109472	brown
ENSG00000109501	brown
ENSG00000109586	brown
ENSG00000118785	brown
ENSG00000129116	brown
ENSG00000138639	brown
ENSG00000138685	brown
ENSG00000138696	brown
ENSG00000138756	brown
ENSG00000151012	brown
ENSG00000152583	brown
ENSG00000152990	brown
ENSG00000157404	brown
ENSG00000163285	brown
ENSG00000163453	brown
ENSG00000164089	brown
ENSG00000164106	brown
ENSG00000164111	brown
ENSG00000164117	brown
ENSG00000164124	brown
ENSG00000164125	brown
ENSG00000168843	brown
ENSG00000180769	brown
ENSG00000266421	brown
ENSG00000019582	brown
ENSG00000044115	brown
ENSG00000079215	brown
ENSG00000112851	brown
ENSG00000113140	brown
ENSG00000113296	brown
ENSG00000113578	brown
ENSG00000113594	brown
ENSG00000113657	brown
ENSG00000113721	brown
ENSG00000113732	brown
ENSG00000120306	brown
ENSG00000135077	brown
ENSG00000145555	brown
ENSG00000145721	brown
ENSG00000145794	brown
ENSG00000145824	brown
ENSG00000146005	brown
ENSG00000152620	brown
ENSG00000155324	brown
ENSG00000164188	brown
ENSG00000164199	brown
ENSG00000164292	brown
ENSG00000164300	brown
ENSG00000164904	brown
ENSG00000169862	brown
ENSG00000170458	brown
ENSG00000182578	brown
ENSG00000196743	brown
ENSG00000240184	brown
ENSG00000249577	brown
ENSG00000250156	brown
ENSG00000250722	brown
ENSG00000279118	brown
ENSG00000279400	brown
ENSG00000021355	brown
ENSG00000050393	brown
ENSG00000056972	brown
ENSG00000079691	brown
ENSG00000092820	brown
ENSG00000111961	brown
ENSG00000112144	brown
ENSG00000112308	brown
ENSG00000112309	brown
ENSG00000112312	brown
ENSG00000112333	brown
ENSG00000112531	brown
ENSG00000118432	brown
ENSG00000118689	brown
ENSG00000124570	brown
ENSG00000137285	brown
ENSG00000146122	brown
ENSG00000146469	brown
ENSG00000152661	brown
ENSG00000152818	brown
ENSG00000153046	brown
ENSG00000170915	brown
ENSG00000171408	brown
ENSG00000172201	brown
ENSG00000172461	brown
ENSG00000180537	brown
ENSG00000184486	brown
ENSG00000197977	brown
ENSG00000204287	brown
ENSG00000204592	brown
ENSG00000213722	brown
ENSG00000216802	brown
ENSG00000228408	brown
ENSG00000233237	brown
ENSG00000004799	brown
ENSG00000006128	brown
ENSG00000008282	brown
ENSG00000008311	brown
ENSG00000064393	brown
ENSG00000105854	brown
ENSG00000105894	brown
ENSG00000106278	brown
ENSG00000106624	brown
ENSG00000122557	brown
ENSG00000122642	brown
ENSG00000135185	brown
ENSG00000136193	brown
ENSG00000136205	brown
ENSG00000146648	brown
ENSG00000164543	brown
ENSG00000164776	brown
ENSG00000166925	brown
ENSG00000187416	brown
ENSG00000240583	brown
ENSG00000255690	brown
ENSG00000046889	brown
ENSG00000091656	brown
ENSG00000104267	brown
ENSG00000104324	brown
ENSG00000104447	brown
ENSG00000120885	brown
ENSG00000132541	brown
ENSG00000147408	brown
ENSG00000147421	brown
ENSG00000147475	brown
ENSG00000147576	brown
ENSG00000147586	brown
ENSG00000147588	brown
ENSG00000154319	brown
ENSG00000164929	brown
ENSG00000164930	brown
ENSG00000168077	brown
ENSG00000172728	brown
ENSG00000173334	brown
ENSG00000175895	brown
ENSG00000259366	brown
ENSG00000041982	brown
ENSG00000081377	brown
ENSG00000106799	brown
ENSG00000107104	brown
ENSG00000107105	brown
ENSG00000107249	brown
ENSG00000107317	brown
ENSG00000119139	brown
ENSG00000120156	brown
ENSG00000122756	brown
ENSG00000126878	brown
ENSG00000135063	brown
ENSG00000135069	brown
ENSG00000136868	brown
ENSG00000136869	brown
ENSG00000136940	brown
ENSG00000137033	brown
ENSG00000148053	brown
ENSG00000148143	brown
ENSG00000148175	brown
ENSG00000148400	brown
ENSG00000148411	brown
ENSG00000153707	brown
ENSG00000164946	brown
ENSG00000164976	brown
ENSG00000165029	brown
ENSG00000165092	brown
ENSG00000165118	brown
ENSG00000168913	brown
ENSG00000175287	brown
ENSG00000187239	brown
ENSG00000198963	brown
ENSG00000225472	brown
ENSG00000230001	brown
ENSG00000026025	brown
ENSG00000066468	brown
ENSG00000099194	brown
ENSG00000107537	brown
ENSG00000107551	brown
ENSG00000107738	brown
ENSG00000107897	brown
ENSG00000119917	brown
ENSG00000119922	brown
ENSG00000119938	brown
ENSG00000119950	brown
ENSG00000122378	brown
ENSG00000136750	brown
ENSG00000148482	brown
ENSG00000148671	brown
ENSG00000148672	brown
ENSG00000148730	brown
ENSG00000148737	brown
ENSG00000148908	brown
ENSG00000150760	brown
ENSG00000150867	brown
ENSG00000152778	brown
ENSG00000165406	brown
ENSG00000165424	brown
ENSG00000165443	brown
ENSG00000165449	brown
ENSG00000165730	brown
ENSG00000165983	brown
ENSG00000166033	brown
ENSG00000169129	brown
ENSG00000169813	brown
ENSG00000170370	brown
ENSG00000170759	brown
ENSG00000173267	brown
ENSG00000176244	brown
ENSG00000212743	brown
ENSG00000215244	brown
ENSG00000229847	brown
ENSG00000236552	brown
ENSG00000237949	brown
ENSG00000021300	brown
ENSG00000033327	brown
ENSG00000068976	brown
ENSG00000072952	brown
ENSG00000110090	brown
ENSG00000110436	brown
ENSG00000110651	brown
ENSG00000124942	brown
ENSG00000129151	brown
ENSG00000133321	brown
ENSG00000134569	brown
ENSG00000134817	brown
ENSG00000134824	brown
ENSG00000137491	brown
ENSG00000137502	brown
ENSG00000137509	brown
ENSG00000137693	brown
ENSG00000137710	brown
ENSG00000137713	brown
ENSG00000142089	brown
ENSG00000149090	brown
ENSG00000149357	brown
ENSG00000149485	brown
ENSG00000152558	brown
ENSG00000162174	brown
ENSG00000165458	brown
ENSG00000165478	brown
ENSG00000166025	brown
ENSG00000166341	brown
ENSG00000168003	brown
ENSG00000171714	brown
ENSG00000173457	brown
ENSG00000173511	brown
ENSG00000182103	brown
ENSG00000184014	brown
ENSG00000187079	brown
ENSG00000198561	brown
ENSG00000245532	brown
ENSG00000010278	brown
ENSG00000025423	brown
ENSG00000049130	brown
ENSG00000076555	brown
ENSG00000078246	brown
ENSG00000079337	brown
ENSG00000110799	brown
ENSG00000110876	brown
ENSG00000111275	brown
ENSG00000111328	brown
ENSG00000111783	brown
ENSG00000123096	brown
ENSG00000123104	brown
ENSG00000130787	brown
ENSG00000134532	brown
ENSG00000134548	brown
ENSG00000135097	brown
ENSG00000135414	brown
ENSG00000136044	brown
ENSG00000139155	brown
ENSG00000139218	brown
ENSG00000139350	brown
ENSG00000151491	brown
ENSG00000152137	brown
ENSG00000161642	brown
ENSG00000177119	brown
ENSG00000180263	brown
ENSG00000183283	brown
ENSG00000185432	brown
ENSG00000185610	brown
ENSG00000198001	brown
ENSG00000102760	brown
ENSG00000121742	brown
ENSG00000132970	brown
ENSG00000134873	brown
ENSG00000136160	brown
ENSG00000139737	brown
ENSG00000172458	brown
ENSG00000179399	brown
ENSG00000183722	brown
ENSG00000278291	brown
ENSG00000020577	brown
ENSG00000053254	brown
ENSG00000073712	brown
ENSG00000092010	brown
ENSG00000100612	brown
ENSG00000100767	brown
ENSG00000119655	brown
ENSG00000119711	brown
ENSG00000126777	brown
ENSG00000126803	brown
ENSG00000129566	brown
ENSG00000140022	brown
ENSG00000151322	brown
ENSG00000165795	brown
ENSG00000165821	brown
ENSG00000182218	brown
ENSG00000185650	brown
ENSG00000197324	brown
ENSG00000198732	brown
ENSG00000198805	brown
ENSG00000211448	brown
ENSG00000257585	brown
ENSG00000073417	brown
ENSG00000103710	brown
ENSG00000103740	brown
ENSG00000103811	brown
ENSG00000103942	brown
ENSG00000104067	brown
ENSG00000128849	brown
ENSG00000129003	brown
ENSG00000129028	brown
ENSG00000137831	brown
ENSG00000138594	brown
ENSG00000138600	brown
ENSG00000140264	brown
ENSG00000166710	brown
ENSG00000166912	brown
ENSG00000171766	brown
ENSG00000198838	brown
ENSG00000241839	brown
ENSG00000103260	brown
ENSG00000125144	brown
ENSG00000125148	brown
ENSG00000140905	brown
ENSG00000159713	brown
ENSG00000166123	brown
ENSG00000169715	brown
ENSG00000172137	brown
ENSG00000178573	brown
ENSG00000181019	brown
ENSG00000181938	brown
ENSG00000182149	brown
ENSG00000183044	brown
ENSG00000186153	brown
ENSG00000187193	brown
ENSG00000198417	brown
ENSG00000205336	brown
ENSG00000205364	brown
ENSG00000205730	brown
ENSG00000261609	brown
ENSG00000035862	brown
ENSG00000108387	brown
ENSG00000109062	brown
ENSG00000109099	brown
ENSG00000120063	brown
ENSG00000125398	brown
ENSG00000125458	brown
ENSG00000129219	brown
ENSG00000129244	brown
ENSG00000131095	brown
ENSG00000132470	brown
ENSG00000136451	brown
ENSG00000153944	brown
ENSG00000154945	brown
ENSG00000161509	brown
ENSG00000161714	brown
ENSG00000168610	brown
ENSG00000170175	brown
ENSG00000170296	brown
ENSG00000173786	brown
ENSG00000173821	brown
ENSG00000177303	brown
ENSG00000182628	brown
ENSG00000271447	brown
ENSG00000274712	brown
ENSG00000278048	brown
ENSG00000279555	brown
ENSG00000101542	brown
ENSG00000101608	brown
ENSG00000134042	brown
ENSG00000141380	brown
ENSG00000141458	brown
ENSG00000141469	brown
ENSG00000141639	brown
ENSG00000167216	brown
ENSG00000167315	brown
ENSG00000168461	brown
ENSG00000171791	brown
ENSG00000171885	brown
ENSG00000176105	brown
ENSG00000177150	brown
ENSG00000197971	brown
ENSG00000260372	brown
ENSG00000080573	brown
ENSG00000087086	brown
ENSG00000105088	brown
ENSG00000105612	brown
ENSG00000105767	brown
ENSG00000125730	brown
ENSG00000130203	brown
ENSG00000167601	brown
ENSG00000188039	brown
ENSG00000022277	brown
ENSG00000088826	brown
ENSG00000100979	brown
ENSG00000101134	brown
ENSG00000101144	brown
ENSG00000101160	brown
ENSG00000101198	brown
ENSG00000101265	brown
ENSG00000101367	brown
ENSG00000101439	brown
ENSG00000124126	brown
ENSG00000124145	brown
ENSG00000125968	brown
ENSG00000125970	brown
ENSG00000154930	brown
ENSG00000196090	brown
ENSG00000230839	brown
ENSG00000232528	brown
ENSG00000271461	brown
ENSG00000278231	brown
ENSG00000154721	brown
ENSG00000156273	brown
ENSG00000159228	brown
ENSG00000160307	brown
ENSG00000184221	brown
ENSG00000100097	brown
ENSG00000100234	brown
ENSG00000100427	brown
ENSG00000182902	brown
ENSG00000183579	brown
ENSG00000183773	brown
ENSG00000186951	brown
ENSG00000011201	brown
ENSG00000062096	brown
ENSG00000101871	brown
ENSG00000101938	brown
ENSG00000102024	brown
ENSG00000102158	brown
ENSG00000123560	brown
ENSG00000123595	brown
ENSG00000124479	brown
ENSG00000126016	brown
ENSG00000147027	brown
ENSG00000147065	brown
ENSG00000165168	brown
ENSG00000165175	brown
ENSG00000171100	brown
ENSG00000171388	brown
ENSG00000171659	brown
ENSG00000182287	brown
ENSG00000182492	brown
ENSG00000054523	cyan
ENSG00000074800	cyan
ENSG00000116857	cyan
ENSG00000117410	cyan
ENSG00000117691	cyan
ENSG00000126067	cyan
ENSG00000126088	cyan
ENSG00000130764	cyan
ENSG00000142686	cyan
ENSG00000143575	cyan
ENSG00000158828	cyan
ENSG00000158864	cyan
ENSG00000159346	cyan
ENSG00000159377	cyan
ENSG00000162517	cyan
ENSG00000163382	cyan
ENSG00000244038	cyan
ENSG00000005448	cyan
ENSG00000115234	cyan
ENSG00000115306	cyan
ENSG00000115649	cyan
ENSG00000127837	cyan
ENSG00000144021	cyan
ENSG00000144567	cyan
ENSG00000010256	cyan
ENSG00000073111	cyan
ENSG00000114054	cyan
ENSG00000154917	cyan
ENSG00000161203	cyan
ENSG00000163902	cyan
ENSG00000175166	cyan
ENSG00000180611	cyan
ENSG00000181789	cyan
ENSG00000233276	cyan
ENSG00000163950	cyan
ENSG00000197043	cyan
ENSG00000096080	cyan
ENSG00000112514	cyan
ENSG00000124535	cyan
ENSG00000137267	cyan
ENSG00000137409	cyan
ENSG00000204590	cyan
ENSG00000004059	cyan
ENSG00000085662	cyan
ENSG00000106367	cyan
ENSG00000164885	cyan
ENSG00000156471	cyan
ENSG00000169122	cyan
ENSG00000179091	cyan
ENSG00000095380	cyan
ENSG00000107175	cyan
ENSG00000137100	cyan
ENSG00000148248	cyan
ENSG00000155876	cyan
ENSG00000165280	cyan
ENSG00000165283	cyan
ENSG00000107874	cyan
ENSG00000120053	cyan
ENSG00000127884	cyan
ENSG00000171314	cyan
ENSG00000188690	cyan
ENSG00000197746	cyan
ENSG00000050165	cyan
ENSG00000089597	cyan
ENSG00000149547	cyan
ENSG00000149557	cyan
ENSG00000151348	cyan
ENSG00000165916	cyan
ENSG00000167986	cyan
ENSG00000174080	cyan
ENSG00000174684	cyan
ENSG00000213465	cyan
ENSG00000213619	cyan
ENSG00000089053	cyan
ENSG00000110955	cyan
ENSG00000111640	cyan
ENSG00000111652	cyan
ENSG00000111667	cyan
ENSG00000111669	cyan
ENSG00000111674	cyan
ENSG00000123416	cyan
ENSG00000134287	cyan
ENSG00000135446	cyan
ENSG00000152556	cyan
ENSG00000167552	cyan
ENSG00000167778	cyan
ENSG00000181852	cyan
ENSG00000182544	cyan
ENSG00000100804	cyan
ENSG00000119632	cyan
ENSG00000129473	cyan
ENSG00000139970	cyan
ENSG00000165782	cyan
ENSG00000138629	cyan
ENSG00000166173	cyan
ENSG00000169032	cyan
ENSG00000102978	cyan
ENSG00000149925	cyan
ENSG00000159461	cyan
ENSG00000161981	cyan
ENSG00000168286	cyan
ENSG00000178952	cyan
ENSG00000108389	cyan
ENSG00000121073	cyan
ENSG00000124422	cyan
ENSG00000126351	cyan
ENSG00000131473	cyan
ENSG00000142507	cyan
ENSG00000167740	cyan
ENSG00000183978	cyan
ENSG00000277791	cyan
ENSG00000074842	cyan
ENSG00000099341	cyan
ENSG00000105677	cyan
ENSG00000115268	cyan
ENSG00000130520	cyan
ENSG00000142230	cyan
ENSG00000182013	cyan
ENSG00000100983	cyan
ENSG00000101444	cyan
ENSG00000101474	cyan
ENSG00000118705	cyan
ENSG00000125991	cyan
ENSG00000166619	cyan
ENSG00000184900	cyan
ENSG00000100116	cyan
ENSG00000100353	cyan
ENSG00000184117	cyan
ENSG00000188636	cyan
ENSG00000071553	cyan
ENSG00000102003	cyan
ENSG00000102181	cyan
ENSG00000134594	cyan
ENSG00000147123	cyan
ENSG00000179222	cyan
ENSG00000180879	cyan
ENSG00000077152	darkgreen
ENSG00000116906	darkgreen
ENSG00000117475	darkgreen
ENSG00000121486	darkgreen
ENSG00000122435	darkgreen
ENSG00000125703	darkgreen
ENSG00000134255	darkgreen
ENSG00000137941	darkgreen
ENSG00000142864	darkgreen
ENSG00000146463	darkgreen
ENSG00000183814	darkgreen
ENSG00000018510	darkgreen
ENSG00000064933	darkgreen
ENSG00000118260	darkgreen
ENSG00000162927	darkgreen
ENSG00000170417	darkgreen
ENSG00000068885	darkgreen
ENSG00000072756	darkgreen
ENSG00000114346	darkgreen
ENSG00000114405	darkgreen
ENSG00000163536	darkgreen
ENSG00000163630	darkgreen
ENSG00000163714	darkgreen
ENSG00000163946	darkgreen
ENSG00000168827	darkgreen
ENSG00000170248	darkgreen
ENSG00000179152	darkgreen
ENSG00000121892	darkgreen
ENSG00000145348	darkgreen
ENSG00000163104	darkgreen
ENSG00000164022	darkgreen
ENSG00000164144	darkgreen
ENSG00000174599	darkgreen
ENSG00000178163	darkgreen
ENSG00000152422	darkgreen
ENSG00000164190	darkgreen
ENSG00000181751	darkgreen
ENSG00000083099	darkgreen
ENSG00000112210	darkgreen
ENSG00000124787	darkgreen
ENSG00000146476	darkgreen
ENSG00000168566	darkgreen
ENSG00000004766	darkgreen
ENSG00000090263	darkgreen
ENSG00000137563	darkgreen
ENSG00000164934	darkgreen
ENSG00000165156	darkgreen
ENSG00000167904	darkgreen
ENSG00000156017	darkgreen
ENSG00000107566	darkgreen
ENSG00000151461	darkgreen
ENSG00000185875	darkgreen
ENSG00000047621	darkgreen
ENSG00000075089	darkgreen
ENSG00000118596	darkgreen
ENSG00000133704	darkgreen
ENSG00000139697	darkgreen
ENSG00000179941	darkgreen
ENSG00000183735	darkgreen
ENSG00000102786	darkgreen
ENSG00000204977	darkgreen
ENSG00000072415	darkgreen
ENSG00000126814	darkgreen
ENSG00000179933	darkgreen
ENSG00000102897	darkgreen
ENSG00000184517	darkgreen
ENSG00000130935	darkgreen
ENSG00000198265	darkgreen
ENSG00000078142	darkgreen
ENSG00000153339	darkgreen
ENSG00000257267	darkgreen
ENSG00000204611	darkgreen
ENSG00000203880	darkgreen
ENSG00000005889	darkgreen
ENSG00000130224	darkgreen
ENSG00000171155	darkgreen
ENSG00000085465	darkgrey
ENSG00000117625	darkgrey
ENSG00000132716	darkgrey
ENSG00000134698	darkgrey
ENSG00000162601	darkgrey
ENSG00000260948	darkgrey
ENSG00000130414	darkgrey
ENSG00000239332	darkgrey
ENSG00000261428	darkgrey
ENSG00000272002	darkgrey
ENSG00000114857	darkgrey
ENSG00000163507	darkgrey
ENSG00000163617	darkgrey
ENSG00000175066	darkgrey
ENSG00000241472	darkgrey
ENSG00000241634	darkgrey
ENSG00000270441	darkgrey
ENSG00000163626	darkgrey
ENSG00000151876	darkgrey
ENSG00000245937	darkgrey
ENSG00000231028	darkgrey
ENSG00000106028	darkgrey
ENSG00000136932	darkgrey
ENSG00000187742	darkgrey
ENSG00000236797	darkgrey
ENSG00000272983	darkgrey
ENSG00000173933	darkgrey
ENSG00000248643	darkgrey
ENSG00000258297	darkgrey
ENSG00000090612	darkgrey
ENSG00000185480	darkgrey
ENSG00000152520	darkgrey
ENSG00000087299	darkgrey
ENSG00000126775	darkgrey
ENSG00000165533	darkgrey
ENSG00000207342	darkgrey
ENSG00000258871	darkgrey
ENSG00000138614	darkgrey
ENSG00000167196	darkgrey
ENSG00000275835	darkgrey
ENSG00000157429	darkgrey
ENSG00000166548	darkgrey
ENSG00000132141	darkgrey
ENSG00000176208	darkgrey
ENSG00000198231	darkgrey
ENSG00000266173	darkgrey
ENSG00000279059	darkgrey
ENSG00000196646	darkgrey
ENSG00000197044	darkgrey
ENSG00000198521	darkgrey
ENSG00000198633	darkgrey
ENSG00000256612	darkgrey
ENSG00000213742	darkgrey
ENSG00000204271	darkgrey
ENSG00000241343	darkgrey
ENSG00000116752	darkorange
ENSG00000171951	darkorange
ENSG00000172071	darkorange
ENSG00000204186	darkorange
ENSG00000036054	darkorange
ENSG00000075711	darkorange
ENSG00000114107	darkorange
ENSG00000168374	darkorange
ENSG00000178053	darkorange
ENSG00000178567	darkorange
ENSG00000083896	darkorange
ENSG00000109332	darkorange
ENSG00000169762	darkorange
ENSG00000092421	darkorange
ENSG00000132842	darkorange
ENSG00000158987	darkorange
ENSG00000146411	darkorange
ENSG00000106086	darkorange
ENSG00000196937	darkorange
ENSG00000220575	darkorange
ENSG00000104763	darkorange
ENSG00000156802	darkorange
ENSG00000164951	darkorange
ENSG00000168615	darkorange
ENSG00000221914	darkorange
ENSG00000080503	darkorange
ENSG00000119326	darkorange
ENSG00000173611	darkorange
ENSG00000136758	darkorange
ENSG00000074266	darkorange
ENSG00000133794	darkorange
ENSG00000196914	darkorange
ENSG00000058272	darkorange
ENSG00000111266	darkorange
ENSG00000133639	darkorange
ENSG00000174106	darkorange
ENSG00000102531	darkorange
[truncated: 16,964 more rows]

## Sheet: dentate_noQSVAremoved
gene	module
ENSG00000009780	black
ENSG00000031698	black
ENSG00000035687	black
ENSG00000088035	black
ENSG00000091483	black
ENSG00000092978	black
ENSG00000116652	black
ENSG00000116754	black
ENSG00000117597	black
ENSG00000117625	black
ENSG00000118473	black
ENSG00000125944	black
ENSG00000132485	black
ENSG00000132716	black
ENSG00000134186	black
ENSG00000134717	black
ENSG00000135845	black
ENSG00000143033	black
ENSG00000143190	black
ENSG00000143401	black
ENSG00000143643	black
ENSG00000143702	black
ENSG00000160062	black
ENSG00000162409	black
ENSG00000162601	black
ENSG00000162604	black
ENSG00000162753	black
ENSG00000162757	black
ENSG00000163875	black
ENSG00000163877	black
ENSG00000173726	black
ENSG00000174842	black
ENSG00000183431	black
ENSG00000188529	black
ENSG00000197323	black
ENSG00000203705	black
ENSG00000213625	black
ENSG00000224699	black
ENSG00000229739	black
ENSG00000230092	black
ENSG00000232184	black
ENSG00000235501	black
ENSG00000241395	black
ENSG00000259943	black
ENSG00000272033	black
ENSG00000011566	black
ENSG00000076003	black
ENSG00000077232	black
ENSG00000082258	black
ENSG00000088205	black
ENSG00000114933	black
ENSG00000115295	black
ENSG00000115368	black
ENSG00000115840	black
ENSG00000115944	black
ENSG00000116120	black
ENSG00000121988	black
ENSG00000134321	black
ENSG00000138081	black
ENSG00000138380	black
ENSG00000138433	black
ENSG00000143971	black
ENSG00000144048	black
ENSG00000144357	black
ENSG00000151687	black
ENSG00000152253	black
ENSG00000153107	black
ENSG00000158417	black
ENSG00000163798	black
ENSG00000163811	black
ENSG00000171865	black
ENSG00000196504	black
ENSG00000197713	black
ENSG00000223536	black
ENSG00000229127	black
ENSG00000233716	black
ENSG00000239467	black
ENSG00000252010	black
ENSG00000260804	black
ENSG00000272807	black
ENSG00000276517	black
ENSG00000279348	black
ENSG00000113851	black
ENSG00000114021	black
ENSG00000114098	black
ENSG00000158092	black
ENSG00000158234	black
ENSG00000163558	black
ENSG00000163608	black
ENSG00000163781	black
ENSG00000163960	black
ENSG00000173889	black
ENSG00000175054	black
ENSG00000175193	black
ENSG00000178694	black
ENSG00000182923	black
ENSG00000184220	black
ENSG00000196776	black
ENSG00000233487	black
ENSG00000241472	black
ENSG00000242791	black
ENSG00000260572	black
ENSG00000038002	black
ENSG00000053900	black
ENSG00000109180	black
ENSG00000109618	black
ENSG00000138668	black
ENSG00000138750	black
ENSG00000152795	black
ENSG00000163257	black
ENSG00000163626	black
ENSG00000163683	black
ENSG00000164038	black
ENSG00000164129	black
ENSG00000198498	black
ENSG00000207385	black
ENSG00000249741	black
ENSG00000251022	black
ENSG00000251595	black
ENSG00000251600	black
ENSG00000273156	black
ENSG00000006837	black
ENSG00000082515	black
ENSG00000112992	black
ENSG00000113597	black
ENSG00000113615	black
ENSG00000124279	black
ENSG00000131507	black
ENSG00000131844	black
ENSG00000145725	black
ENSG00000145833	black
ENSG00000145868	black
ENSG00000151876	black
ENSG00000164176	black
ENSG00000170584	black
ENSG00000177733	black
ENSG00000178338	black
ENSG00000245937	black
ENSG00000247828	black
ENSG00000248483	black
ENSG00000005700	black
ENSG00000025796	black
ENSG00000082269	black
ENSG00000112167	black
ENSG00000112232	black
ENSG00000112282	black
ENSG00000112357	black
ENSG00000112365	black
ENSG00000124596	black
ENSG00000124783	black
ENSG00000135597	black
ENSG00000146282	black
ENSG00000154548	black
ENSG00000204387	black
ENSG00000213204	black
ENSG00000230939	black
ENSG00000271761	black
ENSG00000271911	black
ENSG00000271967	black
ENSG00000272316	black
ENSG00000272462	black
ENSG00000006576	black
ENSG00000105778	black
ENSG00000105865	black
ENSG00000105866	black
ENSG00000106028	black
ENSG00000106603	black
ENSG00000127922	black
ENSG00000146802	black
ENSG00000146842	black
ENSG00000146963	black
ENSG00000157764	black
ENSG00000188732	black
ENSG00000224116	black
ENSG00000233830	black
ENSG00000235450	black
ENSG00000003987	black
ENSG00000035681	black
ENSG00000085788	black
ENSG00000104412	black
ENSG00000120533	black
ENSG00000129691	black
ENSG00000133739	black
ENSG00000156170	black
ENSG00000156831	black
ENSG00000164944	black
ENSG00000165392	black
ENSG00000251867	black
ENSG00000253853	black
ENSG00000070214	black
ENSG00000106692	black
ENSG00000107371	black
ENSG00000119328	black
ENSG00000119402	black
ENSG00000119414	black
ENSG00000136932	black
ENSG00000137133	black
ENSG00000147854	black
ENSG00000147874	black
ENSG00000148187	black
ENSG00000148229	black
ENSG00000164985	black
ENSG00000175283	black
ENSG00000187742	black
ENSG00000196305	black
ENSG00000226752	black
ENSG00000237359	black
ENSG00000242375	black
ENSG00000273399	black
ENSG00000095574	black
ENSG00000107643	black
ENSG00000107938	black
ENSG00000108055	black
ENSG00000108187	black
ENSG00000119969	black
ENSG00000120616	black
ENSG00000138279	black
ENSG00000150593	black
ENSG00000151465	black
ENSG00000156374	black
ENSG00000165669	black
ENSG00000187164	black
ENSG00000196177	black
ENSG00000199855	black
ENSG00000203791	black
ENSG00000225423	black
ENSG00000225830	black
ENSG00000225965	black
ENSG00000237036	black
ENSG00000239665	black
ENSG00000242338	black
ENSG00000243289	black
ENSG00000270589	black
ENSG00000277687	black
ENSG00000020922	black
ENSG00000110429	black
ENSG00000110696	black
ENSG00000137492	black
ENSG00000137760	black
ENSG00000149089	black
ENSG00000166037	black
ENSG00000166405	black
ENSG00000175575	black
ENSG00000186104	black
ENSG00000198168	black
ENSG00000222297	black
ENSG00000261340	black
ENSG00000279090	black
ENSG00000028203	black
ENSG00000090612	black
ENSG00000094916	black
ENSG00000110911	black
ENSG00000111142	black
ENSG00000111581	black
ENSG00000111596	black
ENSG00000111670	black
ENSG00000111711	black
ENSG00000121749	black
ENSG00000127720	black
ENSG00000135679	black
ENSG00000136045	black
ENSG00000139343	black
ENSG00000151065	black
ENSG00000181929	black
ENSG00000205323	black
ENSG00000253284	black
ENSG00000256019	black
ENSG00000261799	black
ENSG00000269938	black
ENSG00000270039	black
ENSG00000277283	black
ENSG00000083544	black
ENSG00000120688	black
ENSG00000120697	black
ENSG00000132953	black
ENSG00000133119	black
ENSG00000134897	black
ENSG00000136104	black
ENSG00000139746	black
ENSG00000152520	black
ENSG00000165300	black
ENSG00000168852	black
ENSG00000188811	black
ENSG00000200840	black
ENSG00000236577	black
ENSG00000275294	black
ENSG00000042317	black
ENSG00000087299	black
ENSG00000089775	black
ENSG00000100722	black
ENSG00000100784	black
ENSG00000100938	black
ENSG00000119640	black
ENSG00000119707	black
ENSG00000126775	black
ENSG00000129460	black
ENSG00000129484	black
ENSG00000133997	black
ENSG00000136319	black
ENSG00000139974	black
ENSG00000140006	black
ENSG00000151332	black
ENSG00000165516	black
ENSG00000165533	black
ENSG00000183576	black
ENSG00000186469	black
ENSG00000187790	black
ENSG00000221303	black
ENSG00000258419	black
ENSG00000258682	black
ENSG00000258768	black
ENSG00000259775	black
ENSG00000028528	black
ENSG00000033800	black
ENSG00000134146	black
ENSG00000136381	black
ENSG00000137770	black
ENSG00000138614	black
ENSG00000140365	black
ENSG00000140374	black
ENSG00000140395	black
ENSG00000140525	black
ENSG00000166855	black
ENSG00000181991	black
ENSG00000184056	black
ENSG00000185787	black
ENSG00000188266	black
ENSG00000214013	black
ENSG00000247728	black
ENSG00000259336	black
ENSG00000259644	black
ENSG00000260916	black
ENSG00000261529	black
ENSG00000272888	black
ENSG00000278991	black
ENSG00000103035	black
ENSG00000125107	black
ENSG00000140694	black
ENSG00000159593	black
ENSG00000073584	black
ENSG00000108506	black
ENSG00000108587	black
ENSG00000108588	black
ENSG00000108666	black
ENSG00000109046	black
ENSG00000132141	black
ENSG00000167699	black
ENSG00000167721	black
ENSG00000188612	black
ENSG00000198231	black
ENSG00000213424	black
ENSG00000256525	black
ENSG00000264112	black
ENSG00000266469	black
ENSG00000267731	black
ENSG00000278311	black
ENSG00000278867	black
ENSG00000078043	black
ENSG00000134265	black
ENSG00000134759	black
ENSG00000141385	black
ENSG00000141646	black
ENSG00000175387	black
ENSG00000259985	black
ENSG00000278971	black
ENSG00000105750	black
ENSG00000171649	black
ENSG00000171817	black
ENSG00000176401	black
ENSG00000178904	black
ENSG00000196646	black
ENSG00000197044	black
ENSG00000198521	black
ENSG00000088766	black
ENSG00000088930	black
ENSG00000088970	black
ENSG00000089195	black
ENSG00000101052	black
ENSG00000236474	black
ENSG00000244005	black
ENSG00000273951	black
ENSG00000157601	black
ENSG00000185658	black
ENSG00000099901	black
ENSG00000100387	black
ENSG00000130638	black
ENSG00000261188	black
ENSG00000029993	black
ENSG00000056277	black
ENSG00000083750	black
ENSG00000085224	black
ENSG00000102081	black
ENSG00000102384	black
ENSG00000125962	black
ENSG00000126945	black
ENSG00000169239	black
ENSG00000181704	black
ENSG00000198157	black
ENSG00000204271	black
ENSG00000236337	black
ENSG00000241343	black
ENSG00000271533	black
ENSG00000000457	blue
ENSG00000010072	blue
ENSG00000023909	blue
ENSG00000047410	blue
ENSG00000052723	blue
ENSG00000066557	blue
ENSG00000067208	blue
ENSG00000067533	blue
ENSG00000069275	blue
ENSG00000070831	blue
ENSG00000081019	blue
ENSG00000081026	blue
ENSG00000084073	blue
ENSG00000085433	blue
ENSG00000086619	blue
ENSG00000097033	blue
ENSG00000116141	blue
ENSG00000116161	blue
ENSG00000116171	blue
ENSG00000116191	blue
ENSG00000116212	blue
ENSG00000116406	blue
ENSG00000116473	blue
ENSG00000116489	blue
ENSG00000116668	blue
ENSG00000116747	blue
ENSG00000116750	blue
ENSG00000116752	blue
ENSG00000116903	blue
ENSG00000116918	blue
ENSG00000116954	blue
ENSG00000116977	blue
ENSG00000117151	blue
ENSG00000117155	blue
ENSG00000117174	blue
ENSG00000117475	blue
ENSG00000117477	blue
ENSG00000117500	blue
ENSG00000117505	blue
ENSG00000117528	blue
ENSG00000117533	blue
ENSG00000117593	blue
ENSG00000117620	blue
ENSG00000117758	blue
ENSG00000118454	blue
ENSG00000121481	blue
ENSG00000121644	blue
ENSG00000121774	blue
ENSG00000121931	blue
ENSG00000122417	blue
ENSG00000123091	blue
ENSG00000123472	blue
ENSG00000123684	blue
ENSG00000125703	blue
ENSG00000134202	blue
ENSG00000134371	blue
ENSG00000134697	blue
ENSG00000135766	blue
ENSG00000135823	blue
ENSG00000136636	blue
ENSG00000137941	blue
ENSG00000137955	blue
ENSG00000137992	blue
ENSG00000142864	blue
ENSG00000143149	blue
ENSG00000143153	blue
ENSG00000143164	blue
ENSG00000143183	blue
ENSG00000143194	blue
ENSG00000143252	blue
ENSG00000143469	blue
ENSG00000143498	blue
ENSG00000143742	blue
ENSG00000143751	blue
ENSG00000143756	blue
ENSG00000143771	blue
ENSG00000152061	blue
ENSG00000153029	blue
ENSG00000153936	blue
ENSG00000154380	blue
ENSG00000154429	blue
ENSG00000154511	blue
ENSG00000156171	blue
ENSG00000156875	blue
ENSG00000156876	blue
ENSG00000158711	blue
ENSG00000162368	blue
ENSG00000162378	blue
ENSG00000162419	blue
ENSG00000162441	blue
ENSG00000162599	blue
ENSG00000162613	blue
ENSG00000162636	blue
ENSG00000162664	blue
ENSG00000162688	blue
ENSG00000162695	blue
ENSG00000162704	blue
ENSG00000162852	blue
ENSG00000162923	blue
ENSG00000163041	blue
ENSG00000163867	blue
ENSG00000168264	blue
ENSG00000170385	blue
ENSG00000171488	blue
ENSG00000171612	blue
ENSG00000171806	blue
ENSG00000172260	blue
ENSG00000172339	blue
ENSG00000174606	blue
ENSG00000177888	blue
ENSG00000180488	blue
ENSG00000180667	blue
ENSG00000181450	blue
ENSG00000182827	blue
ENSG00000183520	blue
ENSG00000185278	blue
ENSG00000185842	blue
ENSG00000186063	blue
ENSG00000188092	blue
ENSG00000189195	blue
ENSG00000189266	blue
ENSG00000196418	blue
ENSG00000196505	blue
ENSG00000197056	blue
ENSG00000197780	blue
ENSG00000197959	blue
ENSG00000197965	blue
ENSG00000198160	blue
ENSG00000198860	blue
ENSG00000200169	blue
ENSG00000201317	blue
ENSG00000203819	blue
ENSG00000203965	blue
ENSG00000207139	blue
ENSG00000207721	blue
ENSG00000212916	blue
ENSG00000213047	blue
ENSG00000213281	blue
ENSG00000218283	blue
ENSG00000223787	blue
ENSG00000224687	blue
ENSG00000229509	blue
ENSG00000233396	blue
ENSG00000237188	blue
ENSG00000259834	blue
ENSG00000260464	blue
ENSG00000262180	blue
ENSG00000265808	blue
ENSG00000265996	blue
ENSG00000266618	blue
ENSG00000270084	blue
ENSG00000272579	blue
ENSG00000274265	blue
ENSG00000279513	blue
ENSG00000018510	blue
ENSG00000018699	blue
ENSG00000021574	blue
ENSG00000023228	blue
ENSG00000036257	blue
ENSG00000055332	blue
ENSG00000061676	blue
ENSG00000065548	blue
ENSG00000066032	blue
ENSG00000068697	blue
ENSG00000068784	blue
ENSG00000082898	blue
ENSG00000084733	blue
ENSG00000085760	blue
ENSG00000087338	blue
ENSG00000114978	blue
ENSG00000114999	blue
ENSG00000115084	blue
ENSG00000115091	blue
ENSG00000115145	blue
ENSG00000115239	blue
ENSG00000115252	blue
ENSG00000115271	blue
ENSG00000115310	blue
ENSG00000115339	blue
ENSG00000115364	blue
ENSG00000115365	blue
ENSG00000115514	blue
ENSG00000115540	blue
ENSG00000115561	blue
ENSG00000115758	blue
ENSG00000115808	blue
ENSG00000115866	blue
ENSG00000115896	blue
ENSG00000115946	blue
ENSG00000115963	blue
ENSG00000115966	blue
ENSG00000116001	blue
ENSG00000116095	blue
ENSG00000118260	blue
ENSG00000118263	blue
ENSG00000118997	blue
ENSG00000119013	blue
ENSG00000119203	blue
ENSG00000119787	blue
ENSG00000119801	blue
ENSG00000119820	blue
ENSG00000119844	blue
ENSG00000119862	blue
ENSG00000119878	blue
ENSG00000121964	blue
ENSG00000123600	blue
ENSG00000123612	blue
ENSG00000124356	blue
ENSG00000124380	blue
ENSG00000128692	blue
ENSG00000134318	blue
ENSG00000134326	blue
ENSG00000135953	blue
ENSG00000135968	blue
ENSG00000135974	blue
ENSG00000136531	blue
ENSG00000136536	blue
ENSG00000136560	blue
ENSG00000136682	blue
ENSG00000138018	blue
ENSG00000138032	blue
ENSG00000138036	blue
ENSG00000138069	blue
ENSG00000138071	blue
ENSG00000138385	blue
ENSG00000138386	blue
ENSG00000138398	blue
ENSG00000138400	blue
ENSG00000138439	blue
ENSG00000138442	blue
ENSG00000138443	blue
ENSG00000138448	blue
ENSG00000143924	blue
ENSG00000143933	blue
ENSG00000143942	blue
ENSG00000143952	blue
ENSG00000144034	blue
ENSG00000144224	blue
ENSG00000144228	blue
ENSG00000144290	blue
ENSG00000144306	blue
ENSG00000144362	blue
ENSG00000144369	blue
ENSG00000144401	blue
ENSG00000144451	blue
ENSG00000152683	blue
ENSG00000153214	blue
ENSG00000155744	blue
ENSG00000162959	blue
ENSG00000162961	blue
ENSG00000162972	blue
ENSG00000162980	blue
ENSG00000163001	blue
ENSG00000163171	blue
ENSG00000163806	blue
ENSG00000169016	blue
ENSG00000169967	blue
ENSG00000170144	blue
ENSG00000170264	blue
ENSG00000170340	blue
ENSG00000170417	blue
ENSG00000170634	blue
ENSG00000170802	blue
ENSG00000171150	blue
ENSG00000171951	blue
ENSG00000172292	blue
ENSG00000172954	blue
ENSG00000173744	blue
ENSG00000176407	blue
ENSG00000177917	blue
ENSG00000178074	blue
ENSG00000178295	blue
ENSG00000178662	blue
ENSG00000182389	blue
ENSG00000183513	blue
ENSG00000184898	blue
ENSG00000184924	blue
ENSG00000186889	blue
ENSG00000187123	blue
ENSG00000187231	blue
ENSG00000187699	blue
ENSG00000188010	blue
ENSG00000188177	blue
ENSG00000196151	blue
ENSG00000197121	blue
ENSG00000197223	blue
ENSG00000197557	blue
ENSG00000197927	blue
ENSG00000198380	blue
ENSG00000198586	blue
ENSG00000198648	blue
ENSG00000200003	blue
ENSG00000204217	blue
ENSG00000206965	blue
ENSG00000207654	blue
ENSG00000213189	blue
ENSG00000213639	blue
ENSG00000221823	blue
ENSG00000222467	blue
ENSG00000224019	blue
ENSG00000227946	blue
ENSG00000230002	blue
ENSG00000231646	blue
ENSG00000237892	blue
ENSG00000238250	blue
ENSG00000240344	blue
ENSG00000240356	blue
ENSG00000243770	blue
ENSG00000243943	blue
ENSG00000252015	blue
ENSG00000259915	blue
ENSG00000260837	blue
ENSG00000271452	blue
ENSG00000271924	blue
ENSG00000272800	blue
ENSG00000273035	blue
ENSG00000273275	blue
ENSG00000273301	blue
ENSG00000276334	blue
ENSG00000279519	blue
ENSG00000279544	blue
ENSG00000280105	blue
ENSG00000281469	blue
ENSG00000281772	blue
ENSG00000008952	blue
ENSG00000011198	blue
ENSG00000036054	blue
ENSG00000043093	blue
ENSG00000068885	blue
ENSG00000070087	blue
ENSG00000080822	blue
ENSG00000081154	blue
ENSG00000082996	blue
ENSG00000085274	blue
ENSG00000113790	blue
ENSG00000113966	blue
ENSG00000114030	blue
ENSG00000114120	blue
ENSG00000114127	blue
ENSG00000114209	blue
ENSG00000114346	blue
ENSG00000114416	blue
ENSG00000114439	blue
ENSG00000114446	blue
ENSG00000114480	blue
ENSG00000114503	blue
ENSG00000114520	blue
ENSG00000114686	blue
ENSG00000114744	blue
ENSG00000114784	blue
ENSG00000114850	blue
ENSG00000121578	blue
ENSG00000121579	blue
ENSG00000121864	blue
ENSG00000121879	blue
ENSG00000122068	blue
ENSG00000134077	blue
ENSG00000134108	blue
ENSG00000136522	blue
ENSG00000136603	blue
ENSG00000138468	blue
ENSG00000138495	blue
ENSG00000144566	blue
ENSG00000144635	blue
ENSG00000144736	blue
ENSG00000144895	blue
ENSG00000144909	blue
ENSG00000144935	blue
ENSG00000145087	blue
ENSG00000151092	blue
ENSG00000151967	blue
ENSG00000152601	blue
ENSG00000152952	blue
ENSG00000154814	blue
ENSG00000157500	blue
ENSG00000163320	blue
ENSG00000163376	blue
ENSG00000163389	blue
ENSG00000163412	blue
ENSG00000163428	blue
ENSG00000163536	blue
ENSG00000163584	blue
ENSG00000163590	blue
ENSG00000163605	blue
ENSG00000163607	blue
ENSG00000163630	blue
ENSG00000163681	blue
ENSG00000163754	blue
ENSG00000163788	blue
ENSG00000163807	blue
ENSG00000163818	blue
ENSG00000163848	blue
ENSG00000163904	blue
ENSG00000163918	blue
ENSG00000163939	blue
ENSG00000163964	blue
ENSG00000168374	blue
ENSG00000169251	blue
ENSG00000169359	blue
ENSG00000169760	blue
ENSG00000170017	blue
ENSG00000170142	blue
ENSG00000170854	blue
ENSG00000172667	blue
ENSG00000174173	blue
ENSG00000174738	blue
ENSG00000174840	blue
ENSG00000174891	blue
ENSG00000174928	blue
ENSG00000174953	blue
ENSG00000175105	blue
ENSG00000175161	blue
ENSG00000176142	blue
ENSG00000177311	blue
ENSG00000177565	blue
ENSG00000177694	blue
ENSG00000178053	blue
ENSG00000178567	blue
ENSG00000178700	blue
ENSG00000179021	blue
ENSG00000180044	blue
ENSG00000180370	blue
ENSG00000181061	blue
ENSG00000181744	blue
ENSG00000182504	blue
ENSG00000184203	blue
ENSG00000186432	blue
ENSG00000198406	blue
ENSG00000198585	blue
ENSG00000198843	blue
ENSG00000200571	blue
ENSG00000200882	blue
ENSG00000206559	blue
ENSG00000206728	blue
ENSG00000206932	blue
ENSG00000214192	blue
ENSG00000225733	blue
ENSG00000229325	blue
ENSG00000239774	blue
ENSG00000240891	blue
ENSG00000241328	blue
ENSG00000243069	blue
ENSG00000248773	blue
ENSG00000261051	blue
ENSG00000261292	blue
ENSG00000270096	blue
ENSG00000270135	blue
ENSG00000271843	blue
ENSG00000271976	blue
ENSG00000272660	blue
ENSG00000272699	blue
ENSG00000272886	blue
ENSG00000275981	blue
ENSG00000014824	blue
ENSG00000033178	blue
ENSG00000038210	blue
ENSG00000056050	blue
ENSG00000071205	blue
ENSG00000078140	blue
ENSG00000109133	blue
ENSG00000109158	blue
ENSG00000109184	blue
ENSG00000109189	blue
ENSG00000109220	blue
ENSG00000109270	blue
ENSG00000109332	blue
ENSG00000109445	blue
ENSG00000109475	blue
ENSG00000109572	blue
ENSG00000109586	blue
ENSG00000109606	blue
ENSG00000109654	blue
ENSG00000109680	blue
ENSG00000109738	blue
ENSG00000109790	blue
ENSG00000128059	blue
ENSG00000132463	blue
ENSG00000134851	blue
ENSG00000134852	blue
ENSG00000137449	blue
ENSG00000138660	blue
ENSG00000138670	blue
ENSG00000138686	blue
ENSG00000138709	blue
ENSG00000138756	blue
ENSG00000138760	blue
ENSG00000138764	blue
ENSG00000138767	blue
ENSG00000138768	blue
ENSG00000138777	blue
ENSG00000138802	blue
ENSG00000138814	blue
ENSG00000145331	blue
ENSG00000145332	blue
ENSG00000145354	blue
ENSG00000145365	blue
ENSG00000145375	blue
ENSG00000145388	blue
ENSG00000145390	blue
ENSG00000145439	blue
ENSG00000150625	blue
ENSG00000150627	blue
ENSG00000151247	blue
ENSG00000151466	blue
ENSG00000151806	blue
ENSG00000151834	blue
ENSG00000153130	blue
ENSG00000153132	blue
ENSG00000153147	blue
ENSG00000156136	blue
ENSG00000157869	blue
ENSG00000163069	blue
ENSG00000163138	blue
ENSG00000163281	blue
ENSG00000163291	blue
ENSG00000163644	blue
ENSG00000163743	blue
ENSG00000164022	blue
ENSG00000164031	blue
ENSG00000164032	blue
ENSG00000164040	blue
ENSG00000164074	blue
ENSG00000164114	blue
ENSG00000164117	blue
ENSG00000164134	blue
ENSG00000164144	blue
ENSG00000164162	blue
ENSG00000164163	blue
ENSG00000164305	blue
ENSG00000168214	blue
ENSG00000168556	blue
ENSG00000168769	blue
ENSG00000168772	blue
ENSG00000169019	blue
ENSG00000169020	blue
ENSG00000169288	blue
ENSG00000169299	blue
ENSG00000170185	blue
ENSG00000170365	blue
ENSG00000170448	blue
ENSG00000170502	blue
ENSG00000170871	blue
ENSG00000172007	blue
ENSG00000173542	blue
ENSG00000174720	blue
ENSG00000174749	blue
ENSG00000174796	blue
ENSG00000174799	blue
ENSG00000177432	blue
ENSG00000177752	blue
ENSG00000179387	blue
ENSG00000180769	blue
ENSG00000189308	blue
ENSG00000196104	blue
ENSG00000201264	blue
ENSG00000201516	blue
ENSG00000202169	blue
ENSG00000202358	blue
ENSG00000224786	blue
ENSG00000243199	blue
ENSG00000245384	blue
ENSG00000250317	blue
ENSG00000250357	blue
ENSG00000250486	blue
ENSG00000252087	blue
ENSG00000259959	blue
ENSG00000260526	blue
ENSG00000260878	blue
ENSG00000269893	blue
ENSG00000272650	blue
ENSG00000272744	blue
ENSG00000272936	blue
ENSG00000273449	blue
ENSG00000275426	blue
ENSG00000279013	blue
ENSG00000279098	blue
ENSG00000279845	blue
ENSG00000283379	blue
ENSG00000015479	blue
ENSG00000037749	blue
ENSG00000038274	blue
ENSG00000047188	blue
ENSG00000049167	blue
ENSG00000055147	blue
ENSG00000064652	blue
ENSG00000068796	blue
ENSG00000072364	blue
ENSG00000081189	blue
ENSG00000083312	blue
ENSG00000085365	blue
ENSG00000091009	blue
ENSG00000112851	blue
ENSG00000112874	blue
ENSG00000112981	blue
ENSG00000112996	blue
ENSG00000113013	blue
ENSG00000113272	blue
ENSG00000113282	blue
ENSG00000113356	blue
ENSG00000113387	blue
ENSG00000113441	blue
ENSG00000113448	blue
ENSG00000113456	blue
ENSG00000113532	blue
ENSG00000113575	blue
ENSG00000113580	blue
ENSG00000113593	blue
ENSG00000113594	blue
ENSG00000113595	blue
ENSG00000113638	blue
ENSG00000113658	blue
ENSG00000113732	blue
ENSG00000113742	blue
ENSG00000118985	blue
ENSG00000119048	blue
ENSG00000120137	blue
ENSG00000120705	blue
ENSG00000120727	blue
ENSG00000122008	blue
ENSG00000129625	blue
ENSG00000131437	blue
ENSG00000131503	blue
ENSG00000132356	blue
ENSG00000132842	blue
ENSG00000134056	blue
ENSG00000134058	blue
ENSG00000134352	blue
ENSG00000134970	blue
ENSG00000134987	blue
ENSG00000145495	blue
ENSG00000145526	blue
ENSG00000145687	blue
ENSG00000145715	blue
ENSG00000145723	blue
ENSG00000145740	blue
ENSG00000145743	blue
ENSG00000145780	blue
ENSG00000145781	blue
ENSG00000145782	blue
ENSG00000145817	blue
ENSG00000145907	blue
ENSG00000146006	blue
ENSG00000150753	blue
ENSG00000151292	blue
ENSG00000151881	blue
ENSG00000152409	blue
ENSG00000152422	blue
ENSG00000152620	blue
ENSG00000152684	blue
ENSG00000153006	blue
ENSG00000153015	blue
ENSG00000153037	blue
ENSG00000153140	blue
ENSG00000153914	blue
ENSG00000154153	blue
ENSG00000155329	blue
ENSG00000155545	blue
ENSG00000155858	blue
ENSG00000155868	blue
ENSG00000157107	blue
ENSG00000158985	blue
ENSG00000158987	blue
ENSG00000164180	blue
ENSG00000164182	blue
ENSG00000164187	blue
ENSG00000164197	blue
ENSG00000164209	blue
ENSG00000164219	blue
ENSG00000164221	blue
ENSG00000164244	blue
ENSG00000164253	blue
ENSG00000164284	blue
ENSG00000164327	blue
ENSG00000164329	blue
ENSG00000164331	blue
ENSG00000164332	blue
ENSG00000164398	blue
ENSG00000164463	blue
ENSG00000164576	blue
ENSG00000164588	blue
ENSG00000164615	blue
ENSG00000168246	blue
ENSG00000168944	blue
ENSG00000169570	blue
ENSG00000170606	blue
ENSG00000172262	blue
ENSG00000172869	blue
ENSG00000174132	blue
ENSG00000174695	blue
ENSG00000176018	blue
ENSG00000176055	blue
ENSG00000177034	blue
ENSG00000177058	blue
ENSG00000177879	blue
ENSG00000177932	blue
ENSG00000181163	blue
ENSG00000181751	blue
ENSG00000181904	blue
ENSG00000182700	blue
ENSG00000185129	blue
ENSG00000185261	blue
ENSG00000185305	blue
ENSG00000186687	blue
ENSG00000188725	blue
ENSG00000197860	blue
ENSG00000198780	blue
ENSG00000198865	blue
ENSG00000199279	blue
ENSG00000204967	blue
ENSG00000217128	blue
ENSG00000221436	blue
ENSG00000238835	blue
ENSG00000248092	blue
ENSG00000251141	blue
ENSG00000260686	blue
ENSG00000271904	blue
ENSG00000272086	blue
ENSG00000272108	blue
ENSG00000272123	blue
ENSG00000272234	blue
ENSG00000272308	blue
ENSG00000272416	blue
ENSG00000279638	blue
ENSG00000279679	blue
ENSG00000001084	blue
ENSG00000001561	blue
ENSG00000007944	blue
ENSG00000009844	blue
ENSG00000010017	blue
ENSG00000013375	blue
ENSG00000025156	blue
ENSG00000028839	blue
ENSG00000031691	blue
ENSG00000047932	blue
ENSG00000057663	blue
ENSG00000060762	blue
ENSG00000065615	blue
ENSG00000074935	blue
ENSG00000079950	blue
ENSG00000081087	blue
ENSG00000083099	blue
ENSG00000083123	blue
ENSG00000091844	blue
ENSG00000096063	blue
ENSG00000111832	blue
ENSG00000111850	blue
ENSG00000111860	blue
ENSG00000111875	blue
ENSG00000111879	blue
ENSG00000111906	blue
ENSG00000112031	blue
ENSG00000112078	blue
ENSG00000112096	blue
ENSG00000112144	blue
ENSG00000112200	blue
ENSG00000112208	blue
ENSG00000112234	blue
ENSG00000112237	blue
ENSG00000112245	blue
ENSG00000112308	blue
ENSG00000112335	blue
ENSG00000112425	blue
ENSG00000112697	blue
ENSG00000112701	blue
ENSG00000118402	blue
ENSG00000118418	blue
ENSG00000118496	blue
ENSG00000118507	blue
ENSG00000119900	blue
ENSG00000120438	blue
ENSG00000123552	blue
ENSG00000124532	blue
ENSG00000124786	blue
ENSG00000124802	blue
ENSG00000130024	blue
ENSG00000135316	blue
ENSG00000135334	blue
ENSG00000135338	blue
ENSG00000135341	blue
ENSG00000135535	blue
ENSG00000137414	blue
ENSG00000146143	blue
ENSG00000146151	blue
ENSG00000146243	blue
ENSG00000146373	blue
ENSG00000146386	blue
ENSG00000146416	blue
ENSG00000146476	blue
ENSG00000153975	blue
ENSG00000153989	blue
ENSG00000155111	blue
ENSG00000158406	blue
ENSG00000168116	blue
ENSG00000168216	blue
ENSG00000168566	blue
ENSG00000172348	blue
ENSG00000172461	blue
ENSG00000172469	blue
ENSG00000185127	blue
ENSG00000188580	blue
ENSG00000189134	blue
ENSG00000196284	blue
ENSG00000196911	blue
ENSG00000197498	blue
ENSG00000198087	blue
ENSG00000198721	blue
ENSG00000198818	blue
ENSG00000201012	blue
ENSG00000204267	blue
ENSG00000204427	blue
ENSG00000205269	blue
ENSG00000207769	blue
ENSG00000213066	blue
ENSG00000224531	blue
ENSG00000228223	blue
ENSG00000228439	blue
ENSG00000232618	blue
ENSG00000235652	blue
ENSG00000238386	blue
ENSG00000260645	blue
ENSG00000261366	blue
ENSG00000269293	blue
ENSG00000270638	blue
ENSG00000271730	blue
ENSG00000271755	blue
ENSG00000272047	blue
ENSG00000272129	blue
ENSG00000272841	blue
ENSG00000273802	blue
ENSG00000277224	blue
ENSG00000277443	blue
ENSG00000278637	blue
ENSG00000004864	blue
ENSG00000005108	blue
ENSG00000006451	blue
ENSG00000006625	blue
ENSG00000006715	blue
ENSG00000008282	blue
ENSG00000010270	blue
ENSG00000048052	blue
ENSG00000071189	blue
ENSG00000071243	blue
ENSG00000075790	blue
ENSG00000086300	blue
ENSG00000105784	blue
ENSG00000105792	blue
ENSG00000105793	blue
ENSG00000105810	blue
ENSG00000105829	blue
ENSG00000105835	blue
ENSG00000105849	blue
ENSG00000105879	blue
ENSG00000105887	blue
ENSG00000105926	blue
ENSG00000105983	blue
ENSG00000106049	blue
ENSG00000106052	blue
ENSG00000106355	blue
ENSG00000106392	blue
ENSG00000106415	blue
ENSG00000106443	blue
ENSG00000106460	blue
ENSG00000106537	blue
ENSG00000106546	blue
ENSG00000122507	blue
ENSG00000122545	blue
ENSG00000122550	blue
ENSG00000122674	blue
ENSG00000122687	blue
ENSG00000122786	blue
ENSG00000126524	blue
ENSG00000127995	blue
ENSG00000128534	blue
ENSG00000128585	blue
ENSG00000128590	blue
ENSG00000128609	blue
ENSG00000132432	blue
ENSG00000135241	blue
ENSG00000135250	blue
ENSG00000136197	blue
ENSG00000136240	blue
ENSG00000146676	blue
ENSG00000146729	blue
ENSG00000146918	blue
ENSG00000153814	blue
ENSG00000153956	blue
ENSG00000157214	blue
ENSG00000157224	blue
ENSG00000164542	blue
ENSG00000164597	blue
ENSG00000164603	blue
ENSG00000169193	blue
ENSG00000170852	blue
ENSG00000172209	blue
ENSG00000172331	blue
ENSG00000177683	blue
ENSG00000180233	blue
ENSG00000180354	blue
ENSG00000184903	blue
ENSG00000187257	blue
ENSG00000196247	blue
ENSG00000196636	blue
ENSG00000197258	blue
ENSG00000198839	blue
ENSG00000198898	blue
ENSG00000200769	blue
ENSG00000201747	blue
ENSG00000219545	blue
ENSG00000224223	blue
ENSG00000224897	blue
ENSG00000227986	blue
ENSG00000231952	blue
ENSG00000234224	blue
ENSG00000234444	blue
ENSG00000234456	blue
ENSG00000237764	blue
ENSG00000243107	blue
ENSG00000253276	blue
ENSG00000261019	blue
ENSG00000272072	blue
ENSG00000272686	blue
ENSG00000272918	blue
ENSG00000273014	blue
ENSG00000003989	blue
ENSG00000023287	blue
ENSG00000040341	blue
ENSG00000048392	blue
ENSG00000064313	blue
ENSG00000067167	blue
ENSG00000070756	blue
ENSG00000076554	blue
ENSG00000085719	blue
ENSG00000104219	blue
ENSG00000104290	blue
ENSG00000104312	blue
ENSG00000104327	blue
ENSG00000104331	blue
ENSG00000104343	blue
ENSG00000104388	blue
ENSG00000104427	blue
ENSG00000104442	blue
ENSG00000104450	blue
ENSG00000104497	blue
ENSG00000104626	blue
ENSG00000104671	blue
ENSG00000104691	blue
ENSG00000104695	blue
ENSG00000104763	blue
ENSG00000104765	blue
ENSG00000120526	blue
ENSG00000120992	blue
ENSG00000121005	blue
ENSG00000123119	blue
ENSG00000123124	blue
ENSG00000129292	blue
ENSG00000131931	blue
ENSG00000132541	blue
ENSG00000133731	blue
ENSG00000137558	blue
ENSG00000137563	blue
ENSG00000137575	blue
ENSG00000147364	blue
ENSG00000147475	blue
ENSG00000147533	blue
ENSG00000147669	blue
ENSG00000147677	blue
ENSG00000147679	blue
ENSG00000147687	blue
ENSG00000154582	blue
ENSG00000155096	blue
ENSG00000155097	blue
ENSG00000155099	blue
ENSG00000155100	blue
ENSG00000155189	blue
ENSG00000155970	blue
ENSG00000155975	blue
ENSG00000156103	blue
ENSG00000156162	blue
ENSG00000164754	blue
ENSG00000164794	blue
ENSG00000164823	blue
ENSG00000164830	blue
ENSG00000164841	blue
ENSG00000164930	blue
ENSG00000164933	blue
ENSG00000164953	blue
ENSG00000164983	blue
ENSG00000168172	blue
ENSG00000168300	blue
ENSG00000169139	blue
ENSG00000170791	blue
ENSG00000171033	blue
ENSG00000172728	blue
ENSG00000175073	blue
ENSG00000175324	blue
ENSG00000175895	blue
ENSG00000176623	blue
ENSG00000176853	blue
ENSG00000180694	blue
ENSG00000183808	blue
ENSG00000185728	blue
ENSG00000186106	blue
ENSG00000187735	blue
ENSG00000189376	blue
ENSG00000198363	blue
ENSG00000205133	blue
ENSG00000205189	blue
ENSG00000206699	blue
ENSG00000221914	blue
ENSG00000245910	blue
ENSG00000246263	blue
ENSG00000252637	blue
ENSG00000253106	blue
ENSG00000253457	blue
ENSG00000255366	blue
ENSG00000260317	blue
ENSG00000260838	blue
ENSG00000261542	blue
ENSG00000271830	blue
ENSG00000272010	blue
ENSG00000272076	blue
ENSG00000272343	blue
ENSG00000272375	blue
ENSG00000272509	blue
ENSG00000273402	blue
ENSG00000280123	blue
ENSG00000011454	blue
ENSG00000056586	blue
ENSG00000099219	blue
ENSG00000106701	blue
ENSG00000106723	blue
ENSG00000106772	blue
ENSG00000106780	blue
ENSG00000106804	blue
ENSG00000107020	blue
ENSG00000107242	blue
ENSG00000107362	blue
ENSG00000119314	blue
ENSG00000119396	blue
ENSG00000119446	blue
ENSG00000119471	blue
ENSG00000120159	blue
ENSG00000120217	blue
ENSG00000122741	blue
ENSG00000134996	blue
ENSG00000135002	blue
ENSG00000135047	blue
ENSG00000135049	blue
ENSG00000135070	blue
ENSG00000136824	blue
ENSG00000136868	blue
ENSG00000136888	blue
ENSG00000136937	blue
ENSG00000136940	blue
ENSG00000137145	blue
ENSG00000147853	blue
ENSG00000147894	blue
ENSG00000148019	blue
ENSG00000148090	blue
ENSG00000148110	blue
ENSG00000148153	blue
ENSG00000148154	blue
ENSG00000155158	blue
ENSG00000165028	blue
ENSG00000165113	blue
ENSG00000171448	blue
ENSG00000175893	blue
ENSG00000176386	blue
ENSG00000186130	blue
ENSG00000188647	blue
ENSG00000196116	blue
ENSG00000197579	blue
ENSG00000205808	blue
ENSG00000214654	blue
ENSG00000219693	blue
ENSG00000221676	blue
ENSG00000230081	blue
ENSG00000243444	blue
ENSG00000260230	blue
ENSG00000260412	blue
ENSG00000272842	blue
ENSG00000272871	blue
ENSG00000273061	blue
ENSG00000273226	blue
ENSG00000274893	blue
ENSG00000015171	blue
ENSG00000019995	blue
ENSG00000065154	blue
ENSG00000072401	blue
ENSG00000077147	blue
ENSG00000095794	blue
ENSG00000099246	blue
ENSG00000099256	blue
ENSG00000107537	blue
ENSG00000107560	blue
ENSG00000107614	blue
ENSG00000107651	blue
ENSG00000107679	blue
ENSG00000107758	blue
ENSG00000107771	blue
ENSG00000107779	blue
ENSG00000107854	blue
ENSG00000107864	blue
ENSG00000107897	blue
ENSG00000107951	blue
ENSG00000108061	blue
ENSG00000108064	blue
ENSG00000108094	blue
ENSG00000108100	blue
ENSG00000108239	blue
ENSG00000119912	blue
ENSG00000119953	blue
ENSG00000119979	blue
ENSG00000122376	blue
ENSG00000122958	blue
ENSG00000136738	blue
ENSG00000136754	blue
ENSG00000136758	blue
ENSG00000138138	blue
ENSG00000138190	blue
ENSG00000138336	blue
ENSG00000148450	blue
ENSG00000148481	blue
ENSG00000148484	blue
ENSG00000148516	blue
ENSG00000148634	blue
ENSG00000148688	blue
ENSG00000148690	blue
ENSG00000148700	blue
ENSG00000148730	blue
ENSG00000150054	blue
ENSG00000150867	blue
ENSG00000151023	blue
ENSG00000151151	blue
ENSG00000151553	blue
ENSG00000151657	blue
ENSG00000151923	blue
ENSG00000152778	blue
ENSG00000156110	blue
ENSG00000156384	blue
ENSG00000156671	blue
ENSG00000165312	blue
ENSG00000165443	blue
ENSG00000165476	blue
ENSG00000165630	blue
ENSG00000165650	blue
ENSG00000165678	blue
ENSG00000165732	blue
ENSG00000165813	blue
ENSG00000165832	blue
ENSG00000165983	blue
ENSG00000165996	blue
ENSG00000165997	blue
ENSG00000166275	blue
ENSG00000168283	blue
ENSG00000169826	blue
ENSG00000170759	blue
ENSG00000171862	blue
ENSG00000173145	blue
ENSG00000175395	blue
ENSG00000177613	blue
ENSG00000180628	blue
ENSG00000196233	blue
ENSG00000196865	blue
ENSG00000198060	blue
ENSG00000198739	blue
ENSG00000198825	blue
ENSG00000198964	blue
ENSG00000201047	blue
ENSG00000204147	blue
ENSG00000207468	blue
ENSG00000213341	blue
ENSG00000214413	blue
ENSG00000220842	blue
ENSG00000221214	blue
ENSG00000227165	blue
ENSG00000235279	blue
ENSG00000238523	blue
ENSG00000259994	blue
ENSG00000260400	blue
ENSG00000261671	blue
ENSG00000265733	blue
ENSG00000270111	blue
ENSG00000011405	blue
ENSG00000064199	blue
ENSG00000073921	blue
ENSG00000074266	blue
ENSG00000076053	blue
ENSG00000077458	blue
ENSG00000077616	blue
ENSG00000109911	blue
ENSG00000110060	blue
ENSG00000110066	blue
ENSG00000110315	blue
ENSG00000110330	blue
ENSG00000110422	blue
ENSG00000129084	blue
ENSG00000137502	blue
ENSG00000137504	blue
ENSG00000137513	blue
ENSG00000137692	blue
ENSG00000137710	blue
ENSG00000137714	blue
ENSG00000148925	blue
ENSG00000148943	blue
ENSG00000148950	blue
ENSG00000149084	blue
ENSG00000149218	blue
ENSG00000149231	blue
ENSG00000149289	blue
ENSG00000149308	blue
ENSG00000150768	blue
ENSG00000151116	blue
ENSG00000152402	blue
ENSG00000154114	blue
ENSG00000166012	blue
ENSG00000166266	blue
ENSG00000166326	blue
ENSG00000166439	blue
ENSG00000166471	blue
ENSG00000166478	blue
ENSG00000166575	blue
ENSG00000168092	blue
ENSG00000168959	blue
ENSG00000169519	blue
ENSG00000170903	blue
ENSG00000170946	blue
ENSG00000171714	blue
ENSG00000175348	blue
ENSG00000175582	blue
ENSG00000176102	blue
ENSG00000177054	blue
ENSG00000180773	blue
ENSG00000182359	blue
ENSG00000183161	blue
ENSG00000184743	blue
ENSG00000185238	blue
ENSG00000186660	blue
ENSG00000196323	blue
ENSG00000197601	blue
ENSG00000205213	blue
ENSG00000205339	blue
ENSG00000212597	blue
ENSG00000214753	blue
ENSG00000222162	blue
ENSG00000224411	blue
ENSG00000227615	blue
ENSG00000238998	blue
ENSG00000252568	blue
ENSG00000257057	blue
ENSG00000260966	blue
ENSG00000279342	blue
ENSG00000005175	blue
ENSG00000015153	blue
ENSG00000017427	blue
ENSG00000023697	blue
ENSG00000023734	blue
ENSG00000048540	blue
ENSG00000059758	blue
ENSG00000060982	blue
ENSG00000061987	blue
ENSG00000064102	blue
ENSG00000064763	blue
ENSG00000072041	blue
ENSG00000075089	blue
ENSG00000080371	blue
ENSG00000087502	blue
ENSG00000091039	blue
ENSG00000102189	blue
ENSG00000110958	blue
ENSG00000111011	blue
ENSG00000111215	blue
ENSG00000111224	blue
ENSG00000111237	blue
ENSG00000111247	blue
ENSG00000111276	blue
ENSG00000111530	blue
ENSG00000111605	blue
ENSG00000111615	blue
ENSG00000111647	blue
ENSG00000111726	blue
ENSG00000111727	blue
ENSG00000111790	blue
ENSG00000118307	blue
ENSG00000118596	blue
ENSG00000120798	blue
ENSG00000120837	blue
ENSG00000121350	blue
ENSG00000122970	blue
ENSG00000123096	blue
ENSG00000123106	blue
ENSG00000127314	blue
ENSG00000129315	blue
ENSG00000129317	blue
ENSG00000133641	blue
ENSG00000133703	blue
ENSG00000135441	blue
ENSG00000135452	blue
ENSG00000135655	blue
ENSG00000136021	blue
ENSG00000136051	blue
ENSG00000136052	blue
ENSG00000139132	blue
ENSG00000139133	blue
ENSG00000139154	blue
ENSG00000139160	blue
ENSG00000139163	blue
ENSG00000139233	blue
ENSG00000139291	blue
ENSG00000139324	blue
ENSG00000139372	blue
ENSG00000151135	blue
ENSG00000151229	blue
ENSG00000151239	blue
ENSG00000152944	blue
ENSG00000155957	blue
ENSG00000161813	blue
ENSG00000166225	blue
ENSG00000166226	blue
ENSG00000166532	blue
ENSG00000169372	blue
ENSG00000171681	blue
ENSG00000173208	blue
ENSG00000173451	blue
ENSG00000173598	blue
ENSG00000174099	blue
ENSG00000174106	blue
ENSG00000174206	blue
ENSG00000174456	blue
ENSG00000175548	blue
ENSG00000177889	blue
ENSG00000177990	blue
ENSG00000179295	blue
ENSG00000183283	blue
ENSG00000187109	blue
ENSG00000189079	blue
ENSG00000197111	blue
ENSG00000198015	blue
ENSG00000205707	blue
ENSG00000207967	blue
ENSG00000211455	blue
ENSG00000212127	blue
ENSG00000212128	blue
ENSG00000212535	blue
ENSG00000227081	blue
ENSG00000229117	blue
ENSG00000255837	blue
ENSG00000256188	blue
ENSG00000256293	blue
ENSG00000256667	blue
ENSG00000256682	blue
ENSG00000256973	blue
ENSG00000257083	blue
ENSG00000257698	blue
ENSG00000257735	blue
ENSG00000261324	blue
ENSG00000265917	blue
ENSG00000273015	blue
ENSG00000273987	blue
ENSG00000273989	blue
ENSG00000274315	blue
ENSG00000274682	blue
ENSG00000274885	blue
ENSG00000274987	blue
ENSG00000275119	blue
ENSG00000275180	blue
ENSG00000275409	blue
ENSG00000275759	blue
ENSG00000275764	blue
ENSG00000275854	blue
ENSG00000275963	blue
ENSG00000276148	blue
ENSG00000277130	blue
ENSG00000277342	blue
ENSG00000278896	blue
ENSG00000280120	blue
ENSG00000005812	blue
ENSG00000023516	blue
ENSG00000032742	blue
ENSG00000083635	blue
ENSG00000083642	blue
ENSG00000102466	blue
ENSG00000102471	blue
ENSG00000102580	blue
ENSG00000102595	blue
ENSG00000102678	blue
ENSG00000102738	blue
ENSG00000102753	blue
ENSG00000102781	blue
ENSG00000102786	blue
ENSG00000118939	blue
ENSG00000120685	blue
ENSG00000121741	blue
ENSG00000123178	blue
ENSG00000125249	blue
ENSG00000132963	blue
ENSG00000133114	blue
ENSG00000134900	blue
ENSG00000136108	blue
ENSG00000136143	blue
ENSG00000136144	blue
ENSG00000136146	blue
ENSG00000136147	blue
ENSG00000136156	blue
ENSG00000136159	blue
ENSG00000139505	blue
ENSG00000139687	blue
ENSG00000139793	blue
ENSG00000139826	blue
ENSG00000150459	blue
ENSG00000151287	blue
ENSG00000151773	blue
ENSG00000152484	blue
ENSG00000152749	blue
ENSG00000175198	blue
ENSG00000178695	blue
ENSG00000179630	blue
ENSG00000180776	blue
ENSG00000184226	blue
ENSG00000186184	blue
ENSG00000188243	blue
ENSG00000189403	blue
ENSG00000201847	blue
ENSG00000204899	blue
ENSG00000215482	blue
ENSG00000238500	blue
ENSG00000239827	blue
ENSG00000261728	blue
ENSG00000273149	blue
ENSG00000273723	blue
ENSG00000276644	blue
ENSG00000276704	blue
ENSG00000276809	blue
ENSG00000277077	blue
ENSG00000277151	blue
ENSG00000278291	blue
ENSG00000279499	blue
ENSG00000011114	blue
ENSG00000053770	blue
ENSG00000066427	blue
ENSG00000070367	blue
ENSG00000092020	blue
ENSG00000092140	blue
ENSG00000100483	blue
ENSG00000100523	blue
ENSG00000100528	blue
ENSG00000100532	blue
ENSG00000100614	blue
ENSG00000100644	blue
ENSG00000100697	blue
ENSG00000100749	blue
ENSG00000100883	blue
ENSG00000100902	blue
ENSG00000100916	blue
ENSG00000119616	blue
ENSG00000125375	blue
ENSG00000126773	blue
ENSG00000126777	blue
ENSG00000126821	blue
ENSG00000129480	blue
ENSG00000129493	blue
ENSG00000129515	blue
ENSG00000139910	blue
ENSG00000139921	blue
ENSG00000139946	blue
ENSG00000139971	blue
ENSG00000139977	blue
ENSG00000150527	blue
ENSG00000151327	blue
ENSG00000151748	blue
ENSG00000153485	blue
ENSG00000154001	blue
ENSG00000156414	blue
ENSG00000165389	blue
ENSG00000165410	blue
ENSG00000165417	blue
ENSG00000165525	blue
ENSG00000165527	blue
ENSG00000165934	blue
ENSG00000168175	blue
ENSG00000168952	blue
ENSG00000170270	blue
ENSG00000170348	blue
ENSG00000179454	blue
ENSG00000179476	blue
ENSG00000180998	blue
ENSG00000182400	blue
ENSG00000186369	blue
ENSG00000196792	blue
ENSG00000197045	blue
ENSG00000198252	blue
ENSG00000198554	blue
ENSG00000198668	blue
ENSG00000200480	blue
ENSG00000201569	blue
ENSG00000201700	blue
ENSG00000202270	blue
ENSG00000202293	blue
ENSG00000212384	blue
ENSG00000239043	blue
ENSG00000241494	blue
ENSG00000257272	blue
ENSG00000258441	blue
ENSG00000259969	blue
ENSG00000262119	blue
ENSG00000274762	blue
ENSG00000275662	blue
ENSG00000064726	blue
ENSG00000069667	blue
ENSG00000069869	blue
ENSG00000069943	blue
ENSG00000069956	blue
ENSG00000074603	blue
ENSG00000081014	blue
ENSG00000103642	blue
ENSG00000104064	blue
ENSG00000104131	blue
ENSG00000104154	blue
ENSG00000104164	blue
ENSG00000104177	blue
ENSG00000114062	blue
ENSG00000128923	blue
ENSG00000128989	blue
ENSG00000134152	blue
ENSG00000137845	blue
ENSG00000138593	blue
ENSG00000138594	blue
ENSG00000138600	blue
ENSG00000138613	blue
ENSG00000140157	blue
ENSG00000140280	blue
ENSG00000140299	blue
ENSG00000140307	blue
ENSG00000140367	blue
ENSG00000140463	blue
ENSG00000140598	blue
ENSG00000140612	blue
ENSG00000151575	blue
ENSG00000157470	blue
ENSG00000166128	blue
ENSG00000166200	blue
ENSG00000166206	blue
ENSG00000166411	blue
ENSG00000166734	blue
ENSG00000166797	blue
ENSG00000166946	blue
ENSG00000169018	blue
ENSG00000169612	blue
ENSG00000171016	blue
ENSG00000171262	blue
ENSG00000180953	blue
ENSG00000182117	blue
ENSG00000185088	blue
ENSG00000197978	blue
ENSG00000198146	blue
ENSG00000199568	blue
ENSG00000200120	blue
ENSG00000212664	blue
ENSG00000233932	blue
ENSG00000255529	blue
ENSG00000259326	blue
ENSG00000259520	blue
ENSG00000259935	blue
ENSG00000271347	blue
ENSG00000273173	blue
ENSG00000274667	blue
ENSG00000277245	blue
ENSG00000278840	blue
ENSG00000279145	blue
ENSG00000083799	blue
ENSG00000102897	blue
ENSG00000103121	blue
ENSG00000103274	blue
ENSG00000103342	blue
ENSG00000103540	blue
ENSG00000121274	blue
ENSG00000122299	blue
ENSG00000132603	blue
ENSG00000134419	blue
ENSG00000135720	blue
ENSG00000155330	blue
ENSG00000161980	blue
ENSG00000166747	blue
ENSG00000167186	blue
ENSG00000170540	blue
ENSG00000181019	blue
ENSG00000182831	blue
ENSG00000185716	blue
ENSG00000187193	blue
ENSG00000196470	blue
ENSG00000197302	blue
ENSG00000205423	blue
ENSG00000260664	blue
ENSG00000260816	blue
ENSG00000274093	blue
ENSG00000275191	blue
ENSG00000279589	blue
[truncated: 15,660 more rows]

## Sheet: dlpfc
gene	module
ENSG00000049089	black
ENSG00000065600	black
ENSG00000116205	black
ENSG00000116489	black
ENSG00000116747	black
ENSG00000117335	black
ENSG00000117528	black
ENSG00000117697	black
ENSG00000117859	black
ENSG00000118298	black
ENSG00000121957	black
ENSG00000122435	black
ENSG00000126070	black
ENSG00000130695	black
ENSG00000136636	black
ENSG00000143315	black
ENSG00000143409	black
ENSG00000143418	black
ENSG00000159592	black
ENSG00000162702	black
ENSG00000169504	black
ENSG00000184005	black
ENSG00000185278	black
ENSG00000198625	black
ENSG00000198860	black
ENSG00000203865	black
ENSG00000225891	black
ENSG00000241395	black
ENSG00000257315	black
ENSG00000013441	black
ENSG00000018699	black
ENSG00000030419	black
ENSG00000071054	black
ENSG00000077380	black
ENSG00000085982	black
ENSG00000115392	black
ENSG00000115970	black
ENSG00000123636	black
ENSG00000124356	black
ENSG00000128708	black
ENSG00000132323	black
ENSG00000138035	black
ENSG00000143995	black
ENSG00000144468	black
ENSG00000158411	black
ENSG00000163166	black
ENSG00000168385	black
ENSG00000169554	black
ENSG00000170802	black
ENSG00000172086	black
ENSG00000173209	black
ENSG00000176771	black
ENSG00000183891	black
ENSG00000186522	black
ENSG00000225889	black
ENSG00000230002	black
ENSG00000236859	black
ENSG00000279166	black
ENSG00000073711	black
ENSG00000113971	black
ENSG00000114019	black
ENSG00000114439	black
ENSG00000114541	black
ENSG00000144848	black
ENSG00000158234	black
ENSG00000163428	black
ENSG00000163686	black
ENSG00000172888	black
ENSG00000177694	black
ENSG00000177873	black
ENSG00000181722	black
ENSG00000182504	black
ENSG00000183960	black
ENSG00000186001	black
ENSG00000213186	black
ENSG00000272758	black
ENSG00000035928	black
ENSG00000064042	black
ENSG00000075539	black
ENSG00000084093	black
ENSG00000109618	black
ENSG00000109787	black
ENSG00000138760	black
ENSG00000145331	black
ENSG00000163069	black
ENSG00000163322	black
ENSG00000164117	black
ENSG00000168152	black
ENSG00000168214	black
ENSG00000168228	black
ENSG00000197712	black
ENSG00000248019	black
ENSG00000251722	black
ENSG00000255458	black
ENSG00000272870	black
ENSG00000273247	black
ENSG00000044115	black
ENSG00000082196	black
ENSG00000112851	black
ENSG00000113658	black
ENSG00000132842	black
ENSG00000132846	black
ENSG00000152359	black
ENSG00000154124	black
ENSG00000164171	black
ENSG00000164904	black
ENSG00000170234	black
ENSG00000177058	black
ENSG00000213433	black
ENSG00000215158	black
ENSG00000250802	black
ENSG00000278900	black
ENSG00000279995	black
ENSG00000283498	black
ENSG00000013375	black
ENSG00000031691	black
ENSG00000112144	black
ENSG00000137269	black
ENSG00000153721	black
ENSG00000155111	black
ENSG00000161912	black
ENSG00000172197	black
ENSG00000198818	black
ENSG00000225793	black
ENSG00000228624	black
ENSG00000270419	black
ENSG00000001629	black
ENSG00000008311	black
ENSG00000011426	black
ENSG00000105810	black
ENSG00000105855	black
ENSG00000105856	black
ENSG00000106261	black
ENSG00000127990	black
ENSG00000146592	black
ENSG00000146842	black
ENSG00000154678	black
ENSG00000188732	black
ENSG00000198874	black
ENSG00000234358	black
ENSG00000066855	black
ENSG00000067167	black
ENSG00000091656	black
ENSG00000104375	black
ENSG00000104472	black
ENSG00000147488	black
ENSG00000147533	black
ENSG00000156162	black
ENSG00000168522	black
ENSG00000175305	black
ENSG00000180938	black
ENSG00000259891	black
ENSG00000095209	black
ENSG00000106829	black
ENSG00000107186	black
ENSG00000107362	black
ENSG00000119509	black
ENSG00000120162	black
ENSG00000136861	black
ENSG00000136938	black
ENSG00000155621	black
ENSG00000165185	black
ENSG00000214654	black
ENSG00000225706	black
ENSG00000065809	black
ENSG00000066468	black
ENSG00000099256	black
ENSG00000119906	black
ENSG00000119950	black
ENSG00000122863	black
ENSG00000138303	black
ENSG00000150093	black
ENSG00000156384	black
ENSG00000165406	black
ENSG00000165476	black
ENSG00000165609	black
ENSG00000172671	black
ENSG00000187164	black
ENSG00000213390	black
ENSG00000214067	black
ENSG00000225137	black
ENSG00000033327	black
ENSG00000073921	black
ENSG00000076053	black
ENSG00000121690	black
ENSG00000137710	black
ENSG00000137713	black
ENSG00000149089	black
ENSG00000149311	black
ENSG00000149485	black
ENSG00000152558	black
ENSG00000166086	black
ENSG00000175581	black
ENSG00000180423	black
ENSG00000181264	black
ENSG00000246067	black
ENSG00000259571	black
ENSG00000064102	black
ENSG00000066084	black
ENSG00000076513	black
ENSG00000089053	black
ENSG00000111266	black
ENSG00000135148	black
ENSG00000151239	black
ENSG00000169372	black
ENSG00000179104	black
ENSG00000185591	black
ENSG00000198001	black
ENSG00000257511	black
ENSG00000273015	black
ENSG00000102805	black
ENSG00000125247	black
ENSG00000136098	black
ENSG00000136144	black
ENSG00000139668	black
ENSG00000139737	black
ENSG00000165566	black
ENSG00000180776	black
ENSG00000182957	black
ENSG00000243406	black
ENSG00000272143	black
ENSG00000012983	black
ENSG00000080815	black
ENSG00000100441	black
ENSG00000100485	black
ENSG00000100697	black
ENSG00000100842	black
ENSG00000119638	black
ENSG00000129493	black
ENSG00000129515	black
ENSG00000140153	black
ENSG00000165934	black
ENSG00000182185	black
ENSG00000198252	black
ENSG00000215271	black
ENSG00000242085	black
ENSG00000269940	black
ENSG00000269958	black
ENSG00000279495	black
ENSG00000028528	black
ENSG00000035664	black
ENSG00000067141	black
ENSG00000103978	black
ENSG00000104133	black
ENSG00000117899	black
ENSG00000128915	black
ENSG00000137845	black
ENSG00000140262	black
ENSG00000140299	black
ENSG00000140575	black
ENSG00000159433	black
ENSG00000166797	black
ENSG00000198690	black
ENSG00000245849	black
ENSG00000245975	black
ENSG00000255529	black
ENSG00000278769	black
ENSG00000039068	black
ENSG00000067955	black
ENSG00000072736	black
ENSG00000072864	black
ENSG00000103449	black
ENSG00000103479	black
ENSG00000135720	black
ENSG00000140750	black
ENSG00000166164	black
ENSG00000206053	black
ENSG00000276791	black
ENSG00000280206	black
ENSG00000006042	black
ENSG00000008294	black
ENSG00000012048	black
ENSG00000068097	black
ENSG00000074356	black
ENSG00000092871	black
ENSG00000109089	black
ENSG00000132475	black
ENSG00000136451	black
ENSG00000167842	black
ENSG00000176974	black
ENSG00000213977	black
ENSG00000262877	black
ENSG00000267457	black
ENSG00000101695	black
ENSG00000141380	black
ENSG00000166845	black
ENSG00000170677	black
ENSG00000172466	black
ENSG00000176105	black
ENSG00000176890	black
ENSG00000176912	black
ENSG00000197563	black
ENSG00000263727	black
ENSG00000170949	black
ENSG00000182141	black
ENSG00000257103	black
ENSG00000267317	black
ENSG00000268521	black
ENSG00000269378	black
ENSG00000269386	black
ENSG00000275055	black
ENSG00000279161	black
ENSG00000078747	black
ENSG00000101166	black
ENSG00000101265	black
ENSG00000124224	black
ENSG00000154642	black
ENSG00000156239	black
ENSG00000100201	black
ENSG00000100242	black
ENSG00000231711	black
ENSG00000273096	black
ENSG00000046651	black
ENSG00000076770	black
ENSG00000101972	black
ENSG00000102158	black
ENSG00000123595	black
ENSG00000147050	black
ENSG00000165195	black
ENSG00000181544	black
ENSG00000185753	black
ENSG00000188153	black
ENSG00000004487	blue
ENSG00000023902	blue
ENSG00000054118	blue
ENSG00000057252	blue
ENSG00000084628	blue
ENSG00000085491	blue
ENSG00000090621	blue
ENSG00000116157	blue
ENSG00000116212	blue
ENSG00000116251	blue
ENSG00000116957	blue
ENSG00000117133	blue
ENSG00000117139	blue
ENSG00000117308	blue
ENSG00000117448	blue
ENSG00000117461	blue
ENSG00000117593	blue
ENSG00000117724	blue
ENSG00000118655	blue
ENSG00000121774	blue
ENSG00000122406	blue
ENSG00000123473	blue
ENSG00000132676	blue
ENSG00000132680	blue
ENSG00000132688	blue
ENSG00000134262	blue
ENSG00000134644	blue
ENSG00000134697	blue
ENSG00000134698	blue
ENSG00000135763	blue
ENSG00000135823	blue
ENSG00000135829	blue
ENSG00000135845	blue
ENSG00000137970	blue
ENSG00000142657	blue
ENSG00000142676	blue
ENSG00000142937	blue
ENSG00000143079	blue
ENSG00000143093	blue
ENSG00000143147	blue
ENSG00000143321	blue
ENSG00000143324	blue
ENSG00000143621	blue
ENSG00000146463	blue
ENSG00000159596	blue
ENSG00000160688	blue
ENSG00000162402	blue
ENSG00000162415	blue
ENSG00000162419	blue
ENSG00000162669	blue
ENSG00000162738	blue
ENSG00000162769	blue
ENSG00000162775	blue
ENSG00000163159	blue
ENSG00000163479	blue
ENSG00000164002	blue
ENSG00000177868	blue
ENSG00000177954	blue
ENSG00000180098	blue
ENSG00000180198	blue
ENSG00000181218	blue
ENSG00000183431	blue
ENSG00000183598	blue
ENSG00000183814	blue
ENSG00000184270	blue
ENSG00000185630	blue
ENSG00000186141	blue
ENSG00000188295	blue
ENSG00000196418	blue
ENSG00000196890	blue
ENSG00000198492	blue
ENSG00000203814	blue
ENSG00000204178	blue
ENSG00000204624	blue
ENSG00000214796	blue
ENSG00000230124	blue
ENSG00000231252	blue
ENSG00000234741	blue
ENSG00000271917	blue
ENSG00000272371	blue
ENSG00000277462	blue
ENSG00000035141	blue
ENSG00000071082	blue
ENSG00000079150	blue
ENSG00000084693	blue
ENSG00000114942	blue
ENSG00000114956	blue
ENSG00000115109	blue
ENSG00000115241	blue
ENSG00000115457	blue
ENSG00000115526	blue
ENSG00000115758	blue
ENSG00000115875	blue
ENSG00000115963	blue
ENSG00000119203	blue
ENSG00000121966	blue
ENSG00000125633	blue
ENSG00000134313	blue
ENSG00000134323	blue
ENSG00000135999	blue
ENSG00000136535	blue
ENSG00000136709	blue
ENSG00000138439	blue
ENSG00000144134	blue
ENSG00000144485	blue
ENSG00000144580	blue
ENSG00000152253	blue
ENSG00000155760	blue
ENSG00000163002	blue
ENSG00000163026	blue
ENSG00000163161	blue
ENSG00000168393	blue
ENSG00000168883	blue
ENSG00000171863	blue
ENSG00000172059	blue
ENSG00000176887	blue
ENSG00000197756	blue
ENSG00000204822	blue
ENSG00000213553	blue
ENSG00000221944	blue
ENSG00000228474	blue
ENSG00000230979	blue
ENSG00000231758	blue
ENSG00000233639	blue
ENSG00000233757	blue
ENSG00000233762	blue
ENSG00000251621	blue
ENSG00000257277	blue
ENSG00000271936	blue
ENSG00000273456	blue
ENSG00000001617	blue
ENSG00000041802	blue
ENSG00000044524	blue
ENSG00000057019	blue
ENSG00000068745	blue
ENSG00000073111	blue
ENSG00000114115	blue
ENSG00000114126	blue
ENSG00000114346	blue
ENSG00000114391	blue
ENSG00000114423	blue
ENSG00000114739	blue
ENSG00000114904	blue
ENSG00000144554	blue
ENSG00000144713	blue
ENSG00000144730	blue
ENSG00000144857	blue
ENSG00000145014	blue
ENSG00000153266	blue
ENSG00000162244	blue
ENSG00000163808	blue
ENSG00000163872	blue
ENSG00000163918	blue
ENSG00000164091	blue
ENSG00000168028	blue
ENSG00000168268	blue
ENSG00000168374	blue
ENSG00000169855	blue
ENSG00000169981	blue
ENSG00000170364	blue
ENSG00000170876	blue
ENSG00000172113	blue
ENSG00000172939	blue
ENSG00000175792	blue
ENSG00000178035	blue
ENSG00000182899	blue
ENSG00000184897	blue
ENSG00000185219	blue
ENSG00000188846	blue
ENSG00000196345	blue
ENSG00000226360	blue
ENSG00000228109	blue
ENSG00000228638	blue
ENSG00000229638	blue
ENSG00000238741	blue
ENSG00000242622	blue
ENSG00000259956	blue
ENSG00000272077	blue
ENSG00000275227	blue
ENSG00000013810	blue
ENSG00000078177	blue
ENSG00000084092	blue
ENSG00000109171	blue
ENSG00000109475	blue
ENSG00000118579	blue
ENSG00000121210	blue
ENSG00000132405	blue
ENSG00000137460	blue
ENSG00000138674	blue
ENSG00000138794	blue
ENSG00000138802	blue
ENSG00000142731	blue
ENSG00000145216	blue
ENSG00000145247	blue
ENSG00000145348	blue
ENSG00000145365	blue
ENSG00000145386	blue
ENSG00000145425	blue
ENSG00000145431	blue
ENSG00000163297	blue
ENSG00000163682	blue
ENSG00000164104	blue
ENSG00000168826	blue
ENSG00000179967	blue
ENSG00000196503	blue
ENSG00000197894	blue
ENSG00000201297	blue
ENSG00000226950	blue
ENSG00000241741	blue
ENSG00000248719	blue
ENSG00000260296	blue
ENSG00000268471	blue
ENSG00000272677	blue
ENSG00000049192	blue
ENSG00000064692	blue
ENSG00000087206	blue
ENSG00000112855	blue
ENSG00000113368	blue
ENSG00000113569	blue
ENSG00000113648	blue
ENSG00000113712	blue
ENSG00000122203	blue
ENSG00000134057	blue
ENSG00000145592	blue
ENSG00000145703	blue
ENSG00000145741	blue
ENSG00000145908	blue
ENSG00000145919	blue
ENSG00000153044	blue
ENSG00000164241	blue
ENSG00000164587	blue
ENSG00000164611	blue
ENSG00000172262	blue
ENSG00000181104	blue
ENSG00000186468	blue
ENSG00000197083	blue
ENSG00000197451	blue
ENSG00000204628	blue
ENSG00000226221	blue
ENSG00000229119	blue
ENSG00000240376	blue
ENSG00000245526	blue
ENSG00000250472	blue
ENSG00000026950	blue
ENSG00000066379	blue
ENSG00000079931	blue
ENSG00000111846	blue
ENSG00000112029	blue
ENSG00000112039	blue
ENSG00000112167	blue
ENSG00000112182	blue
ENSG00000112306	blue
ENSG00000112763	blue
ENSG00000124562	blue
ENSG00000124571	blue
ENSG00000124575	blue
ENSG00000124610	blue
ENSG00000124635	blue
ENSG00000124641	blue
ENSG00000124766	blue
ENSG00000124789	blue
ENSG00000130396	blue
ENSG00000135540	blue
ENSG00000137185	blue
ENSG00000137252	blue
ENSG00000137274	blue
ENSG00000146109	blue
ENSG00000146112	blue
ENSG00000146143	blue
ENSG00000146243	blue
ENSG00000146425	blue
ENSG00000146426	blue
ENSG00000156508	blue
ENSG00000158373	blue
ENSG00000158406	blue
ENSG00000158691	blue
ENSG00000164434	blue
ENSG00000164663	blue
ENSG00000168298	blue
ENSG00000170734	blue
ENSG00000178409	blue
ENSG00000180822	blue
ENSG00000181524	blue
ENSG00000184486	blue
ENSG00000185130	blue
ENSG00000187837	blue
ENSG00000187987	blue
ENSG00000189367	blue
ENSG00000196747	blue
ENSG00000197061	blue
ENSG00000198755	blue
ENSG00000204366	blue
ENSG00000204392	blue
ENSG00000204435	blue
ENSG00000204713	blue
ENSG00000212802	blue
ENSG00000213079	blue
ENSG00000213722	blue
ENSG00000228415	blue
ENSG00000230202	blue
ENSG00000231500	blue
ENSG00000233822	blue
ENSG00000273703	blue
ENSG00000273802	blue
ENSG00000274267	blue
ENSG00000274290	blue
ENSG00000274618	blue
ENSG00000274641	blue
ENSG00000274750	blue
ENSG00000274997	blue
ENSG00000275221	blue
ENSG00000275714	blue
ENSG00000276180	blue
ENSG00000276410	blue
ENSG00000277075	blue
ENSG00000277157	blue
ENSG00000277224	blue
ENSG00000277775	blue
ENSG00000278272	blue
ENSG00000278463	blue
ENSG00000278588	blue
ENSG00000278637	blue
ENSG00000278705	blue
ENSG00000278828	blue
ENSG00000004866	blue
ENSG00000006634	blue
ENSG00000049541	blue
ENSG00000064419	blue
ENSG00000075213	blue
ENSG00000075223	blue
ENSG00000077080	blue
ENSG00000091732	blue
ENSG00000105928	blue
ENSG00000106086	blue
ENSG00000106245	blue
ENSG00000106268	blue
ENSG00000106341	blue
ENSG00000106462	blue
ENSG00000106477	blue
ENSG00000106554	blue
ENSG00000106571	blue
ENSG00000128602	blue
ENSG00000131558	blue
ENSG00000152926	blue
ENSG00000157212	blue
ENSG00000157800	blue
ENSG00000158321	blue
ENSG00000164600	blue
ENSG00000164610	blue
ENSG00000164713	blue
ENSG00000166529	blue
ENSG00000196584	blue
ENSG00000196652	blue
ENSG00000197024	blue
ENSG00000198556	blue
ENSG00000207547	blue
ENSG00000213462	blue
ENSG00000228409	blue
ENSG00000230042	blue
ENSG00000230383	blue
ENSG00000239419	blue
ENSG00000241127	blue
ENSG00000241258	blue
ENSG00000253276	blue
ENSG00000283041	blue
ENSG00000008988	blue
ENSG00000070501	blue
ENSG00000104408	blue
ENSG00000104517	blue
ENSG00000104738	blue
ENSG00000129696	blue
ENSG00000133740	blue
ENSG00000133874	blue
ENSG00000147316	blue
ENSG00000147535	blue
ENSG00000147604	blue
ENSG00000147677	blue
ENSG00000155926	blue
ENSG00000156482	blue
ENSG00000156802	blue
ENSG00000170631	blue
ENSG00000179886	blue
ENSG00000183309	blue
ENSG00000187840	blue
ENSG00000196150	blue
ENSG00000197265	blue
ENSG00000205268	blue
ENSG00000207816	blue
ENSG00000213563	blue
ENSG00000241852	blue
ENSG00000251468	blue
ENSG00000253230	blue
ENSG00000254048	blue
ENSG00000254377	blue
ENSG00000260949	blue
ENSG00000044459	blue
ENSG00000066697	blue
ENSG00000106803	blue
ENSG00000119333	blue
ENSG00000119392	blue
ENSG00000130713	blue
ENSG00000136830	blue
ENSG00000136875	blue
ENSG00000136888	blue
ENSG00000136891	blue
ENSG00000136942	blue
ENSG00000137054	blue
ENSG00000137142	blue
ENSG00000137154	blue
ENSG00000147862	blue
ENSG00000148303	blue
ENSG00000165119	blue
ENSG00000171843	blue
ENSG00000172159	blue
ENSG00000178031	blue
ENSG00000213866	blue
ENSG00000230207	blue
ENSG00000234160	blue
ENSG00000236404	blue
ENSG00000236801	blue
ENSG00000263790	blue
ENSG00000059573	blue
ENSG00000099284	blue
ENSG00000107443	blue
ENSG00000107937	blue
ENSG00000119969	blue
ENSG00000138160	blue
ENSG00000138326	blue
ENSG00000148516	blue
ENSG00000152455	blue
ENSG00000156398	blue
ENSG00000156650	blue
ENSG00000165511	blue
ENSG00000165626	blue
ENSG00000169740	blue
ENSG00000174721	blue
ENSG00000175029	blue
ENSG00000180592	blue
ENSG00000182010	blue
ENSG00000187134	blue
ENSG00000198728	blue
ENSG00000198873	blue
ENSG00000213551	blue
ENSG00000236552	blue
ENSG00000064309	blue
ENSG00000066382	blue
ENSG00000074319	blue
ENSG00000077514	blue
ENSG00000086848	blue
ENSG00000086991	blue
ENSG00000110492	blue
ENSG00000110660	blue
ENSG00000110700	blue
ENSG00000118181	blue
ENSG00000135387	blue
ENSG00000146670	blue
ENSG00000149136	blue
ENSG00000149273	blue
ENSG00000149554	blue
ENSG00000149806	blue
ENSG00000156587	blue
ENSG00000156603	blue
ENSG00000157570	blue
ENSG00000159063	blue
ENSG00000165526	blue
ENSG00000166250	blue
ENSG00000166441	blue
ENSG00000166478	blue
ENSG00000166788	blue
ENSG00000167771	blue
ENSG00000172409	blue
ENSG00000173457	blue
ENSG00000173914	blue
ENSG00000175390	blue
ENSG00000176973	blue
ENSG00000177054	blue
ENSG00000177600	blue
ENSG00000183161	blue
ENSG00000186104	blue
ENSG00000187049	blue
ENSG00000196655	blue
ENSG00000207971	blue
ENSG00000214756	blue
ENSG00000244313	blue
ENSG00000254905	blue
ENSG00000255062	blue
ENSG00000255248	blue
ENSG00000257086	blue
ENSG00000075856	blue
ENSG00000089009	blue
ENSG00000089157	blue
ENSG00000089234	blue
ENSG00000110987	blue
ENSG00000111224	blue
ENSG00000111247	blue
ENSG00000111361	blue
ENSG00000111364	blue
ENSG00000111445	blue
ENSG00000111653	blue
ENSG00000111786	blue
ENSG00000123066	blue
ENSG00000123349	blue
ENSG00000134291	blue
ENSG00000134532	blue
ENSG00000135097	blue
ENSG00000135390	blue
ENSG00000135446	blue
ENSG00000139239	blue
ENSG00000139354	blue
ENSG00000139372	blue
ENSG00000139651	blue
ENSG00000155974	blue
ENSG00000166532	blue
ENSG00000167272	blue
ENSG00000171792	blue
ENSG00000175183	blue
ENSG00000176894	blue
ENSG00000177084	blue
ENSG00000178882	blue
ENSG00000184047	blue
ENSG00000184445	blue
ENSG00000185344	blue
ENSG00000185480	blue
ENSG00000189046	blue
ENSG00000196531	blue
ENSG00000196935	blue
ENSG00000197728	blue
ENSG00000213442	blue
ENSG00000255864	blue
ENSG00000258199	blue
ENSG00000276136	blue
ENSG00000122026	blue
ENSG00000134901	blue
ENSG00000136108	blue
ENSG00000136141	blue
ENSG00000139675	blue
ENSG00000153487	blue
ENSG00000180730	blue
ENSG00000235875	blue
ENSG00000274204	blue
ENSG00000042088	blue
ENSG00000053254	blue
ENSG00000054654	blue
ENSG00000066629	blue
ENSG00000092199	blue
ENSG00000092330	blue
ENSG00000100445	blue
ENSG00000100526	blue
ENSG00000100603	blue
ENSG00000100632	blue
ENSG00000100823	blue
ENSG00000100968	blue
ENSG00000126773	blue
ENSG00000127152	blue
ENSG00000129534	blue
ENSG00000151445	blue
ENSG00000151838	blue
ENSG00000165501	blue
ENSG00000165804	blue
ENSG00000170468	blue
ENSG00000170779	blue
ENSG00000172590	blue
ENSG00000186960	blue
ENSG00000196943	blue
ENSG00000198554	blue
ENSG00000205659	blue
ENSG00000205978	blue
ENSG00000213741	blue
ENSG00000224861	blue
ENSG00000232573	blue
ENSG00000241494	blue
ENSG00000252481	blue
ENSG00000257126	blue
ENSG00000092470	blue
ENSG00000104064	blue
ENSG00000134138	blue
ENSG00000136425	blue
ENSG00000137814	blue
ENSG00000138606	blue
ENSG00000138617	blue
ENSG00000140455	blue
ENSG00000140525	blue
ENSG00000140543	blue
ENSG00000140598	blue
ENSG00000151575	blue
ENSG00000168806	blue
ENSG00000170776	blue
ENSG00000171763	blue
ENSG00000174444	blue
ENSG00000174498	blue
ENSG00000176371	blue
ENSG00000177082	blue
ENSG00000182774	blue
ENSG00000197978	blue
ENSG00000198826	blue
ENSG00000198901	blue
ENSG00000234797	blue
ENSG00000255769	blue
ENSG00000259429	blue
ENSG00000260608	blue
ENSG00000261478	blue
ENSG00000274444	blue
ENSG00000005189	blue
ENSG00000006194	blue
ENSG00000065427	blue
ENSG00000085721	blue
ENSG00000102984	blue
ENSG00000103051	blue
ENSG00000103194	blue
ENSG00000103274	blue
ENSG00000103460	blue
ENSG00000125107	blue
ENSG00000134419	blue
ENSG00000155592	blue
ENSG00000156853	blue
ENSG00000157349	blue
ENSG00000162063	blue
ENSG00000162086	blue
ENSG00000167526	blue
ENSG00000171490	blue
ENSG00000180035	blue
ENSG00000189091	blue
ENSG00000196470	blue
ENSG00000224578	blue
ENSG00000248124	blue
ENSG00000260083	blue
ENSG00000260306	blue
ENSG00000260350	blue
ENSG00000005156	blue
ENSG00000068489	blue
ENSG00000108298	blue
ENSG00000108389	blue
ENSG00000108424	blue
ENSG00000108559	blue
ENSG00000109084	blue
ENSG00000125691	blue
ENSG00000129197	blue
ENSG00000131469	blue
ENSG00000133193	blue
ENSG00000141219	blue
ENSG00000141378	blue
ENSG00000141499	blue
ENSG00000141562	blue
ENSG00000159210	blue
ENSG00000161647	blue
ENSG00000161970	blue
ENSG00000163597	blue
ENSG00000166582	blue
ENSG00000167447	blue
ENSG00000167536	blue
ENSG00000167693	blue
ENSG00000167721	blue
ENSG00000172809	blue
ENSG00000175061	blue
ENSG00000176208	blue
ENSG00000182963	blue
ENSG00000183684	blue
ENSG00000184619	blue
ENSG00000186532	blue
ENSG00000187607	blue
ENSG00000198242	blue
ENSG00000206954	blue
ENSG00000249459	blue
ENSG00000250462	blue
ENSG00000252835	blue
ENSG00000256806	blue
ENSG00000263266	blue
ENSG00000263786	blue
ENSG00000263809	blue
ENSG00000264885	blue
ENSG00000265148	blue
ENSG00000265800	blue
ENSG00000273576	blue
ENSG00000275902	blue
ENSG00000279744	blue
ENSG00000101546	blue
ENSG00000128789	blue
ENSG00000134278	blue
ENSG00000134779	blue
ENSG00000141391	blue
ENSG00000170558	blue
ENSG00000178184	blue
ENSG00000187323	blue
ENSG00000196628	blue
ENSG00000231824	blue
ENSG00000235552	blue
ENSG00000264247	blue
ENSG00000063177	blue
ENSG00000064547	blue
ENSG00000071564	blue
ENSG00000074219	blue
ENSG00000077312	blue
ENSG00000079462	blue
ENSG00000083814	blue
ENSG00000083817	blue
ENSG00000083828	blue
ENSG00000083845	blue
ENSG00000104824	blue
ENSG00000104889	blue
ENSG00000105202	blue
ENSG00000105372	blue
ENSG00000105373	blue
ENSG00000105640	blue
ENSG00000115268	blue
ENSG00000129351	blue
ENSG00000130255	blue
ENSG00000130332	blue
ENSG00000130544	blue
ENSG00000131845	blue
ENSG00000132016	blue
ENSG00000142534	blue
ENSG00000142541	blue
ENSG00000152443	blue
ENSG00000152454	blue
ENSG00000153885	blue
ENSG00000160229	blue
ENSG00000161888	blue
ENSG00000167460	blue
ENSG00000167670	blue
ENSG00000167785	blue
ENSG00000170889	blue
ENSG00000171466	blue
ENSG00000171649	blue
ENSG00000173480	blue
ENSG00000176619	blue
ENSG00000178229	blue
ENSG00000178464	blue
ENSG00000180855	blue
ENSG00000180884	blue
ENSG00000182986	blue
ENSG00000183647	blue
ENSG00000183850	blue
ENSG00000184635	blue
ENSG00000186026	blue
ENSG00000186300	blue
ENSG00000188033	blue
ENSG00000188785	blue
ENSG00000196081	blue
ENSG00000196267	blue
ENSG00000197128	blue
ENSG00000197647	blue
ENSG00000198429	blue
ENSG00000198551	blue
ENSG00000204519	blue
ENSG00000213762	blue
ENSG00000213967	blue
ENSG00000221983	blue
ENSG00000233927	blue
ENSG00000237440	blue
ENSG00000242615	blue
ENSG00000251369	blue
ENSG00000258405	blue
ENSG00000262484	blue
ENSG00000267508	blue
ENSG00000267886	blue
ENSG00000269825	blue
ENSG00000269834	blue
ENSG00000269837	blue
ENSG00000270248	blue
ENSG00000278129	blue
ENSG00000279407	blue
ENSG00000283108	blue
ENSG00000283201	blue
ENSG00000087586	blue
ENSG00000088305	blue
ENSG00000088325	blue
ENSG00000101004	blue
ENSG00000101052	blue
ENSG00000101138	blue
ENSG00000101146	blue
ENSG00000101193	blue
ENSG00000101236	blue
ENSG00000101407	blue
ENSG00000101442	blue
ENSG00000101447	blue
ENSG00000124151	blue
ENSG00000124194	blue
ENSG00000124207	blue
ENSG00000132661	blue
ENSG00000132792	blue
ENSG00000171858	blue
ENSG00000172315	blue
ENSG00000173404	blue
ENSG00000177410	blue
ENSG00000184402	blue
ENSG00000196132	blue
ENSG00000227063	blue
ENSG00000247315	blue
ENSG00000142197	blue
ENSG00000156273	blue
ENSG00000157540	blue
ENSG00000159131	blue
ENSG00000160208	blue
ENSG00000160298	blue
ENSG00000160310	blue
ENSG00000215424	blue
ENSG00000228137	blue
ENSG00000056487	blue
ENSG00000077942	blue
ENSG00000099889	blue
ENSG00000099901	blue
ENSG00000100028	blue
ENSG00000100129	blue
ENSG00000100271	blue
ENSG00000100316	blue
ENSG00000100353	blue
ENSG00000100410	blue
ENSG00000100422	blue
ENSG00000100426	blue
ENSG00000178026	blue
ENSG00000185252	blue
ENSG00000189060	blue
ENSG00000228274	blue
ENSG00000056277	blue
ENSG00000090776	blue
ENSG00000101811	blue
ENSG00000102043	blue
ENSG00000102098	blue
ENSG00000102317	blue
ENSG00000102383	blue
ENSG00000102384	blue
ENSG00000126756	blue
ENSG00000126970	blue
ENSG00000130826	blue
ENSG00000147140	blue
ENSG00000147403	blue
ENSG00000156697	blue
ENSG00000165288	blue
ENSG00000183943	blue
ENSG00000196459	blue
ENSG00000196632	blue
ENSG00000196741	blue
ENSG00000196767	blue
ENSG00000198034	blue
ENSG00000198918	blue
ENSG00000198960	blue
ENSG00000205542	blue
ENSG00000227486	blue
ENSG00000230844	blue
ENSG00000241343	blue
ENSG00000279528	blue
ENSG00000185275	blue
ENSG00000058668	brown
ENSG00000067606	brown
ENSG00000076864	brown
ENSG00000079277	brown
ENSG00000084070	brown
ENSG00000097021	brown
ENSG00000116147	brown
ENSG00000116254	brown
ENSG00000116544	brown
ENSG00000116604	brown
ENSG00000116698	brown
ENSG00000116731	brown
ENSG00000116883	brown
ENSG00000117013	brown
ENSG00000117154	brown
ENSG00000117425	brown
ENSG00000121753	brown
ENSG00000121769	brown
ENSG00000121904	brown
ENSG00000121905	brown
ENSG00000127124	brown
ENSG00000130766	brown
ENSG00000131697	brown
ENSG00000132881	brown
ENSG00000135749	brown
ENSG00000142949	brown
ENSG00000143126	brown
ENSG00000143502	brown
ENSG00000143850	brown
ENSG00000149527	brown
ENSG00000152092	brown
ENSG00000154370	brown
ENSG00000156097	brown
ENSG00000157933	brown
ENSG00000158008	brown
ENSG00000158286	brown
ENSG00000158748	brown
ENSG00000158828	brown
ENSG00000159363	brown
ENSG00000160097	brown
ENSG00000160785	brown
ENSG00000162706	brown
ENSG00000162722	brown
ENSG00000162728	brown
ENSG00000162931	brown
ENSG00000169991	brown
ENSG00000170382	brown
ENSG00000171603	brown
ENSG00000177181	brown
ENSG00000177272	brown
ENSG00000183114	brown
ENSG00000183317	brown
ENSG00000187730	brown
ENSG00000188859	brown
ENSG00000196581	brown
ENSG00000197106	brown
ENSG00000198793	brown
ENSG00000198929	brown
ENSG00000213088	brown
ENSG00000214193	brown
ENSG00000224348	brown
ENSG00000260941	brown
ENSG00000272031	brown
ENSG00000280222	brown
ENSG00000003137	brown
ENSG00000040933	brown
ENSG00000048991	brown
ENSG00000054356	brown
ENSG00000055813	brown
ENSG00000057935	brown
ENSG00000066248	brown
ENSG00000068024	brown
ENSG00000072195	brown
ENSG00000075340	brown
ENSG00000075426	brown
ENSG00000084731	brown
ENSG00000115041	brown
ENSG00000115194	brown
ENSG00000115306	brown
ENSG00000119865	brown
ENSG00000123989	brown
ENSG00000127824	brown
ENSG00000135622	brown
ENSG00000135956	brown
ENSG00000135973	brown
ENSG00000136002	brown
ENSG00000138031	brown
ENSG00000138100	brown
ENSG00000144152	brown
ENSG00000152154	brown
ENSG00000153563	brown
ENSG00000162951	brown
ENSG00000162975	brown
ENSG00000162981	brown
ENSG00000163013	brown
ENSG00000163793	brown
ENSG00000170485	brown
ENSG00000171094	brown
ENSG00000171450	brown
ENSG00000184261	brown
ENSG00000188011	brown
ENSG00000196872	brown
ENSG00000198369	brown
ENSG00000204588	brown
ENSG00000214694	brown
ENSG00000232034	brown
ENSG00000235026	brown
ENSG00000236760	brown
ENSG00000272944	brown
ENSG00000278962	brown
ENSG00000007402	brown
ENSG00000010322	brown
ENSG00000074416	brown
ENSG00000075785	brown
ENSG00000088538	brown
ENSG00000088727	brown
ENSG00000090534	brown
ENSG00000114554	brown
ENSG00000114812	brown
ENSG00000114861	brown
ENSG00000114867	brown
ENSG00000119227	brown
ENSG00000134072	brown
ENSG00000144550	brown
ENSG00000144671	brown
ENSG00000144677	brown
ENSG00000144712	brown
ENSG00000145016	brown
ENSG00000145194	brown
ENSG00000145198	brown
ENSG00000157087	brown
ENSG00000157388	brown
ENSG00000158258	brown
ENSG00000160145	brown
ENSG00000163704	brown
ENSG00000163888	brown
ENSG00000163975	brown
ENSG00000164061	brown
ENSG00000172940	brown
ENSG00000173175	brown
ENSG00000175040	brown
ENSG00000182568	brown
ENSG00000182606	brown
ENSG00000196220	brown
ENSG00000214552	brown
ENSG00000221955	brown
ENSG00000261786	brown
ENSG00000281708	brown
ENSG00000013288	brown
ENSG00000074211	brown
ENSG00000130997	brown
ENSG00000151612	brown
ENSG00000152969	brown
ENSG00000159733	brown
ENSG00000181215	brown
ENSG00000197386	brown
ENSG00000249006	brown
ENSG00000249896	brown
ENSG00000251333	brown
ENSG00000283183	brown
ENSG00000050767	brown
ENSG00000070808	brown
ENSG00000072682	brown
ENSG00000078295	brown
ENSG00000113749	brown
ENSG00000113763	brown
ENSG00000123643	brown
ENSG00000145911	brown
ENSG00000145934	brown
ENSG00000155506	brown
ENSG00000155846	brown
ENSG00000156453	brown
ENSG00000158458	brown
ENSG00000164236	brown
ENSG00000169220	brown
ENSG00000169862	brown
ENSG00000171992	brown
ENSG00000173210	brown
ENSG00000175414	brown
ENSG00000175745	brown
ENSG00000177453	brown
ENSG00000182230	brown
ENSG00000184349	brown
ENSG00000187678	brown
ENSG00000197043	brown
ENSG00000204677	brown
ENSG00000215218	brown
ENSG00000240764	brown
ENSG00000243232	brown
ENSG00000249684	brown
ENSG00000250056	brown
ENSG00000096070	brown
ENSG00000112033	brown
ENSG00000112053	brown
ENSG00000112137	brown
ENSG00000112530	brown
ENSG00000112699	brown
ENSG00000112759	brown
ENSG00000124493	brown
ENSG00000124496	brown
ENSG00000124507	brown
ENSG00000124613	brown
ENSG00000124772	brown
ENSG00000124788	brown
ENSG00000146216	brown
ENSG00000146221	brown
ENSG00000152034	brown
ENSG00000156564	brown
ENSG00000178233	brown
ENSG00000185345	brown
ENSG00000197283	brown
ENSG00000204052	brown
ENSG00000204310	brown
ENSG00000204314	brown
ENSG00000204681	brown
ENSG00000226454	brown
ENSG00000231925	brown
ENSG00000236075	brown
ENSG00000008256	brown
ENSG00000058404	brown
ENSG00000106089	brown
ENSG00000106484	brown
ENSG00000106526	brown
ENSG00000128564	brown
ENSG00000130226	brown
ENSG00000155034	brown
ENSG00000155093	brown
ENSG00000160963	brown
ENSG00000164715	brown
ENSG00000164742	brown
ENSG00000164916	brown
ENSG00000177679	brown
ENSG00000183166	brown
ENSG00000185274	brown
ENSG00000186472	brown
ENSG00000196313	brown
ENSG00000230487	brown
ENSG00000261115	brown
ENSG00000261624	brown
ENSG00000272391	brown
ENSG00000272899	brown
ENSG00000008853	brown
ENSG00000104635	brown
ENSG00000147454	brown
ENSG00000147724	brown
ENSG00000164733	brown
ENSG00000167702	brown
ENSG00000168490	brown
ENSG00000168546	brown
ENSG00000169427	brown
ENSG00000178209	brown
ENSG00000180921	brown
ENSG00000181790	brown
ENSG00000183117	brown
ENSG00000197217	brown
ENSG00000198010	brown
ENSG00000247317	brown
ENSG00000254348	brown
ENSG00000254615	brown
ENSG00000255182	brown
ENSG00000281961	brown
ENSG00000282160	brown
ENSG00000282692	brown
ENSG00000070601	brown
ENSG00000078725	brown
ENSG00000095203	brown
ENSG00000095370	brown
ENSG00000107185	brown
ENSG00000107263	brown
ENSG00000107282	brown
ENSG00000122733	brown
ENSG00000136848	brown
ENSG00000136928	brown
ENSG00000137103	brown
ENSG00000147912	brown
ENSG00000148356	brown
ENSG00000148408	brown
ENSG00000160323	brown
ENSG00000160408	brown
ENSG00000165238	brown
ENSG00000165643	brown
ENSG00000167103	brown
ENSG00000176884	brown
ENSG00000187984	brown
ENSG00000196990	brown
ENSG00000198853	brown
ENSG00000204352	brown
ENSG00000232434	brown
ENSG00000235106	brown
ENSG00000281205	brown
ENSG00000043591	brown
ENSG00000047056	brown
ENSG00000095713	brown
ENSG00000107862	brown
ENSG00000107929	brown
ENSG00000107954	brown
ENSG00000108018	brown
ENSG00000119946	brown
ENSG00000120549	brown
ENSG00000132334	brown
ENSG00000138162	brown
ENSG00000138207	brown
ENSG00000156395	brown
ENSG00000165655	brown
ENSG00000165752	brown
ENSG00000171811	brown
ENSG00000176769	brown
ENSG00000185737	brown
ENSG00000187122	brown
ENSG00000197177	brown
ENSG00000198915	brown
ENSG00000203867	brown
ENSG00000256925	brown
ENSG00000260917	brown
ENSG00000266524	brown
ENSG00000011347	brown
ENSG00000019485	brown
ENSG00000023171	brown
ENSG00000036672	brown
ENSG00000062282	brown
ENSG00000072518	brown
ENSG00000078902	brown
ENSG00000080854	brown
ENSG00000110076	brown
ENSG00000110148	brown
ENSG00000110328	brown
ENSG00000110514	brown
ENSG00000110697	brown
ENSG00000118369	brown
ENSG00000121671	brown
ENSG00000133816	brown
ENSG00000134780	brown
ENSG00000134909	brown
ENSG00000149091	brown
ENSG00000149260	brown
ENSG00000149403	brown
ENSG00000149571	brown
ENSG00000150672	brown
ENSG00000154096	brown
ENSG00000154146	brown
ENSG00000162105	brown
ENSG00000162188	brown
ENSG00000162341	brown
ENSG00000165495	brown
ENSG00000166402	brown
ENSG00000166833	brown
ENSG00000167323	brown
ENSG00000168539	brown
ENSG00000172247	brown
ENSG00000172350	brown
ENSG00000172375	brown
ENSG00000172803	brown
ENSG00000173898	brown
ENSG00000174791	brown
ENSG00000175115	brown
ENSG00000175264	brown
ENSG00000175352	brown
ENSG00000176148	brown
ENSG00000177542	brown
ENSG00000180720	brown
ENSG00000183020	brown
ENSG00000184545	brown
ENSG00000186642	brown
ENSG00000186907	brown
ENSG00000233930	brown
ENSG00000253973	brown
ENSG00000254470	brown
ENSG00000255136	brown
ENSG00000256443	brown
ENSG00000270607	brown
ENSG00000278919	brown
ENSG00000279117	brown
ENSG00000280798	brown
ENSG00000059804	brown
ENSG00000060709	brown
ENSG00000065357	brown
ENSG00000065970	brown
ENSG00000075035	brown
ENSG00000081760	brown
ENSG00000089169	brown
ENSG00000090615	brown
ENSG00000090975	brown
ENSG00000110931	brown
ENSG00000111249	brown
ENSG00000111261	brown
ENSG00000123384	brown
ENSG00000134285	brown
ENSG00000134287	brown
ENSG00000135439	brown
ENSG00000135519	brown
ENSG00000139044	brown
ENSG00000139083	brown
ENSG00000139174	brown
ENSG00000139182	brown
ENSG00000139200	brown
ENSG00000139625	brown
ENSG00000139645	brown
ENSG00000139725	brown
ENSG00000151067	brown
ENSG00000151176	brown
ENSG00000151948	brown
ENSG00000161642	brown
ENSG00000166111	brown
ENSG00000166159	brown
ENSG00000169884	brown
ENSG00000172602	brown
ENSG00000173064	brown
ENSG00000174437	brown
ENSG00000176383	brown
ENSG00000177875	brown
ENSG00000181418	brown
ENSG00000198598	brown
ENSG00000226091	brown
ENSG00000250510	brown
ENSG00000251536	brown
ENSG00000256085	brown
ENSG00000256137	brown
ENSG00000256721	brown
ENSG00000256725	brown
ENSG00000273079	brown
ENSG00000279462	brown
ENSG00000280196	brown
ENSG00000280381	brown
ENSG00000073910	brown
ENSG00000132938	brown
ENSG00000179611	brown
ENSG00000229715	brown
ENSG00000278727	brown
ENSG00000021645	brown
ENSG00000036530	brown
ENSG00000070182	brown
ENSG00000072110	brown
ENSG00000088808	brown
ENSG00000092051	brown
ENSG00000092068	brown
ENSG00000099814	brown
ENSG00000100678	brown
ENSG00000119714	brown
ENSG00000131323	brown
ENSG00000133985	brown
ENSG00000139970	brown
ENSG00000139998	brown
ENSG00000140044	brown
ENSG00000140105	brown
ENSG00000165548	brown
ENSG00000165914	brown
ENSG00000176903	brown
ENSG00000182218	brown
ENSG00000182732	brown
ENSG00000183092	brown
ENSG00000184916	brown
ENSG00000197555	brown
ENSG00000211574	brown
ENSG00000213983	brown
ENSG00000214548	brown
ENSG00000250366	brown
ENSG00000258986	brown
ENSG00000058335	brown
ENSG00000103723	brown
ENSG00000104059	brown
ENSG00000128965	brown
ENSG00000137825	brown
ENSG00000138622	brown
ENSG00000140323	brown
ENSG00000140470	brown
ENSG00000140526	brown
ENSG00000168781	brown
ENSG00000169758	brown
ENSG00000169783	brown
ENSG00000169918	brown
ENSG00000171914	brown
ENSG00000176454	brown
ENSG00000185442	brown
ENSG00000187446	brown
ENSG00000198794	brown
ENSG00000259234	brown
ENSG00000274376	brown
ENSG00000281183	brown
ENSG00000006116	brown
ENSG00000039523	brown
ENSG00000087258	brown
ENSG00000102858	brown
ENSG00000103021	brown
ENSG00000103034	brown
ENSG00000103154	brown
ENSG00000103249	brown
ENSG00000103257	brown
ENSG00000122254	brown
ENSG00000127561	brown
ENSG00000127585	brown
ENSG00000135740	brown
ENSG00000140798	brown
ENSG00000140945	brown
ENSG00000149926	brown
ENSG00000149927	brown
ENSG00000153815	brown
ENSG00000154118	brown
ENSG00000162065	brown
ENSG00000166546	brown
ENSG00000166847	brown
ENSG00000167371	brown
ENSG00000167522	brown
ENSG00000167971	brown
ENSG00000167972	brown
ENSG00000168748	brown
ENSG00000174938	brown
ENSG00000174939	brown
ENSG00000178773	brown
ENSG00000225614	brown
ENSG00000237515	brown
ENSG00000238098	brown
ENSG00000257122	brown
ENSG00000260630	brown
ENSG00000261007	brown
ENSG00000261971	brown
ENSG00000262691	brown
ENSG00000283662	brown
ENSG00000005379	brown
ENSG00000005884	brown
ENSG00000006125	brown
ENSG00000006283	brown
ENSG00000006740	brown
ENSG00000007171	brown
ENSG00000007237	brown
ENSG00000008283	brown
ENSG00000037042	brown
ENSG00000067191	brown
ENSG00000070444	brown
ENSG00000073670	brown
ENSG00000083454	brown
ENSG00000091622	brown
ENSG00000108262	brown
ENSG00000108352	brown
ENSG00000108509	brown
ENSG00000108684	brown
ENSG00000108819	brown
ENSG00000108861	brown
ENSG00000108947	brown
ENSG00000131759	brown
ENSG00000132359	brown
ENSG00000132361	brown
ENSG00000132386	brown
ENSG00000132535	brown
ENSG00000133030	brown
ENSG00000141503	brown
ENSG00000141522	brown
ENSG00000141551	brown
ENSG00000154914	brown
ENSG00000159842	brown
ENSG00000161381	brown
ENSG00000166685	brown
ENSG00000167281	brown
ENSG00000167703	brown
ENSG00000167889	brown
ENSG00000169992	brown
ENSG00000170921	brown
ENSG00000171246	brown
ENSG00000174238	brown
ENSG00000175866	brown
ENSG00000175931	brown
ENSG00000179094	brown
ENSG00000184185	brown
ENSG00000185924	brown
ENSG00000186834	brown
ENSG00000186868	brown
ENSG00000188803	brown
ENSG00000197063	brown
ENSG00000198863	brown
ENSG00000220205	brown
ENSG00000239697	brown
ENSG00000262869	brown
ENSG00000263069	brown
ENSG00000263278	brown
ENSG00000263571	brown
ENSG00000267121	brown
ENSG00000270885	brown
ENSG00000277200	brown
ENSG00000279685	brown
ENSG00000280046	brown
ENSG00000282936	brown
ENSG00000081923	brown
ENSG00000101489	brown
ENSG00000101638	brown
ENSG00000141639	brown
ENSG00000166974	brown
ENSG00000170579	brown
ENSG00000263823	brown
ENSG00000279543	brown
ENSG00000279678	brown
ENSG00000007047	brown
ENSG00000007080	brown
ENSG00000007264	brown
ENSG00000024422	brown
ENSG00000032444	brown
ENSG00000063180	brown
ENSG00000064687	brown
ENSG00000065000	brown
ENSG00000072071	brown
ENSG00000072958	brown
ENSG00000079313	brown
ENSG00000089847	brown
ENSG00000099308	brown
ENSG00000104805	brown
ENSG00000104888	brown
ENSG00000104967	brown
ENSG00000104983	brown
ENSG00000105063	brown
ENSG00000105223	brown
ENSG00000105245	brown
ENSG00000105270	brown
ENSG00000105278	brown
ENSG00000105376	brown
ENSG00000105429	brown
ENSG00000105464	brown
ENSG00000105520	brown
ENSG00000105613	brown
ENSG00000105642	brown
ENSG00000105649	brown
ENSG00000105696	brown
ENSG00000105737	brown
ENSG00000118160	brown
ENSG00000124302	brown
ENSG00000125505	brown
ENSG00000125648	brown
ENSG00000126243	brown
ENSG00000126583	brown
ENSG00000127511	brown
ENSG00000128011	brown
ENSG00000129911	brown
ENSG00000129990	brown
ENSG00000130477	brown
ENSG00000130813	brown
ENSG00000131398	brown
ENSG00000132026	brown
ENSG00000141837	brown
ENSG00000141867	brown
ENSG00000142235	brown
ENSG00000160007	brown
ENSG00000160014	brown
ENSG00000160877	brown
ENSG00000161082	brown
ENSG00000161681	brown
ENSG00000167595	brown
ENSG00000167619	brown
ENSG00000167680	brown
ENSG00000177380	brown
ENSG00000179820	brown
ENSG00000183186	brown
ENSG00000183248	brown
ENSG00000185800	brown
ENSG00000186111	brown
ENSG00000187902	brown
ENSG00000188766	brown
ENSG00000196961	brown
ENSG00000213023	brown
ENSG00000221946	brown
ENSG00000267575	brown
ENSG00000267890	brown
ENSG00000268262	brown
ENSG00000268401	brown
ENSG00000279387	brown
ENSG00000064601	brown
ENSG00000075043	brown
ENSG00000080845	brown
ENSG00000088812	brown
ENSG00000088832	brown
ENSG00000089057	brown
ENSG00000101079	brown
ENSG00000101098	brown
ENSG00000101204	brown
ENSG00000101210	brown
ENSG00000101255	brown
ENSG00000101337	brown
ENSG00000101438	brown
ENSG00000101460	brown
ENSG00000124203	brown
ENSG00000125510	brown
ENSG00000125841	brown
ENSG00000125851	brown
ENSG00000158445	brown
ENSG00000175170	brown
ENSG00000198053	brown
ENSG00000204103	brown
ENSG00000234646	brown
ENSG00000142185	brown
ENSG00000157542	brown
ENSG00000160216	brown
ENSG00000197381	brown
ENSG00000099904	brown
ENSG00000099917	brown
ENSG00000099960	brown
ENSG00000099991	brown
ENSG00000100095	brown
ENSG00000100228	brown
ENSG00000100302	brown
ENSG00000100321	brown
ENSG00000100346	brown
ENSG00000128266	brown
ENSG00000128285	brown
ENSG00000128294	brown
ENSG00000130540	brown
ENSG00000133424	brown
ENSG00000138944	brown
ENSG00000166862	brown
ENSG00000166897	brown
ENSG00000168135	brown
ENSG00000183530	brown
ENSG00000183741	brown
ENSG00000184470	brown
ENSG00000184702	brown
ENSG00000184792	brown
ENSG00000185133	brown
ENSG00000196588	brown
ENSG00000197077	brown
ENSG00000221890	brown
ENSG00000225465	brown
ENSG00000237517	brown
ENSG00000251322	brown
ENSG00000011677	brown
ENSG00000013619	brown
ENSG00000068354	brown
ENSG00000102003	brown
ENSG00000102057	brown
ENSG00000102096	brown
ENSG00000102312	brown
ENSG00000102385	brown
ENSG00000124313	brown
ENSG00000126010	brown
ENSG00000130032	brown
ENSG00000131089	brown
ENSG00000146950	brown
ENSG00000147234	brown
ENSG00000165194	brown
ENSG00000178947	brown
ENSG00000182195	brown
ENSG00000189420	brown
ENSG00000196972	brown
ENSG00000198910	brown
ENSG00000243279	brown
ENSG00000033122	cyan
ENSG00000058804	cyan
ENSG00000060718	cyan
ENSG00000097046	cyan
ENSG00000116141	cyan
ENSG00000116191	cyan
ENSG00000117505	cyan
ENSG00000117650	cyan
ENSG00000118454	cyan
ENSG00000121481	cyan
ENSG00000125945	cyan
ENSG00000127423	cyan
ENSG00000134198	cyan
ENSG00000134207	cyan
ENSG00000137942	cyan
ENSG00000154429	cyan
ENSG00000157193	cyan
ENSG00000160062	cyan
ENSG00000162687	cyan
ENSG00000163873	cyan
ENSG00000168243	cyan
ENSG00000179456	cyan
ENSG00000197965	cyan
ENSG00000115159	cyan
ENSG00000118961	cyan
ENSG00000121989	cyan
ENSG00000135953	cyan
ENSG00000144057	cyan
ENSG00000144366	cyan
ENSG00000151693	cyan
ENSG00000153234	cyan
ENSG00000153253	cyan
ENSG00000163449	cyan
ENSG00000170340	cyan
ENSG00000213160	cyan
ENSG00000233723	cyan
ENSG00000273301	cyan
ENSG00000070950	cyan
ENSG00000114450	cyan
ENSG00000134086	cyan
ENSG00000138246	cyan
ENSG00000154822	cyan
ENSG00000163507	cyan
ENSG00000163590	cyan
ENSG00000163781	cyan
ENSG00000169760	cyan
ENSG00000170837	cyan
ENSG00000183763	cyan
ENSG00000185008	cyan
ENSG00000206120	cyan
ENSG00000047662	cyan
ENSG00000109255	cyan
ENSG00000109762	cyan
ENSG00000138653	cyan
ENSG00000138669	cyan
ENSG00000138758	cyan
ENSG00000145242	cyan
ENSG00000150625	cyan
ENSG00000151458	cyan
ENSG00000152785	cyan
ENSG00000156136	cyan
ENSG00000168843	cyan
ENSG00000173085	cyan
ENSG00000188517	cyan
ENSG00000112972	cyan
ENSG00000113161	cyan
ENSG00000113361	cyan
ENSG00000113389	cyan
ENSG00000113391	cyan
ENSG00000113657	cyan
ENSG00000120137	cyan
ENSG00000134986	cyan
ENSG00000145687	cyan
ENSG00000164466	cyan
ENSG00000168246	cyan
ENSG00000170091	cyan
ENSG00000176049	cyan
ENSG00000177879	cyan
ENSG00000205838	cyan
ENSG00000248383	cyan
ENSG00000009844	cyan
ENSG00000091844	cyan
ENSG00000096063	cyan
ENSG00000112280	cyan
ENSG00000118432	cyan
ENSG00000118495	cyan
ENSG00000135333	cyan
ENSG00000146223	cyan
ENSG00000154548	cyan
ENSG00000198833	cyan
ENSG00000203760	cyan
ENSG00000234882	cyan
ENSG00000272168	cyan
ENSG00000272398	cyan
ENSG00000272841	cyan
ENSG00000277443	cyan
[truncated: 19,130 more rows]

## Sheet: dlpfc___1_6
gene	module
ENSG00000090020	black
ENSG00000116698	black
ENSG00000116852	black
ENSG00000117298	black
ENSG00000117408	black
ENSG00000117523	black
ENSG00000121753	black
ENSG00000131697	black
ENSG00000133065	black
ENSG00000134369	black
ENSG00000142949	black
ENSG00000143126	black
ENSG00000157064	black
ENSG00000157933	black
ENSG00000163462	black
ENSG00000188157	black
ENSG00000198837	black
ENSG00000234975	black
ENSG00000072195	black
ENSG00000135973	black
ENSG00000138031	black
ENSG00000144583	black
ENSG00000172985	black
ENSG00000269976	black
ENSG00000076201	black
ENSG00000114554	black
ENSG00000114867	black
ENSG00000144712	black
ENSG00000145016	black
ENSG00000173175	black
ENSG00000176542	black
ENSG00000182606	black
ENSG00000196220	black
ENSG00000087008	black
ENSG00000197386	black
ENSG00000070614	black
ENSG00000155506	black
ENSG00000169862	black
ENSG00000175414	black
ENSG00000187372	black
ENSG00000096070	black
ENSG00000112033	black
ENSG00000146216	black
ENSG00000204310	black
ENSG00000136274	black
ENSG00000155034	black
ENSG00000164916	black
ENSG00000230487	black
ENSG00000272391	black
ENSG00000022567	black
ENSG00000167632	black
ENSG00000180921	black
ENSG00000255182	black
ENSG00000107185	black
ENSG00000107331	black
ENSG00000119522	black
ENSG00000136848	black
ENSG00000148356	black
ENSG00000165238	black
ENSG00000167106	black
ENSG00000198853	black
ENSG00000212864	black
ENSG00000107862	black
ENSG00000107929	black
ENSG00000138162	black
ENSG00000171206	black
ENSG00000187122	black
ENSG00000260917	black
ENSG00000019485	black
ENSG00000072518	black
ENSG00000110497	black
ENSG00000126500	black
ENSG00000129159	black
ENSG00000134780	black
ENSG00000149260	black
ENSG00000162341	black
ENSG00000166833	black
ENSG00000173898	black
ENSG00000174996	black
ENSG00000175115	black
ENSG00000181830	black
ENSG00000183020	black
ENSG00000065970	black
ENSG00000111676	black
ENSG00000123384	black
ENSG00000123411	black
ENSG00000139645	black
ENSG00000167548	black
ENSG00000173064	black
ENSG00000188026	black
ENSG00000139514	black
ENSG00000103723	black
ENSG00000128731	black
ENSG00000140564	black
ENSG00000280359	black
ENSG00000038532	black
ENSG00000102858	black
ENSG00000102908	black
ENSG00000103005	black
ENSG00000103042	black
ENSG00000103043	black
ENSG00000103227	black
ENSG00000103249	black
ENSG00000122390	black
ENSG00000138834	black
ENSG00000149926	black
ENSG00000153815	black
ENSG00000162104	black
ENSG00000167965	black
ENSG00000172840	black
ENSG00000217930	black
ENSG00000261971	black
ENSG00000276337	black
ENSG00000279476	black
ENSG00000067191	black
ENSG00000070444	black
ENSG00000132361	black
ENSG00000132471	black
ENSG00000141068	black
ENSG00000141522	black
ENSG00000141551	black
ENSG00000141564	black
ENSG00000157637	black
ENSG00000167363	black
ENSG00000167861	black
ENSG00000169992	black
ENSG00000170921	black
ENSG00000175826	black
ENSG00000175931	black
ENSG00000181222	black
ENSG00000186868	black
ENSG00000196535	black
ENSG00000007047	black
ENSG00000032444	black
ENSG00000065000	black
ENSG00000072062	black
ENSG00000072071	black
ENSG00000079313	black
ENSG00000104805	black
ENSG00000104853	black
ENSG00000104967	black
ENSG00000105063	black
ENSG00000105088	black
ENSG00000105245	black
ENSG00000105270	black
ENSG00000105429	black
ENSG00000105520	black
ENSG00000105662	black
ENSG00000105723	black
ENSG00000105737	black
ENSG00000105738	black
ENSG00000126243	black
ENSG00000127511	black
ENSG00000127666	black
ENSG00000130402	black
ENSG00000141867	black
ENSG00000142235	black
ENSG00000160877	black
ENSG00000161082	black
ENSG00000178531	black
ENSG00000183248	black
ENSG00000185800	black
ENSG00000196961	black
ENSG00000227500	black
ENSG00000080845	black
ENSG00000101204	black
ENSG00000101337	black
ENSG00000158480	black
ENSG00000054611	black
ENSG00000099904	black
ENSG00000099917	black
ENSG00000099991	black
ENSG00000099995	black
ENSG00000100228	black
ENSG00000100350	black
ENSG00000185133	black
ENSG00000196588	black
ENSG00000243156	black
ENSG00000013619	black
ENSG00000063587	black
ENSG00000068354	black
ENSG00000130821	black
ENSG00000182195	black
ENSG00000196440	black
ENSG00000198910	black
ENSG00000243279	black
ENSG00000001460	blue
ENSG00000001461	blue
ENSG00000008118	blue
ENSG00000018625	blue
ENSG00000020129	blue
ENSG00000048707	blue
ENSG00000049246	blue
ENSG00000050628	blue
ENSG00000058668	blue
ENSG00000066027	blue
ENSG00000067208	blue
ENSG00000067606	blue
ENSG00000069424	blue
ENSG00000070759	blue
ENSG00000073756	blue
ENSG00000075151	blue
ENSG00000076864	blue
ENSG00000077157	blue
ENSG00000078369	blue
ENSG00000079277	blue
ENSG00000079739	blue
ENSG00000081985	blue
ENSG00000082512	blue
ENSG00000084070	blue
ENSG00000085465	blue
ENSG00000085831	blue
ENSG00000085832	blue
ENSG00000092969	blue
ENSG00000097021	blue
ENSG00000097096	blue
ENSG00000116132	blue
ENSG00000116138	blue
ENSG00000116147	blue
ENSG00000116199	blue
ENSG00000116254	blue
ENSG00000116329	blue
ENSG00000116337	blue
ENSG00000116396	blue
ENSG00000116544	blue
ENSG00000116604	blue
ENSG00000116661	blue
ENSG00000116667	blue
ENSG00000116675	blue
ENSG00000116711	blue
ENSG00000116729	blue
ENSG00000116731	blue
ENSG00000116741	blue
ENSG00000116786	blue
ENSG00000116883	blue
ENSG00000116981	blue
ENSG00000116983	blue
ENSG00000117009	blue
ENSG00000117013	blue
ENSG00000117016	blue
ENSG00000117069	blue
ENSG00000117151	blue
ENSG00000117152	blue
ENSG00000117154	blue
ENSG00000117155	blue
ENSG00000117245	blue
ENSG00000117280	blue
ENSG00000117410	blue
ENSG00000117411	blue
ENSG00000117419	blue
ENSG00000117525	blue
ENSG00000117533	blue
ENSG00000117586	blue
ENSG00000117600	blue
ENSG00000117643	blue
ENSG00000117691	blue
ENSG00000117707	blue
ENSG00000117791	blue
ENSG00000118217	blue
ENSG00000118473	blue
ENSG00000118733	blue
ENSG00000121769	blue
ENSG00000121900	blue
ENSG00000121905	blue
ENSG00000123091	blue
ENSG00000123685	blue
ENSG00000123836	blue
ENSG00000126709	blue
ENSG00000127124	blue
ENSG00000127472	blue
ENSG00000130766	blue
ENSG00000132122	blue
ENSG00000132718	blue
ENSG00000132879	blue
ENSG00000132881	blue
ENSG00000132906	blue
ENSG00000133019	blue
ENSG00000133059	blue
ENSG00000134215	blue
ENSG00000134243	blue
ENSG00000134684	blue
ENSG00000134709	blue
ENSG00000135744	blue
ENSG00000135749	blue
ENSG00000135750	blue
ENSG00000135821	blue
ENSG00000135838	blue
ENSG00000137941	blue
ENSG00000137992	blue
ENSG00000142609	blue
ENSG00000142634	blue
ENSG00000142875	blue
ENSG00000142920	blue
ENSG00000143036	blue
ENSG00000143153	blue
ENSG00000143162	blue
ENSG00000143164	blue
ENSG00000143194	blue
ENSG00000143195	blue
ENSG00000143248	blue
ENSG00000143252	blue
ENSG00000143340	blue
ENSG00000143344	blue
ENSG00000143376	blue
ENSG00000143473	blue
ENSG00000143502	blue
ENSG00000143549	blue
ENSG00000143674	blue
ENSG00000143761	blue
ENSG00000143774	blue
ENSG00000143776	blue
ENSG00000143801	blue
ENSG00000143847	blue
ENSG00000143850	blue
ENSG00000152061	blue
ENSG00000152078	blue
ENSG00000152092	blue
ENSG00000152104	blue
ENSG00000153904	blue
ENSG00000153936	blue
ENSG00000154027	blue
ENSG00000154511	blue
ENSG00000155816	blue
ENSG00000156097	blue
ENSG00000157077	blue
ENSG00000157870	blue
ENSG00000158008	blue
ENSG00000158109	blue
ENSG00000158286	blue
ENSG00000158747	blue
ENSG00000158748	blue
ENSG00000158828	blue
ENSG00000159164	blue
ENSG00000159214	blue
ENSG00000159346	blue
ENSG00000159363	blue
ENSG00000159423	blue
ENSG00000159658	blue
ENSG00000160097	blue
ENSG00000160785	blue
ENSG00000162390	blue
ENSG00000162409	blue
ENSG00000162426	blue
ENSG00000162433	blue
ENSG00000162434	blue
ENSG00000162437	blue
ENSG00000162512	blue
ENSG00000162517	blue
ENSG00000162520	blue
ENSG00000162545	blue
ENSG00000162551	blue
ENSG00000162616	blue
ENSG00000162621	blue
ENSG00000162631	blue
ENSG00000162636	blue
ENSG00000162670	blue
ENSG00000162687	blue
ENSG00000162706	blue
ENSG00000162722	blue
ENSG00000162728	blue
ENSG00000162729	blue
ENSG00000162745	blue
ENSG00000162782	blue
ENSG00000162817	blue
ENSG00000162931	blue
ENSG00000163050	blue
ENSG00000163346	blue
ENSG00000163349	blue
ENSG00000163382	blue
ENSG00000163393	blue
ENSG00000163399	blue
ENSG00000163485	blue
ENSG00000168159	blue
ENSG00000168710	blue
ENSG00000169213	blue
ENSG00000169641	blue
ENSG00000169991	blue
ENSG00000170075	blue
ENSG00000170382	blue
ENSG00000170385	blue
ENSG00000171357	blue
ENSG00000171385	blue
ENSG00000171488	blue
ENSG00000171502	blue
ENSG00000171603	blue
ENSG00000171612	blue
ENSG00000171729	blue
ENSG00000171735	blue
ENSG00000172031	blue
ENSG00000172260	blue
ENSG00000174151	blue
ENSG00000174307	blue
ENSG00000174348	blue
ENSG00000174514	blue
ENSG00000175206	blue
ENSG00000177181	blue
ENSG00000177233	blue
ENSG00000177272	blue
ENSG00000177301	blue
ENSG00000177614	blue
ENSG00000177628	blue
ENSG00000177807	blue
ENSG00000178796	blue
ENSG00000178965	blue
ENSG00000179862	blue
ENSG00000180287	blue
ENSG00000181656	blue
ENSG00000181754	blue
ENSG00000181773	blue
ENSG00000182901	blue
ENSG00000183114	blue
ENSG00000183317	blue
ENSG00000183780	blue
ENSG00000184313	blue
ENSG00000185420	blue
ENSG00000185519	blue
ENSG00000186094	blue
ENSG00000186160	blue
ENSG00000186377	blue
ENSG00000186409	blue
ENSG00000187730	blue
ENSG00000188643	blue
ENSG00000188859	blue
ENSG00000189410	blue
ENSG00000196189	blue
ENSG00000196352	blue
ENSG00000196482	blue
ENSG00000196581	blue
ENSG00000196660	blue
ENSG00000197106	blue
ENSG00000197147	blue
ENSG00000197312	blue
ENSG00000197568	blue
ENSG00000197852	blue
ENSG00000197956	blue
ENSG00000197959	blue
ENSG00000198626	blue
ENSG00000198756	blue
ENSG00000198793	blue
ENSG00000198797	blue
ENSG00000198890	blue
ENSG00000198892	blue
ENSG00000198929	blue
ENSG00000203685	blue
ENSG00000203709	blue
ENSG00000203739	blue
ENSG00000206762	blue
ENSG00000213062	blue
ENSG00000213088	blue
ENSG00000215802	blue
ENSG00000215861	blue
ENSG00000215875	blue
ENSG00000215952	blue
ENSG00000217801	blue
ENSG00000223694	blue
ENSG00000224348	blue
ENSG00000224613	blue
ENSG00000224668	blue
ENSG00000225623	blue
ENSG00000225630	blue
ENSG00000225675	blue
ENSG00000226067	blue
ENSG00000226375	blue
ENSG00000226415	blue
ENSG00000226828	blue
ENSG00000227288	blue
ENSG00000227533	blue
ENSG00000227591	blue
ENSG00000227960	blue
ENSG00000228063	blue
ENSG00000228594	blue
ENSG00000230063	blue
ENSG00000230498	blue
ENSG00000230735	blue
ENSG00000230898	blue
ENSG00000231272	blue
ENSG00000231437	blue
ENSG00000231615	blue
ENSG00000231999	blue
ENSG00000232166	blue
ENSG00000234233	blue
ENSG00000234283	blue
ENSG00000234614	blue
ENSG00000234807	blue
ENSG00000235021	blue
ENSG00000236948	blue
ENSG00000236963	blue
ENSG00000237249	blue
ENSG00000237402	blue
ENSG00000237457	blue
ENSG00000237478	blue
ENSG00000237919	blue
ENSG00000238243	blue
ENSG00000239873	blue
ENSG00000240244	blue
ENSG00000240520	blue
ENSG00000242193	blue
ENSG00000243710	blue
ENSG00000248485	blue
ENSG00000248527	blue
ENSG00000251767	blue
ENSG00000252396	blue
ENSG00000253368	blue
ENSG00000259834	blue
ENSG00000260464	blue
ENSG00000260941	blue
ENSG00000260948	blue
ENSG00000261737	blue
ENSG00000263528	blue
ENSG00000266094	blue
ENSG00000269621	blue
ENSG00000271811	blue
ENSG00000272031	blue
ENSG00000272419	blue
ENSG00000272420	blue
ENSG00000272824	blue
ENSG00000272865	blue
ENSG00000273487	blue
ENSG00000275392	blue
ENSG00000277147	blue
ENSG00000280099	blue
ENSG00000280222	blue
ENSG00000003393	blue
ENSG00000007001	blue
ENSG00000013016	blue
ENSG00000032389	blue
ENSG00000040933	blue
ENSG00000042445	blue
ENSG00000048991	blue
ENSG00000054356	blue
ENSG00000055813	blue
ENSG00000057935	blue
ENSG00000066032	blue
ENSG00000066248	blue
ENSG00000068024	blue
ENSG00000068724	blue
ENSG00000071073	blue
ENSG00000071575	blue
ENSG00000072163	blue
ENSG00000072182	blue
ENSG00000075340	blue
ENSG00000078018	blue
ENSG00000079156	blue
ENSG00000084731	blue
ENSG00000084764	blue
ENSG00000091428	blue
ENSG00000114923	blue
ENSG00000114948	blue
ENSG00000114999	blue
ENSG00000115041	blue
ENSG00000115137	blue
ENSG00000115194	blue
ENSG00000115295	blue
ENSG00000115306	blue
ENSG00000115525	blue
ENSG00000115598	blue
ENSG00000115616	blue
ENSG00000115762	blue
ENSG00000115808	blue
ENSG00000115841	blue
ENSG00000115902	blue
ENSG00000115977	blue
ENSG00000115993	blue
ENSG00000116005	blue
ENSG00000116016	blue
ENSG00000116106	blue
ENSG00000118960	blue
ENSG00000118997	blue
ENSG00000119737	blue
ENSG00000119865	blue
ENSG00000123612	blue
ENSG00000123989	blue
ENSG00000124831	blue
ENSG00000125629	blue
ENSG00000125637	blue
ENSG00000127824	blue
ENSG00000127838	blue
ENSG00000128656	blue
ENSG00000128683	blue
ENSG00000130294	blue
ENSG00000130414	blue
ENSG00000132329	blue
ENSG00000135622	blue
ENSG00000135625	blue
ENSG00000135631	blue
ENSG00000135636	blue
ENSG00000135916	blue
ENSG00000135919	blue
ENSG00000135951	blue
ENSG00000135956	blue
ENSG00000135968	blue
ENSG00000136002	blue
ENSG00000136531	blue
ENSG00000136546	blue
ENSG00000136717	blue
ENSG00000138018	blue
ENSG00000138028	blue
ENSG00000138071	blue
ENSG00000138078	blue
ENSG00000138100	blue
ENSG00000138101	blue
ENSG00000138363	blue
ENSG00000138411	blue
ENSG00000138443	blue
ENSG00000143869	blue
ENSG00000143878	blue
ENSG00000143919	blue
ENSG00000143921	blue
ENSG00000143933	blue
ENSG00000143970	blue
ENSG00000144040	blue
ENSG00000144061	blue
ENSG00000144152	blue
ENSG00000144227	blue
ENSG00000144230	blue
ENSG00000144283	blue
ENSG00000144285	blue
ENSG00000144290	blue
ENSG00000144331	blue
ENSG00000144339	blue
ENSG00000144357	blue
ENSG00000144369	blue
ENSG00000144406	blue
ENSG00000145063	blue
ENSG00000150540	blue
ENSG00000150556	blue
ENSG00000150938	blue
ENSG00000151689	blue
ENSG00000151690	blue
ENSG00000152056	blue
ENSG00000152291	blue
ENSG00000153208	blue
ENSG00000153237	blue
ENSG00000153561	blue
ENSG00000153820	blue
ENSG00000155052	blue
ENSG00000155744	blue
ENSG00000155749	blue
ENSG00000156966	blue
ENSG00000158019	blue
ENSG00000158050	blue
ENSG00000158089	blue
ENSG00000162804	blue
ENSG00000162869	blue
ENSG00000162924	blue
ENSG00000162951	blue
ENSG00000162975	blue
ENSG00000162981	blue
ENSG00000162989	blue
ENSG00000162998	blue
ENSG00000162999	blue
ENSG00000163013	blue
ENSG00000163032	blue
ENSG00000163075	blue
ENSG00000163082	blue
ENSG00000163249	blue
ENSG00000163328	blue
ENSG00000163793	blue
ENSG00000163803	blue
ENSG00000168280	blue
ENSG00000168702	blue
ENSG00000168918	blue
ENSG00000169006	blue
ENSG00000169621	blue
ENSG00000169764	blue
ENSG00000170485	blue
ENSG00000170500	blue
ENSG00000171094	blue
ENSG00000171126	blue
ENSG00000171132	blue
ENSG00000171150	blue
ENSG00000171303	blue
ENSG00000171450	blue
ENSG00000171951	blue
ENSG00000173166	blue
ENSG00000174453	blue
ENSG00000175772	blue
ENSG00000175874	blue
ENSG00000176720	blue
ENSG00000178385	blue
ENSG00000178752	blue
ENSG00000180398	blue
ENSG00000182389	blue
ENSG00000182600	blue
ENSG00000183023	blue
ENSG00000184261	blue
ENSG00000184731	blue
ENSG00000186854	blue
ENSG00000187957	blue
ENSG00000188011	blue
ENSG00000188674	blue
ENSG00000196141	blue
ENSG00000196208	blue
ENSG00000196460	blue
ENSG00000196872	blue
ENSG00000198369	blue
ENSG00000198399	blue
ENSG00000198925	blue
ENSG00000203435	blue
ENSG00000204099	blue
ENSG00000204186	blue
ENSG00000204217	blue
ENSG00000204334	blue
ENSG00000204588	blue
ENSG00000204843	blue
ENSG00000204929	blue
ENSG00000205795	blue
ENSG00000207654	blue
ENSG00000213963	blue
ENSG00000214694	blue
ENSG00000218739	blue
ENSG00000221823	blue
ENSG00000222014	blue
ENSG00000223634	blue
ENSG00000223874	blue
ENSG00000224257	blue
ENSG00000224819	blue
ENSG00000224928	blue
ENSG00000225449	blue
ENSG00000225539	blue
ENSG00000225649	blue
ENSG00000225991	blue
ENSG00000226124	blue
ENSG00000226939	blue
ENSG00000227021	blue
ENSG00000228016	blue
ENSG00000228203	blue
ENSG00000228391	blue
ENSG00000228400	blue
ENSG00000228551	blue
ENSG00000228999	blue
ENSG00000229352	blue
ENSG00000230006	blue
ENSG00000230391	blue
ENSG00000231200	blue
ENSG00000231312	blue
ENSG00000232034	blue
ENSG00000232693	blue
ENSG00000232973	blue
ENSG00000233087	blue
ENSG00000233143	blue
ENSG00000233204	blue
ENSG00000233251	blue
ENSG00000234423	blue
ENSG00000235026	blue
ENSG00000235497	blue
ENSG00000235665	blue
ENSG00000236440	blue
ENSG00000236451	blue
ENSG00000236760	blue
ENSG00000236790	blue
ENSG00000236824	blue
ENSG00000236886	blue
ENSG00000237298	blue
ENSG00000237720	blue
ENSG00000237737	blue
ENSG00000237753	blue
ENSG00000238813	blue
ENSG00000238830	blue
ENSG00000239467	blue
ENSG00000241399	blue
ENSG00000251982	blue
ENSG00000259855	blue
ENSG00000260837	blue
ENSG00000260977	blue
ENSG00000264810	blue
ENSG00000265452	blue
ENSG00000267034	blue
ENSG00000267784	blue
ENSG00000270696	blue
ENSG00000273045	blue
ENSG00000273245	blue
ENSG00000274346	blue
ENSG00000278951	blue
ENSG00000278962	blue
ENSG00000280260	blue
ENSG00000281131	blue
ENSG00000281920	blue
ENSG00000283506	blue
ENSG00000004399	blue
ENSG00000007402	blue
ENSG00000008952	blue
ENSG00000010327	blue
ENSG00000013293	blue
ENSG00000016391	blue
ENSG00000017260	blue
ENSG00000031081	blue
ENSG00000047849	blue
ENSG00000051382	blue
ENSG00000053524	blue
ENSG00000056736	blue
ENSG00000058866	blue
ENSG00000061938	blue
ENSG00000065534	blue
ENSG00000072274	blue
ENSG00000072858	blue
ENSG00000074416	blue
ENSG00000075711	blue
ENSG00000075785	blue
ENSG00000077092	blue
ENSG00000080224	blue
ENSG00000088538	blue
ENSG00000088727	blue
ENSG00000090534	blue
ENSG00000090539	blue
ENSG00000091986	blue
ENSG00000114023	blue
ENSG00000114166	blue
ENSG00000114279	blue
ENSG00000114383	blue
ENSG00000114646	blue
ENSG00000114698	blue
ENSG00000114745	blue
ENSG00000114757	blue
ENSG00000114790	blue
ENSG00000114805	blue
ENSG00000114812	blue
ENSG00000114841	blue
ENSG00000114853	blue
ENSG00000114861	blue
ENSG00000119227	blue
ENSG00000121440	blue
ENSG00000121871	blue
ENSG00000127249	blue
ENSG00000127252	blue
ENSG00000131378	blue
ENSG00000132164	blue
ENSG00000132170	blue
ENSG00000134072	blue
ENSG00000134107	blue
ENSG00000144550	blue
ENSG00000144566	blue
ENSG00000144642	blue
ENSG00000144647	blue
ENSG00000144649	blue
ENSG00000144671	blue
ENSG00000144711	blue
ENSG00000144724	blue
ENSG00000144746	blue
ENSG00000144821	blue
ENSG00000144840	blue
ENSG00000144847	blue
ENSG00000144893	blue
ENSG00000144908	blue
ENSG00000144959	blue
ENSG00000145012	blue
ENSG00000145022	blue
ENSG00000145075	blue
ENSG00000145087	blue
ENSG00000145088	blue
ENSG00000145194	blue
ENSG00000145198	blue
ENSG00000151090	blue
ENSG00000151276	blue
ENSG00000154917	blue
ENSG00000157005	blue
ENSG00000157014	blue
ENSG00000157087	blue
ENSG00000157103	blue
ENSG00000157150	blue
ENSG00000157152	blue
ENSG00000157388	blue
ENSG00000157445	blue
ENSG00000158258	blue
ENSG00000160145	blue
ENSG00000160746	blue
ENSG00000160801	blue
ENSG00000160808	blue
ENSG00000161203	blue
ENSG00000161267	blue
ENSG00000163377	blue
ENSG00000163378	blue
ENSG00000163406	blue
ENSG00000163412	blue
ENSG00000163491	blue
ENSG00000163517	blue
ENSG00000163520	blue
ENSG00000163536	blue
ENSG00000163558	blue
ENSG00000163618	blue
ENSG00000163630	blue
ENSG00000163637	blue
ENSG00000163681	blue
ENSG00000163704	blue
ENSG00000163754	blue
ENSG00000163827	blue
ENSG00000163884	blue
ENSG00000163888	blue
ENSG00000163904	blue
ENSG00000163930	blue
ENSG00000163932	blue
ENSG00000163947	blue
ENSG00000163975	blue
ENSG00000164061	blue
ENSG00000164081	blue
ENSG00000164086	blue
ENSG00000164088	blue
ENSG00000168016	blue
ENSG00000168032	blue
ENSG00000168038	blue
ENSG00000168309	blue
ENSG00000168917	blue
ENSG00000169064	blue
ENSG00000169282	blue
ENSG00000169860	blue
ENSG00000170011	blue
ENSG00000170017	blue
ENSG00000170293	blue
ENSG00000170854	blue
ENSG00000172667	blue
ENSG00000172940	blue
ENSG00000172986	blue
ENSG00000173705	blue
ENSG00000174611	blue
ENSG00000174738	blue
ENSG00000174944	blue
ENSG00000175040	blue
ENSG00000175161	blue
ENSG00000175182	blue
ENSG00000177707	blue
ENSG00000178075	blue
ENSG00000180044	blue
ENSG00000181061	blue
ENSG00000181744	blue
ENSG00000181788	blue
ENSG00000181804	blue
ENSG00000182247	blue
ENSG00000182580	blue
ENSG00000183662	blue
ENSG00000184307	blue
ENSG00000184378	blue
ENSG00000185565	blue
ENSG00000185621	blue
ENSG00000186162	blue
ENSG00000186792	blue
ENSG00000187094	blue
ENSG00000187672	blue
ENSG00000187695	blue
ENSG00000188167	blue
ENSG00000188582	blue
ENSG00000188729	blue
ENSG00000189283	blue
ENSG00000189366	blue
ENSG00000196083	blue
ENSG00000196277	blue
ENSG00000196353	blue
ENSG00000196542	blue
ENSG00000196776	blue
ENSG00000197548	blue
ENSG00000197584	blue
ENSG00000198843	blue
ENSG00000198919	blue
ENSG00000201570	blue
ENSG00000202502	blue
ENSG00000202517	blue
ENSG00000206527	blue
ENSG00000206532	blue
ENSG00000206559	blue
ENSG00000206728	blue
ENSG00000207251	blue
ENSG00000207954	blue
ENSG00000212297	blue
ENSG00000214216	blue
ENSG00000214552	blue
ENSG00000221955	blue
ENSG00000223117	blue
ENSG00000223930	blue
ENSG00000224237	blue
ENSG00000224479	blue
ENSG00000224771	blue
ENSG00000224822	blue
ENSG00000225764	blue
ENSG00000226320	blue
ENSG00000226435	blue
ENSG00000226642	blue
ENSG00000227110	blue
ENSG00000231047	blue
ENSG00000233121	blue
ENSG00000233487	blue
ENSG00000236999	blue
ENSG00000237838	blue
ENSG00000237978	blue
ENSG00000238077	blue
ENSG00000239455	blue
ENSG00000239570	blue
ENSG00000240086	blue
ENSG00000240137	blue
ENSG00000240207	blue
ENSG00000240288	blue
ENSG00000241278	blue
ENSG00000241532	blue
ENSG00000241684	blue
ENSG00000241770	blue
ENSG00000241787	blue
ENSG00000241889	blue
ENSG00000242103	blue
ENSG00000242229	blue
ENSG00000242242	blue
ENSG00000242337	blue
ENSG00000242428	blue
ENSG00000242759	blue
ENSG00000243069	blue
ENSG00000243422	blue
ENSG00000243813	blue
ENSG00000244040	blue
ENSG00000244607	blue
ENSG00000246022	blue
ENSG00000250608	blue
ENSG00000250934	blue
ENSG00000252980	blue
ENSG00000261167	blue
ENSG00000261292	blue
ENSG00000261572	blue
ENSG00000261786	blue
ENSG00000265253	blue
ENSG00000265327	blue
ENSG00000271778	blue
ENSG00000272610	blue
ENSG00000272710	blue
ENSG00000272840	blue
ENSG00000272970	blue
ENSG00000273403	blue
ENSG00000275981	blue
ENSG00000279277	blue
ENSG00000281100	blue
ENSG00000281708	blue
ENSG00000004468	blue
ENSG00000013288	blue
ENSG00000038295	blue
ENSG00000047365	blue
ENSG00000061918	blue
ENSG00000071127	blue
ENSG00000071205	blue
ENSG00000074211	blue
ENSG00000078140	blue
ENSG00000080493	blue
ENSG00000109158	blue
ENSG00000109189	blue
ENSG00000109339	blue
ENSG00000109436	blue
ENSG00000109452	blue
ENSG00000109472	blue
ENSG00000109501	blue
ENSG00000109756	blue
ENSG00000109819	blue
ENSG00000124406	blue
ENSG00000129187	blue
ENSG00000130997	blue
ENSG00000134852	blue
ENSG00000134853	blue
ENSG00000137449	blue
ENSG00000138675	blue
ENSG00000138688	blue
ENSG00000138696	blue
ENSG00000138698	blue
ENSG00000138759	blue
ENSG00000138769	blue
ENSG00000138777	blue
ENSG00000138814	blue
ENSG00000138821	blue
ENSG00000145147	blue
ENSG00000145248	blue
ENSG00000145335	blue
ENSG00000145349	blue
ENSG00000145362	blue
ENSG00000145390	blue
ENSG00000145416	blue
ENSG00000145451	blue
ENSG00000151014	blue
ENSG00000151623	blue
ENSG00000151718	blue
ENSG00000151834	blue
ENSG00000152583	blue
ENSG00000152595	blue
ENSG00000152969	blue
ENSG00000153012	blue
ENSG00000153130	blue
ENSG00000154274	blue
ENSG00000154447	blue
ENSG00000156219	blue
ENSG00000159733	blue
ENSG00000163110	blue
ENSG00000163285	blue
ENSG00000163288	blue
ENSG00000163624	blue
ENSG00000163697	blue
ENSG00000163749	blue
ENSG00000163995	blue
ENSG00000164089	blue
ENSG00000164106	blue
ENSG00000164112	blue
ENSG00000164116	blue
ENSG00000164125	blue
ENSG00000164169	blue
ENSG00000168743	blue
ENSG00000168993	blue
ENSG00000169116	blue
ENSG00000169676	blue
ENSG00000169851	blue
ENSG00000171509	blue
ENSG00000172403	blue
ENSG00000174145	blue
ENSG00000174473	blue
ENSG00000174749	blue
ENSG00000177432	blue
ENSG00000180801	blue
ENSG00000181215	blue
ENSG00000181982	blue
ENSG00000182168	blue
ENSG00000182903	blue
ENSG00000183783	blue
ENSG00000184985	blue
ENSG00000185774	blue
ENSG00000185818	blue
ENSG00000186212	blue
ENSG00000186867	blue
ENSG00000188981	blue
ENSG00000189157	blue
ENSG00000196104	blue
ENSG00000198155	blue
ENSG00000198948	blue
ENSG00000218336	blue
ENSG00000221296	blue
ENSG00000226757	blue
ENSG00000236296	blue
ENSG00000239247	blue
ENSG00000242768	blue
ENSG00000244004	blue
ENSG00000246448	blue
ENSG00000248138	blue
ENSG00000248228	blue
ENSG00000248828	blue
ENSG00000249006	blue
ENSG00000249242	blue
ENSG00000249330	blue
ENSG00000249465	blue
ENSG00000249863	blue
ENSG00000249896	blue
ENSG00000250125	blue
ENSG00000251333	blue
ENSG00000251600	blue
ENSG00000256043	blue
ENSG00000260244	blue
ENSG00000260878	blue
ENSG00000260918	blue
ENSG00000261496	blue
ENSG00000263327	blue
ENSG00000264319	blue
ENSG00000270750	blue
ENSG00000270883	blue
ENSG00000271474	blue
ENSG00000271538	blue
ENSG00000273238	blue
ENSG00000273389	blue
ENSG00000273447	blue
ENSG00000280551	blue
ENSG00000280650	blue
ENSG00000283183	blue
ENSG00000283281	blue
ENSG00000011083	blue
ENSG00000022355	blue
ENSG00000040731	blue
ENSG00000043143	blue
ENSG00000050748	blue
ENSG00000050767	blue
ENSG00000053108	blue
ENSG00000055163	blue
ENSG00000067113	blue
ENSG00000069020	blue
ENSG00000070808	blue
ENSG00000072682	blue
ENSG00000074317	blue
ENSG00000078295	blue
ENSG00000079215	blue
ENSG00000081189	blue
ENSG00000083720	blue
ENSG00000112964	blue
ENSG00000112981	blue
ENSG00000113100	blue
ENSG00000113163	blue
ENSG00000113231	blue
ENSG00000113319	blue
ENSG00000113327	blue
ENSG00000113356	blue
ENSG00000113441	blue
ENSG00000113575	blue
ENSG00000113578	blue
ENSG00000113580	blue
ENSG00000113645	blue
ENSG00000113742	blue
ENSG00000113749	blue
ENSG00000113763	blue
ENSG00000118985	blue
ENSG00000120306	blue
ENSG00000120709	blue
ENSG00000120725	blue
ENSG00000120738	blue
ENSG00000122012	blue
ENSG00000123643	blue
ENSG00000129625	blue
ENSG00000131459	blue
ENSG00000131507	blue
ENSG00000131730	blue
ENSG00000132563	blue
ENSG00000132837	blue
ENSG00000133401	blue
ENSG00000134352	blue
ENSG00000134982	blue
ENSG00000135074	blue
ENSG00000145526	blue
ENSG00000145569	blue
ENSG00000145675	blue
ENSG00000145681	blue
ENSG00000145708	blue
ENSG00000145721	blue
ENSG00000145743	blue
ENSG00000145808	blue
ENSG00000145819	blue
ENSG00000145824	blue
ENSG00000145832	blue
ENSG00000145861	blue
ENSG00000145864	blue
ENSG00000145911	blue
ENSG00000145920	blue
ENSG00000145934	blue
ENSG00000146005	blue
ENSG00000146021	blue
ENSG00000146090	blue
ENSG00000151882	blue
ENSG00000152377	blue
ENSG00000152380	blue
ENSG00000152413	blue
ENSG00000152495	blue
ENSG00000152700	blue
ENSG00000152931	blue
ENSG00000152932	blue
ENSG00000153071	blue
ENSG00000154153	blue
ENSG00000154162	blue
ENSG00000155324	blue
ENSG00000155846	blue
ENSG00000156453	blue
ENSG00000158458	blue
ENSG00000158985	blue
ENSG00000161013	blue
ENSG00000164176	blue
ENSG00000164188	blue
ENSG00000164236	blue
ENSG00000164237	blue
ENSG00000164307	blue
ENSG00000164309	blue
ENSG00000164326	blue
ENSG00000164398	blue
ENSG00000164402	blue
ENSG00000164512	blue
ENSG00000164588	blue
ENSG00000164620	blue
ENSG00000169220	blue
ENSG00000169271	blue
ENSG00000169570	blue
ENSG00000170074	blue
ENSG00000170214	blue
ENSG00000170571	blue
ENSG00000170624	blue
ENSG00000171368	blue
ENSG00000171444	blue
ENSG00000171992	blue
ENSG00000172568	blue
ENSG00000172869	blue
ENSG00000174132	blue
ENSG00000174136	blue
ENSG00000175416	blue
ENSG00000175426	blue
ENSG00000176055	blue
ENSG00000176928	blue
ENSG00000177453	blue
ENSG00000178722	blue
ENSG00000182132	blue
ENSG00000182230	blue
ENSG00000182700	blue
ENSG00000182836	blue
ENSG00000183654	blue
ENSG00000183775	blue
ENSG00000184347	blue
ENSG00000184349	blue
ENSG00000185129	blue
ENSG00000185305	blue
ENSG00000186479	blue
ENSG00000187678	blue
ENSG00000196743	blue
ENSG00000197043	blue
ENSG00000197860	blue
ENSG00000198780	blue
ENSG00000198944	blue
ENSG00000200648	blue
ENSG00000204677	blue
ENSG00000204767	blue
ENSG00000205279	blue
ENSG00000206077	blue
ENSG00000214108	blue
ENSG00000214357	blue
ENSG00000227616	blue
ENSG00000230789	blue
ENSG00000231185	blue
ENSG00000235775	blue
ENSG00000236714	blue
ENSG00000237187	blue
ENSG00000240184	blue
ENSG00000240764	blue
ENSG00000242547	blue
ENSG00000243232	blue
ENSG00000243914	blue
ENSG00000245937	blue
ENSG00000247121	blue
ENSG00000247796	blue
ENSG00000248309	blue
ENSG00000248359	blue
ENSG00000248455	blue
ENSG00000248469	blue
ENSG00000248610	blue
ENSG00000248624	blue
ENSG00000248791	blue
ENSG00000248927	blue
ENSG00000249042	blue
ENSG00000249057	blue
ENSG00000249114	blue
ENSG00000249206	blue
ENSG00000249436	blue
ENSG00000249605	blue
ENSG00000249662	blue
ENSG00000249684	blue
ENSG00000249688	blue
ENSG00000249774	blue
ENSG00000249776	blue
ENSG00000249779	blue
ENSG00000249984	blue
ENSG00000250056	blue
ENSG00000250148	blue
ENSG00000250167	blue
ENSG00000250320	blue
ENSG00000250615	blue
ENSG00000250853	blue
ENSG00000250889	blue
ENSG00000250972	blue
ENSG00000251141	blue
ENSG00000251293	blue
ENSG00000251365	blue
ENSG00000251400	blue
ENSG00000251450	blue
ENSG00000253159	blue
ENSG00000253357	blue
ENSG00000261037	blue
ENSG00000261757	blue
ENSG00000271714	blue
ENSG00000271795	blue
ENSG00000271824	blue
ENSG00000271849	blue
ENSG00000276309	blue
ENSG00000279118	blue
ENSG00000279679	blue
ENSG00000279739	blue
ENSG00000279752	blue
ENSG00000279923	blue
ENSG00000280047	blue
ENSG00000280207	blue
ENSG00000281398	blue
ENSG00000001084	blue
ENSG00000001561	blue
ENSG00000007944	blue
ENSG00000010818	blue
ENSG00000025039	blue
ENSG00000057657	blue
ENSG00000060762	blue
ENSG00000065491	blue
ENSG00000065609	blue
ENSG00000065833	blue
ENSG00000069122	blue
ENSG00000071242	blue
ENSG00000074706	blue
ENSG00000079691	blue
ENSG00000079819	blue
ENSG00000079841	blue
ENSG00000082293	blue
ENSG00000095951	blue
ENSG00000111863	blue
ENSG00000111912	blue
ENSG00000111913	blue
ENSG00000111961	blue
ENSG00000111962	blue
ENSG00000112038	blue
ENSG00000112053	blue
ENSG00000112137	blue
ENSG00000112183	blue
ENSG00000112186	blue
ENSG00000112208	blue
ENSG00000112214	blue
ENSG00000112245	blue
ENSG00000112293	blue
ENSG00000112294	blue
ENSG00000112319	blue
ENSG00000112335	blue
ENSG00000112379	blue
ENSG00000112419	blue
ENSG00000112530	blue
ENSG00000112640	blue
ENSG00000112679	blue
ENSG00000112759	blue
ENSG00000112782	blue
ENSG00000112796	blue
ENSG00000118402	blue
ENSG00000118407	blue
ENSG00000119900	blue
ENSG00000120256	blue
ENSG00000123552	blue
ENSG00000124493	blue
ENSG00000124507	blue
ENSG00000124523	blue
ENSG00000124588	blue
ENSG00000124613	blue
ENSG00000124702	blue
ENSG00000124772	blue
ENSG00000124785	blue
ENSG00000124788	blue
ENSG00000130340	blue
ENSG00000130363	blue
ENSG00000130368	blue
ENSG00000131015	blue
ENSG00000131018	blue
ENSG00000135298	blue
ENSG00000135299	blue
ENSG00000135318	blue
ENSG00000135537	blue
ENSG00000135541	blue
ENSG00000135549	blue
ENSG00000137216	blue
ENSG00000137364	blue
ENSG00000137393	blue
ENSG00000137409	blue
ENSG00000145949	blue
ENSG00000146038	blue
ENSG00000146147	blue
ENSG00000146221	blue
ENSG00000146242	blue
ENSG00000146250	blue
ENSG00000146267	blue
ENSG00000146352	blue
ENSG00000146409	blue
ENSG00000146416	blue
ENSG00000146469	blue
ENSG00000146477	blue
ENSG00000151914	blue
ENSG00000151917	blue
ENSG00000152034	blue
ENSG00000152822	blue
ENSG00000152954	blue
ENSG00000156711	blue
ENSG00000164465	blue
ENSG00000164484	blue
ENSG00000164506	blue
ENSG00000168405	blue
ENSG00000168477	blue
ENSG00000168830	blue
ENSG00000170542	blue
ENSG00000170915	blue
ENSG00000171408	blue
ENSG00000172348	blue
ENSG00000172426	blue
ENSG00000172461	blue
ENSG00000175048	blue
ENSG00000178233	blue
ENSG00000183807	blue
ENSG00000183826	blue
ENSG00000185345	blue
ENSG00000186577	blue
ENSG00000187103	blue
ENSG00000187189	blue
ENSG00000188820	blue
ENSG00000189241	blue
ENSG00000196376	blue
ENSG00000196821	blue
ENSG00000197261	blue
ENSG00000197283	blue
ENSG00000197442	blue
ENSG00000197753	blue
ENSG00000198478	blue
ENSG00000198663	blue
ENSG00000204052	blue
ENSG00000204267	blue
ENSG00000204314	blue
ENSG00000204590	blue
ENSG00000204681	blue
ENSG00000204789	blue
ENSG00000213760	blue
ENSG00000214027	blue
ENSG00000214457	blue
ENSG00000215223	blue
ENSG00000216613	blue
ENSG00000216863	blue
ENSG00000219607	blue
ENSG00000223414	blue
ENSG00000223942	blue
ENSG00000224531	blue
ENSG00000226149	blue
ENSG00000226454	blue
ENSG00000228408	blue
ENSG00000228439	blue
ENSG00000229017	blue
ENSG00000231533	blue
ENSG00000231769	blue
ENSG00000231863	blue
ENSG00000231925	blue
ENSG00000233452	blue
ENSG00000234745	blue
ENSG00000235008	blue
ENSG00000236075	blue
ENSG00000236166	blue
ENSG00000237154	blue
ENSG00000243753	blue
ENSG00000250903	blue
ENSG00000263426	blue
ENSG00000270362	blue
ENSG00000270604	blue
ENSG00000271304	blue
ENSG00000271727	blue
ENSG00000271913	blue
ENSG00000271978	blue
ENSG00000272341	blue
ENSG00000272397	blue
ENSG00000272462	blue
ENSG00000272465	blue
ENSG00000276960	blue
ENSG00000279453	blue
ENSG00000003147	blue
ENSG00000005020	blue
ENSG00000005486	blue
ENSG00000008256	blue
ENSG00000008277	blue
ENSG00000015676	blue
ENSG00000058404	blue
ENSG00000070882	blue
ENSG00000075142	blue
ENSG00000078967	blue
ENSG00000081803	blue
ENSG00000085563	blue
ENSG00000086289	blue
ENSG00000086300	blue
ENSG00000087085	blue
ENSG00000091129	blue
ENSG00000105835	blue
ENSG00000105851	blue
ENSG00000105854	blue
ENSG00000105887	blue
ENSG00000105889	blue
ENSG00000105926	blue
ENSG00000105953	blue
ENSG00000105963	blue
ENSG00000105971	blue
ENSG00000105976	blue
ENSG00000106013	blue
ENSG00000106018	blue
ENSG00000106025	blue
ENSG00000106078	blue
ENSG00000106089	blue
ENSG00000106123	blue
ENSG00000106236	blue
ENSG00000106299	blue
ENSG00000106327	blue
ENSG00000106351	blue
ENSG00000106484	blue
ENSG00000106526	blue
ENSG00000106536	blue
ENSG00000106609	blue
ENSG00000106617	blue
ENSG00000122584	blue
ENSG00000122644	blue
ENSG00000122679	blue
ENSG00000128564	blue
ENSG00000128578	blue
ENSG00000128607	blue
ENSG00000130226	blue
ENSG00000132434	blue
ENSG00000133597	blue
ENSG00000135250	blue
ENSG00000136205	blue
ENSG00000136237	blue
ENSG00000136267	blue
ENSG00000136297	blue
ENSG00000146530	blue
ENSG00000146676	blue
ENSG00000153814	blue
ENSG00000155093	blue
ENSG00000157214	blue
ENSG00000157219	blue
ENSG00000157224	blue
ENSG00000157680	blue
ENSG00000158467	blue
ENSG00000159904	blue
ENSG00000160963	blue
ENSG00000164619	blue
ENSG00000164659	blue
ENSG00000164669	blue
ENSG00000164715	blue
ENSG00000164742	blue
ENSG00000164877	blue
ENSG00000164885	blue
ENSG00000166448	blue
ENSG00000170027	blue
ENSG00000170419	blue
ENSG00000171130	blue
ENSG00000171243	blue
ENSG00000173452	blue
ENSG00000179603	blue
ENSG00000180354	blue
ENSG00000181072	blue
ENSG00000182348	blue
ENSG00000183166	blue
ENSG00000183696	blue
ENSG00000184408	blue
ENSG00000185055	blue
ENSG00000185274	blue
ENSG00000186088	blue
ENSG00000186472	blue
ENSG00000187416	blue
ENSG00000188050	blue
ENSG00000188185	blue
ENSG00000188191	blue
ENSG00000188730	blue
ENSG00000189212	blue
ENSG00000196335	blue
ENSG00000196511	blue
ENSG00000196715	blue
ENSG00000196937	blue
ENSG00000197448	blue
ENSG00000197461	blue
ENSG00000197558	blue
ENSG00000198822	blue
ENSG00000199627	blue
ENSG00000211772	blue
ENSG00000214106	blue
ENSG00000220575	blue
ENSG00000222011	blue
ENSG00000223665	blue
ENSG00000223855	blue
ENSG00000224223	blue
ENSG00000225968	blue
ENSG00000226380	blue
ENSG00000227863	blue
ENSG00000229618	blue
ENSG00000231490	blue
ENSG00000231515	blue
ENSG00000231721	blue
ENSG00000233123	blue
ENSG00000233517	blue
ENSG00000233705	blue
ENSG00000234224	blue
ENSG00000234336	blue
ENSG00000234999	blue
ENSG00000235314	blue
ENSG00000235349	blue
ENSG00000235450	blue
ENSG00000235631	blue
ENSG00000235944	blue
ENSG00000236197	blue
ENSG00000236279	blue
ENSG00000236753	blue
ENSG00000239911	blue
ENSG00000242593	blue
ENSG00000260231	blue
ENSG00000261115	blue
ENSG00000261462	blue
ENSG00000261624	blue
ENSG00000270953	blue
ENSG00000271122	blue
ENSG00000272568	blue
ENSG00000272760	blue
ENSG00000272899	blue
ENSG00000272918	blue
ENSG00000008853	blue
ENSG00000015592	blue
ENSG00000034239	blue
ENSG00000034677	blue
ENSG00000036448	blue
ENSG00000076554	blue
ENSG00000082556	blue
ENSG00000104267	blue
ENSG00000104312	blue
ENSG00000104327	blue
ENSG00000104361	blue
ENSG00000104450	blue
ENSG00000104490	blue
ENSG00000104635	blue
ENSG00000104695	blue
ENSG00000104722	blue
ENSG00000105339	blue
ENSG00000120885	blue
ENSG00000120899	blue
ENSG00000120903	blue
ENSG00000120907	blue
ENSG00000123119	blue
ENSG00000123124	blue
ENSG00000129295	blue
ENSG00000132294	blue
ENSG00000132541	blue
ENSG00000133872	blue
ENSG00000133878	blue
ENSG00000136999	blue
ENSG00000137561	blue
ENSG00000147408	blue
ENSG00000147432	blue
ENSG00000147454	blue
ENSG00000147526	blue
ENSG00000147571	blue
ENSG00000147576	blue
ENSG00000147588	blue
ENSG00000147642	blue
ENSG00000147647	blue
ENSG00000147655	blue
ENSG00000147676	blue
ENSG00000147724	blue
ENSG00000153317	blue
ENSG00000154188	blue
ENSG00000154319	blue
ENSG00000156011	blue
ENSG00000156486	blue
ENSG00000156735	blue
ENSG00000158106	blue
ENSG00000158806	blue
ENSG00000158856	blue
ENSG00000160932	blue
ENSG00000164733	blue
ENSG00000164741	blue
ENSG00000164794	blue
ENSG00000164823	blue
ENSG00000164830	blue
ENSG00000164924	blue
ENSG00000164929	blue
ENSG00000164983	blue
ENSG00000165046	blue
ENSG00000165061	blue
ENSG00000165102	blue
ENSG00000167702	blue
ENSG00000168081	blue
ENSG00000168453	blue
ENSG00000168490	blue
ENSG00000168546	blue
ENSG00000168575	blue
ENSG00000169085	blue
ENSG00000171044	blue
ENSG00000172164	blue
ENSG00000175073	blue
ENSG00000176406	blue
ENSG00000176956	blue
ENSG00000177570	blue
ENSG00000178209	blue
ENSG00000178719	blue
ENSG00000179388	blue
ENSG00000179832	blue
ENSG00000180155	blue
ENSG00000181790	blue
ENSG00000183117	blue
ENSG00000184156	blue
ENSG00000185053	blue
ENSG00000197217	blue
ENSG00000198010	blue
ENSG00000198576	blue
ENSG00000199127	blue
ENSG00000205002	blue
ENSG00000206579	blue
ENSG00000221914	blue
ENSG00000235531	blue
ENSG00000241942	blue
ENSG00000242607	blue
ENSG00000247317	blue
ENSG00000248231	blue
ENSG00000251136	blue
ENSG00000251396	blue
ENSG00000252035	blue
ENSG00000253122	blue
ENSG00000253162	blue
ENSG00000253248	blue
ENSG00000253521	blue
ENSG00000253535	blue
ENSG00000253549	blue
ENSG00000253553	blue
ENSG00000253621	blue
ENSG00000253717	blue
ENSG00000253741	blue
ENSG00000253762	blue
ENSG00000253813	blue
ENSG00000253868	blue
ENSG00000254087	blue
ENSG00000254180	blue
ENSG00000254272	blue
ENSG00000254348	blue
ENSG00000254361	blue
ENSG00000254392	blue
ENSG00000254615	blue
ENSG00000254839	blue
ENSG00000255076	blue
ENSG00000255366	blue
ENSG00000260398	blue
ENSG00000261087	blue
ENSG00000265657	blue
ENSG00000272163	blue
ENSG00000272321	blue
ENSG00000272479	blue
ENSG00000275074	blue
ENSG00000277332	blue
ENSG00000277586	blue
ENSG00000279138	blue
ENSG00000280294	blue
ENSG00000280543	blue
ENSG00000281961	blue
ENSG00000282160	blue
ENSG00000282164	blue
ENSG00000282375	blue
ENSG00000282692	blue
ENSG00000283674	blue
ENSG00000048828	blue
ENSG00000050555	blue
ENSG00000070159	blue
ENSG00000070601	blue
ENSG00000078725	blue
ENSG00000095203	blue
ENSG00000096968	blue
ENSG00000099219	blue
ENSG00000106686	blue
ENSG00000106688	blue
ENSG00000106772	blue
ENSG00000106785	blue
ENSG00000106976	blue
ENSG00000107077	blue
ENSG00000107104	blue
ENSG00000107130	blue
ENSG00000107147	blue
ENSG00000107242	blue
ENSG00000107282	blue
ENSG00000119125	blue
ENSG00000119138	blue
ENSG00000119383	blue
ENSG00000119396	blue
ENSG00000119401	blue
ENSG00000119487	blue
ENSG00000122733	blue
ENSG00000130558	blue
ENSG00000130653	blue
ENSG00000130707	blue
ENSG00000130956	blue
ENSG00000134996	blue
ENSG00000135018	blue
ENSG00000135047	blue
ENSG00000135063	blue
ENSG00000136802	blue
ENSG00000136813	blue
ENSG00000136854	blue
ENSG00000136874	blue
ENSG00000136883	blue
ENSG00000136928	blue
ENSG00000137103	blue
ENSG00000147912	blue
ENSG00000148053	blue
ENSG00000148082	blue
ENSG00000148120	blue
ENSG00000148334	blue
ENSG00000148341	blue
ENSG00000148358	blue
ENSG00000148408	blue
ENSG00000148411	blue
ENSG00000155158	blue
ENSG00000155886	blue
ENSG00000156017	blue
ENSG00000156052	blue
ENSG00000157693	blue
ENSG00000159712	blue
ENSG00000160323	blue
ENSG00000160326	blue
ENSG00000160408	blue
ENSG00000160445	blue
ENSG00000160539	blue
ENSG00000165023	blue
ENSG00000165092	blue
ENSG00000165152	blue
ENSG00000165233	blue
ENSG00000165698	blue
ENSG00000165802	blue
ENSG00000167114	blue
ENSG00000168913	blue
ENSG00000173258	blue
ENSG00000173611	blue
ENSG00000174482	blue
ENSG00000175893	blue
ENSG00000176884	blue
ENSG00000180071	blue
ENSG00000182154	blue
ENSG00000187764	blue
ENSG00000187984	blue
ENSG00000188386	blue
ENSG00000188801	blue
ENSG00000196358	blue
ENSG00000196422	blue
ENSG00000196990	blue
ENSG00000197694	blue
ENSG00000197859	blue
ENSG00000197969	blue
ENSG00000198785	blue
ENSG00000204136	blue
ENSG00000204352	blue
ENSG00000204860	blue
ENSG00000224825	blue
ENSG00000224848	blue
ENSG00000224955	blue
ENSG00000224972	blue
ENSG00000225345	blue
ENSG00000225361	blue
ENSG00000226717	blue
ENSG00000228038	blue
ENSG00000230453	blue
ENSG00000230581	blue
ENSG00000231744	blue
ENSG00000232433	blue
ENSG00000232434	blue
ENSG00000233554	blue
ENSG00000233820	blue
ENSG00000235106	blue
ENSG00000235523	blue
ENSG00000236901	blue
ENSG00000237548	blue
ENSG00000237711	blue
ENSG00000243444	blue
ENSG00000244187	blue
ENSG00000252721	blue
ENSG00000252772	blue
ENSG00000260230	blue
ENSG00000260412	blue
ENSG00000273597	blue
ENSG00000274893	blue
ENSG00000275026	blue
ENSG00000276203	blue
ENSG00000276388	blue
ENSG00000277103	blue
ENSG00000279608	blue
ENSG00000281205	blue
ENSG00000281649	blue
ENSG00000043591	blue
ENSG00000047056	blue
ENSG00000048740	blue
ENSG00000059915	blue
ENSG00000065665	blue
ENSG00000067057	blue
ENSG00000068383	blue
ENSG00000077327	blue
ENSG00000078114	blue
ENSG00000095713	blue
ENSG00000095739	blue
ENSG00000099204	blue
ENSG00000107518	blue
ENSG00000107551	blue
ENSG00000107560	blue
ENSG00000107593	blue
ENSG00000107742	blue
ENSG00000107758	blue
ENSG00000107771	blue
ENSG00000107854	blue
ENSG00000107864	blue
ENSG00000107902	blue
ENSG00000107954	blue
ENSG00000108091	blue
ENSG00000108100	blue
ENSG00000108176	blue
ENSG00000108231	blue
ENSG00000119938	blue
ENSG00000119946	blue
ENSG00000119986	blue
ENSG00000120049	blue
ENSG00000120053	blue
ENSG00000120549	blue
ENSG00000122359	blue
ENSG00000122877	blue
ENSG00000128805	blue
ENSG00000130643	blue
ENSG00000130649	blue
ENSG00000132334	blue
ENSG00000136750	blue
ENSG00000136754	blue
ENSG00000138207	blue
ENSG00000138279	blue
ENSG00000138311	blue
ENSG00000148482	blue
ENSG00000148604	blue
ENSG00000148660	blue
ENSG00000148672	blue
ENSG00000148680	blue
ENSG00000148700	blue
ENSG00000148842	blue
ENSG00000150051	blue
ENSG00000150175	blue
ENSG00000150275	blue
ENSG00000150347	blue
ENSG00000151025	blue
[truncated: 19,130 more rows]

## Sheet: dlpfc__6_25
gene	module
ENSG00000010072	black
ENSG00000066027	black
ENSG00000069248	black
ENSG00000094975	black
ENSG00000097033	black
ENSG00000116171	black
ENSG00000116209	black
ENSG00000116704	black
ENSG00000116747	black
ENSG00000117450	black
ENSG00000117500	black
ENSG00000117528	black
ENSG00000117697	black
ENSG00000120333	black
ENSG00000123684	black
ENSG00000135775	black
ENSG00000136636	black
ENSG00000142892	black
ENSG00000143149	black
ENSG00000143337	black
ENSG00000143353	black
ENSG00000143622	black
ENSG00000143751	black
ENSG00000151414	black
ENSG00000152763	black
ENSG00000155380	black
ENSG00000158615	black
ENSG00000162441	black
ENSG00000162813	black
ENSG00000162819	black
ENSG00000179397	black
ENSG00000180488	black
ENSG00000183291	black
ENSG00000203705	black
ENSG00000227850	black
ENSG00000064989	black
ENSG00000082146	black
ENSG00000084733	black
ENSG00000085449	black
ENSG00000088205	black
ENSG00000114978	black
ENSG00000115145	black
ENSG00000115446	black
ENSG00000116044	black
ENSG00000119041	black
ENSG00000119203	black
ENSG00000119729	black
ENSG00000119878	black
ENSG00000128708	black
ENSG00000132300	black
ENSG00000135974	black
ENSG00000138029	black
ENSG00000138434	black
ENSG00000138448	black
ENSG00000143797	black
ENSG00000143919	black
ENSG00000143977	black
ENSG00000144445	black
ENSG00000152518	black
ENSG00000152683	black
ENSG00000153561	black
ENSG00000155368	black
ENSG00000162944	black
ENSG00000162961	black
ENSG00000168385	black
ENSG00000168958	black
ENSG00000169756	black
ENSG00000172086	black
ENSG00000173960	black
ENSG00000198130	black
ENSG00000011198	black
ENSG00000093183	black
ENSG00000113845	black
ENSG00000114166	black
ENSG00000114331	black
ENSG00000118855	black
ENSG00000138459	black
ENSG00000144744	black
ENSG00000151967	black
ENSG00000163428	black
ENSG00000163539	black
ENSG00000163807	black
ENSG00000170142	black
ENSG00000179021	black
ENSG00000181744	black
ENSG00000225733	black
ENSG00000004468	black
ENSG00000084093	black
ENSG00000109606	black
ENSG00000109790	black
ENSG00000118564	black
ENSG00000138780	black
ENSG00000138801	black
ENSG00000145331	black
ENSG00000145476	black
ENSG00000157869	black
ENSG00000164039	black
ENSG00000164096	black
ENSG00000164105	black
ENSG00000164111	black
ENSG00000164117	black
ENSG00000164144	black
ENSG00000198948	black
ENSG00000066583	black
ENSG00000086189	black
ENSG00000095015	black
ENSG00000113328	black
ENSG00000113583	black
ENSG00000113594	black
ENSG00000113658	black
ENSG00000134970	black
ENSG00000145721	black
ENSG00000145907	black
ENSG00000154153	black
ENSG00000155324	black
ENSG00000155508	black
ENSG00000164307	black
ENSG00000164904	black
ENSG00000170584	black
ENSG00000178996	black
ENSG00000181904	black
ENSG00000248092	black
ENSG00000272323	black
ENSG00000279118	black
ENSG00000014123	black
ENSG00000055211	black
ENSG00000083123	black
ENSG00000111875	black
ENSG00000112234	black
ENSG00000118418	black
ENSG00000120253	black
ENSG00000130348	black
ENSG00000135297	black
ENSG00000135535	black
ENSG00000135547	black
ENSG00000170915	black
ENSG00000172469	black
ENSG00000181315	black
ENSG00000198818	black
ENSG00000203778	black
ENSG00000233967	black
ENSG00000251768	black
ENSG00000260645	black
ENSG00000272288	black
ENSG00000001631	black
ENSG00000004799	black
ENSG00000008282	black
ENSG00000105855	black
ENSG00000105968	black
ENSG00000106034	black
ENSG00000106049	black
ENSG00000106546	black
ENSG00000128602	black
ENSG00000156928	black
ENSG00000177683	black
ENSG00000214194	black
ENSG00000234224	black
ENSG00000067167	black
ENSG00000104763	black
ENSG00000147588	black
ENSG00000155100	black
ENSG00000155975	black
ENSG00000156162	black
ENSG00000164751	black
ENSG00000168522	black
ENSG00000172164	black
ENSG00000176623	black
ENSG00000180694	black
ENSG00000187735	black
ENSG00000253549	black
ENSG00000090054	black
ENSG00000122692	black
ENSG00000135069	black
ENSG00000136940	black
ENSG00000147853	black
ENSG00000148153	black
ENSG00000165113	black
ENSG00000165118	black
ENSG00000204136	black
ENSG00000076685	black
ENSG00000089876	black
ENSG00000099256	black
ENSG00000107897	black
ENSG00000122884	black
ENSG00000136738	black
ENSG00000148444	black
ENSG00000154473	black
ENSG00000165512	black
ENSG00000165650	black
ENSG00000166224	black
ENSG00000168283	black
ENSG00000214413	black
ENSG00000227540	black
ENSG00000266412	black
ENSG00000011405	black
ENSG00000076053	black
ENSG00000109911	black
ENSG00000121691	black
ENSG00000151116	black
ENSG00000152558	black
ENSG00000166471	black
ENSG00000181264	black
ENSG00000184743	black
ENSG00000204370	black
ENSG00000008405	black
ENSG00000023697	black
ENSG00000075188	black
ENSG00000080371	black
ENSG00000110871	black
ENSG00000120860	black
ENSG00000122986	black
ENSG00000126749	black
ENSG00000127314	black
ENSG00000135679	black
ENSG00000139160	black
ENSG00000139233	black
ENSG00000151239	black
ENSG00000176834	black
ENSG00000205707	black
ENSG00000212124	black
ENSG00000212127	black
ENSG00000255837	black
ENSG00000273015	black
ENSG00000102580	black
ENSG00000102760	black
ENSG00000102805	black
ENSG00000122042	black
ENSG00000050130	black
ENSG00000054983	black
ENSG00000066455	black
ENSG00000072042	black
ENSG00000087302	black
ENSG00000119711	black
ENSG00000129493	black
ENSG00000129515	black
ENSG00000129521	black
ENSG00000139921	black
ENSG00000140043	black
ENSG00000165389	black
ENSG00000165934	black
ENSG00000170348	black
ENSG00000259038	black
ENSG00000092531	black
ENSG00000138600	black
ENSG00000140299	black
ENSG00000140612	black
ENSG00000166797	black
ENSG00000171766	black
ENSG00000185088	black
ENSG00000255529	black
ENSG00000125124	black
ENSG00000140905	black
ENSG00000166822	black
ENSG00000174628	black
ENSG00000276007	black
ENSG00000062725	black
ENSG00000108506	black
ENSG00000167920	black
ENSG00000074695	black
ENSG00000101782	black
ENSG00000119541	black
ENSG00000128791	black
ENSG00000141646	black
ENSG00000166347	black
ENSG00000170677	black
ENSG00000172466	black
ENSG00000176105	black
ENSG00000186496	black
ENSG00000198081	black
ENSG00000274828	black
ENSG00000105483	black
ENSG00000089006	black
ENSG00000089050	black
ENSG00000089063	black
ENSG00000101166	black
ENSG00000124207	black
ENSG00000125812	black
ENSG00000149346	black
ENSG00000203880	black
ENSG00000186951	black
ENSG00000046653	black
ENSG00000077721	black
ENSG00000101843	black
ENSG00000101888	black
ENSG00000101972	black
ENSG00000102158	black
ENSG00000123131	black
ENSG00000123595	black
ENSG00000124479	black
ENSG00000129675	black
ENSG00000171100	black
ENSG00000171155	black
ENSG00000181704	black
ENSG00000187325	black
ENSG00000269743	black
ENSG00000009709	blue
ENSG00000033122	blue
ENSG00000048707	blue
ENSG00000058668	blue
ENSG00000075151	blue
ENSG00000075391	blue
ENSG00000076356	blue
ENSG00000076864	blue
ENSG00000090020	blue
ENSG00000097021	blue
ENSG00000116254	blue
ENSG00000116273	blue
ENSG00000116299	blue
ENSG00000116329	blue
ENSG00000116544	blue
ENSG00000116604	blue
ENSG00000116667	blue
ENSG00000116698	blue
ENSG00000116731	blue
ENSG00000116852	blue
ENSG00000116991	blue
ENSG00000117013	blue
ENSG00000117154	blue
ENSG00000117411	blue
ENSG00000117425	blue
ENSG00000117643	blue
ENSG00000121753	blue
ENSG00000121904	blue
ENSG00000121905	blue
ENSG00000125945	blue
ENSG00000126705	blue
ENSG00000127124	blue
ENSG00000127463	blue
ENSG00000132694	blue
ENSG00000133216	blue
ENSG00000134247	blue
ENSG00000134684	blue
ENSG00000135749	blue
ENSG00000135824	blue
ENSG00000142609	blue
ENSG00000142949	blue
ENSG00000143067	blue
ENSG00000143179	blue
ENSG00000143322	blue
ENSG00000143340	blue
ENSG00000143473	blue
ENSG00000143502	blue
ENSG00000143515	blue
ENSG00000143569	blue
ENSG00000143590	blue
ENSG00000143630	blue
ENSG00000143632	blue
ENSG00000143850	blue
ENSG00000149527	blue
ENSG00000152092	blue
ENSG00000154358	blue
ENSG00000154370	blue
ENSG00000155816	blue
ENSG00000157064	blue
ENSG00000157216	blue
ENSG00000157933	blue
ENSG00000158008	blue
ENSG00000158062	blue
ENSG00000158292	blue
ENSG00000158748	blue
ENSG00000159409	blue
ENSG00000160716	blue
ENSG00000160767	blue
ENSG00000162408	blue
ENSG00000162426	blue
ENSG00000162512	blue
ENSG00000162522	blue
ENSG00000162545	blue
ENSG00000162706	blue
ENSG00000162849	blue
ENSG00000162931	blue
ENSG00000163125	blue
ENSG00000163399	blue
ENSG00000163462	blue
ENSG00000163873	blue
ENSG00000170382	blue
ENSG00000171603	blue
ENSG00000171735	blue
ENSG00000173406	blue
ENSG00000176022	blue
ENSG00000177272	blue
ENSG00000177614	blue
ENSG00000183114	blue
ENSG00000183317	blue
ENSG00000185630	blue
ENSG00000185668	blue
ENSG00000186094	blue
ENSG00000188859	blue
ENSG00000189181	blue
ENSG00000196189	blue
ENSG00000196581	blue
ENSG00000197106	blue
ENSG00000197852	blue
ENSG00000198216	blue
ENSG00000198797	blue
ENSG00000198929	blue
ENSG00000203685	blue
ENSG00000205090	blue
ENSG00000213088	blue
ENSG00000224592	blue
ENSG00000227811	blue
ENSG00000228794	blue
ENSG00000235595	blue
ENSG00000260941	blue
ENSG00000266094	blue
ENSG00000269896	blue
ENSG00000272031	blue
ENSG00000003137	blue
ENSG00000040933	blue
ENSG00000048991	blue
ENSG00000054356	blue
ENSG00000055813	blue
ENSG00000057935	blue
ENSG00000066248	blue
ENSG00000068024	blue
ENSG00000071051	blue
ENSG00000072195	blue
ENSG00000074054	blue
ENSG00000075340	blue
ENSG00000075426	blue
ENSG00000078018	blue
ENSG00000084710	blue
ENSG00000084731	blue
ENSG00000084764	blue
ENSG00000114923	blue
ENSG00000115194	blue
ENSG00000115306	blue
ENSG00000115756	blue
ENSG00000115977	blue
ENSG00000119771	blue
ENSG00000119866	blue
ENSG00000130294	blue
ENSG00000135622	blue
ENSG00000135638	blue
ENSG00000135919	blue
ENSG00000135953	blue
ENSG00000135956	blue
ENSG00000135973	blue
ENSG00000136535	blue
ENSG00000136720	blue
ENSG00000138028	blue
ENSG00000138101	blue
ENSG00000138443	blue
ENSG00000144152	blue
ENSG00000144218	blue
ENSG00000144355	blue
ENSG00000144460	blue
ENSG00000144583	blue
ENSG00000145063	blue
ENSG00000150873	blue
ENSG00000152128	blue
ENSG00000152154	blue
ENSG00000153563	blue
ENSG00000155052	blue
ENSG00000158089	blue
ENSG00000162951	blue
ENSG00000162975	blue
ENSG00000163013	blue
ENSG00000163171	blue
ENSG00000163449	blue
ENSG00000163466	blue
ENSG00000169047	blue
ENSG00000170396	blue
ENSG00000170485	blue
ENSG00000170500	blue
ENSG00000171094	blue
ENSG00000171132	blue
ENSG00000171303	blue
ENSG00000171450	blue
ENSG00000172292	blue
ENSG00000172985	blue
ENSG00000173166	blue
ENSG00000178171	blue
ENSG00000178385	blue
ENSG00000178752	blue
ENSG00000184261	blue
ENSG00000186487	blue
ENSG00000188011	blue
ENSG00000188042	blue
ENSG00000188760	blue
ENSG00000196872	blue
ENSG00000198369	blue
ENSG00000204634	blue
ENSG00000228206	blue
ENSG00000235072	blue
ENSG00000251621	blue
ENSG00000267034	blue
ENSG00000272944	blue
ENSG00000278962	blue
ENSG00000007402	blue
ENSG00000008300	blue
ENSG00000073803	blue
ENSG00000082684	blue
ENSG00000082701	blue
ENSG00000088538	blue
ENSG00000088727	blue
ENSG00000114554	blue
ENSG00000114812	blue
ENSG00000114861	blue
ENSG00000114867	blue
ENSG00000119227	blue
ENSG00000121871	blue
ENSG00000131378	blue
ENSG00000134072	blue
ENSG00000144550	blue
ENSG00000144560	blue
ENSG00000144596	blue
ENSG00000144597	blue
ENSG00000144645	blue
ENSG00000144668	blue
ENSG00000144671	blue
ENSG00000144677	blue
ENSG00000144711	blue
ENSG00000154764	blue
ENSG00000154917	blue
ENSG00000156959	blue
ENSG00000157014	blue
ENSG00000157087	blue
ENSG00000157152	blue
ENSG00000157388	blue
ENSG00000158258	blue
ENSG00000160145	blue
ENSG00000163590	blue
ENSG00000163637	blue
ENSG00000163673	blue
ENSG00000163704	blue
ENSG00000163888	blue
ENSG00000163913	blue
ENSG00000163975	blue
ENSG00000164061	blue
ENSG00000164076	blue
ENSG00000164082	blue
ENSG00000164087	blue
ENSG00000172940	blue
ENSG00000174640	blue
ENSG00000175040	blue
ENSG00000175182	blue
ENSG00000175928	blue
ENSG00000177463	blue
ENSG00000181788	blue
ENSG00000182568	blue
ENSG00000182606	blue
ENSG00000183624	blue
ENSG00000188167	blue
ENSG00000196220	blue
ENSG00000196353	blue
ENSG00000221955	blue
ENSG00000233058	blue
ENSG00000249992	blue
ENSG00000273033	blue
ENSG00000002587	blue
ENSG00000072832	blue
ENSG00000074211	blue
ENSG00000109685	blue
ENSG00000118816	blue
ENSG00000128045	blue
ENSG00000138759	blue
ENSG00000138771	blue
ENSG00000145147	blue
ENSG00000145362	blue
ENSG00000151014	blue
ENSG00000151612	blue
ENSG00000152784	blue
ENSG00000152969	blue
ENSG00000153012	blue
ENSG00000154556	blue
ENSG00000156140	blue
ENSG00000159674	blue
ENSG00000159733	blue
ENSG00000159788	blue
ENSG00000163995	blue
ENSG00000168993	blue
ENSG00000169851	blue
ENSG00000170153	blue
ENSG00000181215	blue
ENSG00000184160	blue
ENSG00000185818	blue
ENSG00000186212	blue
ENSG00000196526	blue
ENSG00000197386	blue
ENSG00000218336	blue
ENSG00000249896	blue
ENSG00000250986	blue
ENSG00000283183	blue
ENSG00000011083	blue
ENSG00000038382	blue
ENSG00000050767	blue
ENSG00000053108	blue
ENSG00000055163	blue
ENSG00000063438	blue
ENSG00000069020	blue
ENSG00000070808	blue
ENSG00000078295	blue
ENSG00000112941	blue
ENSG00000113231	blue
ENSG00000113645	blue
ENSG00000113749	blue
ENSG00000113758	blue
ENSG00000113763	blue
ENSG00000120327	blue
ENSG00000120328	blue
ENSG00000123643	blue
ENSG00000131188	blue
ENSG00000131504	blue
ENSG00000131711	blue
ENSG00000132563	blue
ENSG00000133401	blue
ENSG00000135074	blue
ENSG00000145545	blue
ENSG00000145911	blue
ENSG00000145934	blue
ENSG00000146006	blue
ENSG00000150712	blue
ENSG00000153395	blue
ENSG00000155506	blue
ENSG00000155511	blue
ENSG00000155846	blue
ENSG00000156453	blue
ENSG00000161013	blue
ENSG00000164236	blue
ENSG00000169258	blue
ENSG00000169862	blue
ENSG00000170085	blue
ENSG00000171992	blue
ENSG00000172568	blue
ENSG00000173210	blue
ENSG00000174136	blue
ENSG00000175414	blue
ENSG00000175745	blue
ENSG00000176788	blue
ENSG00000184347	blue
ENSG00000184349	blue
ENSG00000187372	blue
ENSG00000214357	blue
ENSG00000215196	blue
ENSG00000215218	blue
ENSG00000240764	blue
ENSG00000250056	blue
ENSG00000253357	blue
ENSG00000254035	blue
ENSG00000010818	blue
ENSG00000025039	blue
ENSG00000047579	blue
ENSG00000065491	blue
ENSG00000065609	blue
ENSG00000095951	blue
ENSG00000096070	blue
ENSG00000112053	blue
ENSG00000112137	blue
ENSG00000112139	blue
ENSG00000112290	blue
ENSG00000112320	blue
ENSG00000112530	blue
ENSG00000112578	blue
ENSG00000112658	blue
ENSG00000112699	blue
ENSG00000124493	blue
ENSG00000124496	blue
ENSG00000124507	blue
ENSG00000124613	blue
ENSG00000124772	blue
ENSG00000124788	blue
ENSG00000135334	blue
ENSG00000137267	blue
ENSG00000145990	blue
ENSG00000146216	blue
ENSG00000146232	blue
ENSG00000146267	blue
ENSG00000146426	blue
ENSG00000152822	blue
ENSG00000156711	blue
ENSG00000164442	blue
ENSG00000171408	blue
ENSG00000172426	blue
ENSG00000178233	blue
ENSG00000183826	blue
ENSG00000185345	blue
ENSG00000197283	blue
ENSG00000204314	blue
ENSG00000204396	blue
ENSG00000231925	blue
ENSG00000269387	blue
ENSG00000272325	blue
ENSG00000002746	blue
ENSG00000008256	blue
ENSG00000055118	blue
ENSG00000058404	blue
ENSG00000106089	blue
ENSG00000106484	blue
ENSG00000122574	blue
ENSG00000122778	blue
ENSG00000128564	blue
ENSG00000128594	blue
ENSG00000128596	blue
ENSG00000130226	blue
ENSG00000136295	blue
ENSG00000146555	blue
ENSG00000146776	blue
ENSG00000153814	blue
ENSG00000155093	blue
ENSG00000160963	blue
ENSG00000164715	blue
ENSG00000164742	blue
ENSG00000164916	blue
ENSG00000166448	blue
ENSG00000166924	blue
ENSG00000174469	blue
ENSG00000181072	blue
ENSG00000182095	blue
ENSG00000186472	blue
ENSG00000187260	blue
ENSG00000188191	blue
ENSG00000196313	blue
ENSG00000205356	blue
ENSG00000207637	blue
ENSG00000221866	blue
ENSG00000224940	blue
ENSG00000225968	blue
ENSG00000230487	blue
ENSG00000261115	blue
ENSG00000270953	blue
ENSG00000272391	blue
ENSG00000272899	blue
ENSG00000008853	blue
ENSG00000029534	blue
ENSG00000061337	blue
ENSG00000079102	blue
ENSG00000104369	blue
ENSG00000104635	blue
ENSG00000120875	blue
ENSG00000147642	blue
ENSG00000147724	blue
ENSG00000153317	blue
ENSG00000156486	blue
ENSG00000156687	blue
ENSG00000160957	blue
ENSG00000164733	blue
ENSG00000167702	blue
ENSG00000168490	blue
ENSG00000168546	blue
ENSG00000169122	blue
ENSG00000169427	blue
ENSG00000169946	blue
ENSG00000176595	blue
ENSG00000179388	blue
ENSG00000180155	blue
ENSG00000180543	blue
ENSG00000180921	blue
ENSG00000181790	blue
ENSG00000183117	blue
ENSG00000183779	blue
ENSG00000184156	blue
ENSG00000198010	blue
ENSG00000247317	blue
ENSG00000253230	blue
ENSG00000254348	blue
ENSG00000255182	blue
ENSG00000255366	blue
ENSG00000261678	blue
ENSG00000272163	blue
ENSG00000272321	blue
ENSG00000275342	blue
ENSG00000280294	blue
ENSG00000282164	blue
ENSG00000078725	blue
ENSG00000095203	blue
ENSG00000106689	blue
ENSG00000106852	blue
ENSG00000106868	blue
ENSG00000106976	blue
ENSG00000107147	blue
ENSG00000107185	blue
ENSG00000107281	blue
ENSG00000107282	blue
ENSG00000119402	blue
ENSG00000122733	blue
ENSG00000130559	blue
ENSG00000130635	blue
ENSG00000130723	blue
ENSG00000136828	blue
ENSG00000136842	blue
ENSG00000136848	blue
ENSG00000136854	blue
ENSG00000136883	blue
ENSG00000136928	blue
ENSG00000137103	blue
ENSG00000147912	blue
ENSG00000148339	blue
ENSG00000148408	blue
ENSG00000156345	blue
ENSG00000159899	blue
ENSG00000165238	blue
ENSG00000165643	blue
ENSG00000165802	blue
ENSG00000167103	blue
ENSG00000176884	blue
ENSG00000185963	blue
ENSG00000188483	blue
ENSG00000196422	blue
ENSG00000196730	blue
ENSG00000196781	blue
ENSG00000197694	blue
ENSG00000212864	blue
ENSG00000224825	blue
ENSG00000259953	blue
ENSG00000281205	blue
ENSG00000047056	blue
ENSG00000048740	blue
ENSG00000067082	blue
ENSG00000107862	blue
ENSG00000107929	blue
ENSG00000107954	blue
ENSG00000108091	blue
ENSG00000108219	blue
ENSG00000119946	blue
ENSG00000120549	blue
ENSG00000122359	blue
ENSG00000138162	blue
ENSG00000148606	blue
ENSG00000148814	blue
ENSG00000148842	blue
ENSG00000150594	blue
ENSG00000151208	blue
ENSG00000151532	blue
ENSG00000151640	blue
ENSG00000156113	blue
ENSG00000156395	blue
ENSG00000156515	blue
ENSG00000165655	blue
ENSG00000165752	blue
ENSG00000165757	blue
ENSG00000171160	blue
ENSG00000171813	blue
ENSG00000176769	blue
ENSG00000182022	blue
ENSG00000183049	blue
ENSG00000185737	blue
ENSG00000187122	blue
ENSG00000197177	blue
ENSG00000198018	blue
ENSG00000198873	blue
ENSG00000198915	blue
ENSG00000203772	blue
ENSG00000232903	blue
ENSG00000256925	blue
ENSG00000260917	blue
ENSG00000273108	blue
ENSG00000006071	blue
ENSG00000011347	blue
ENSG00000019485	blue
ENSG00000019505	blue
ENSG00000023171	blue
ENSG00000066382	blue
ENSG00000072518	blue
ENSG00000078902	blue
ENSG00000080854	blue
ENSG00000084234	blue
ENSG00000110042	blue
ENSG00000110076	blue
ENSG00000110328	blue
ENSG00000110427	blue
ENSG00000110514	blue
ENSG00000110619	blue
ENSG00000121671	blue
ENSG00000123901	blue
ENSG00000129159	blue
ENSG00000133816	blue
ENSG00000134780	blue
ENSG00000134909	blue
ENSG00000134917	blue
ENSG00000149091	blue
ENSG00000149115	blue
ENSG00000149187	blue
ENSG00000149256	blue
ENSG00000149260	blue
ENSG00000149503	blue
ENSG00000151502	blue
ENSG00000154146	blue
ENSG00000158555	blue
ENSG00000161328	blue
ENSG00000162105	blue
ENSG00000165495	blue
ENSG00000166025	blue
ENSG00000166257	blue
ENSG00000166402	blue
ENSG00000167323	blue
ENSG00000168539	blue
ENSG00000171533	blue
ENSG00000172247	blue
ENSG00000172350	blue
ENSG00000172375	blue
ENSG00000172803	blue
ENSG00000173227	blue
ENSG00000173898	blue
ENSG00000174672	blue
ENSG00000174791	blue
ENSG00000174871	blue
ENSG00000175115	blue
ENSG00000175264	blue
ENSG00000175274	blue
ENSG00000175602	blue
ENSG00000176148	blue
ENSG00000179431	blue
ENSG00000180720	blue
ENSG00000181830	blue
ENSG00000182272	blue
ENSG00000182667	blue
ENSG00000183020	blue
ENSG00000183715	blue
ENSG00000183908	blue
ENSG00000184545	blue
ENSG00000186642	blue
ENSG00000186907	blue
ENSG00000187486	blue
ENSG00000188211	blue
ENSG00000233930	blue
ENSG00000254510	blue
ENSG00000255545	blue
ENSG00000260196	blue
ENSG00000270607	blue
ENSG00000280237	blue
ENSG00000280798	blue
ENSG00000060709	blue
ENSG00000065357	blue
ENSG00000065970	blue
ENSG00000075035	blue
ENSG00000081760	blue
ENSG00000082805	blue
ENSG00000084112	blue
ENSG00000084463	blue
ENSG00000087494	blue
ENSG00000089022	blue
ENSG00000089169	blue
ENSG00000090615	blue
ENSG00000090975	blue
ENSG00000110925	blue
ENSG00000110931	blue
ENSG00000111186	blue
ENSG00000111249	blue
ENSG00000111262	blue
ENSG00000111696	blue
ENSG00000119242	blue
ENSG00000120645	blue
ENSG00000122966	blue
ENSG00000123352	blue
ENSG00000130035	blue
ENSG00000134285	blue
ENSG00000135116	blue
ENSG00000135119	blue
ENSG00000135127	blue
ENSG00000135439	blue
ENSG00000135454	blue
ENSG00000135503	blue
ENSG00000135519	blue
ENSG00000136026	blue
ENSG00000139044	blue
ENSG00000139083	blue
ENSG00000139182	blue
ENSG00000139200	blue
ENSG00000139645	blue
ENSG00000139718	blue
ENSG00000139725	blue
ENSG00000139767	blue
ENSG00000150967	blue
ENSG00000151067	blue
ENSG00000151131	blue
ENSG00000151746	blue
ENSG00000151952	blue
ENSG00000159335	blue
ENSG00000161835	blue
ENSG00000166159	blue
ENSG00000166886	blue
ENSG00000167535	blue
ENSG00000169884	blue
ENSG00000171435	blue
ENSG00000172602	blue
ENSG00000173064	blue
ENSG00000174233	blue
ENSG00000174437	blue
ENSG00000176383	blue
ENSG00000177875	blue
ENSG00000179912	blue
ENSG00000181418	blue
ENSG00000184271	blue
ENSG00000196876	blue
ENSG00000198598	blue
ENSG00000235884	blue
ENSG00000240771	blue
ENSG00000250091	blue
ENSG00000250770	blue
ENSG00000256725	blue
ENSG00000270028	blue
ENSG00000273079	blue
ENSG00000041515	blue
ENSG00000073910	blue
ENSG00000102572	blue
ENSG00000102606	blue
ENSG00000132938	blue
ENSG00000133101	blue
ENSG00000136099	blue
ENSG00000139514	blue
ENSG00000152767	blue
ENSG00000153531	blue
ENSG00000178235	blue
ENSG00000179611	blue
ENSG00000185950	blue
ENSG00000186184	blue
ENSG00000224243	blue
ENSG00000278727	blue
ENSG00000006432	blue
ENSG00000021645	blue
ENSG00000036530	blue
ENSG00000070182	blue
ENSG00000072110	blue
ENSG00000081181	blue
ENSG00000088808	blue
ENSG00000089723	blue
ENSG00000092051	blue
ENSG00000092068	blue
ENSG00000099814	blue
ENSG00000100505	blue
ENSG00000100604	blue
ENSG00000100678	blue
ENSG00000100884	blue
ENSG00000119669	blue
ENSG00000119682	blue
ENSG00000119714	blue
ENSG00000131323	blue
ENSG00000133958	blue
ENSG00000133985	blue
ENSG00000136367	blue
ENSG00000139998	blue
ENSG00000140104	blue
ENSG00000165548	blue
ENSG00000165914	blue
ENSG00000176165	blue
ENSG00000182732	blue
ENSG00000183092	blue
ENSG00000184916	blue
ENSG00000185567	blue
ENSG00000186648	blue
ENSG00000197102	blue
ENSG00000197555	blue
ENSG00000205562	blue
ENSG00000227051	blue
ENSG00000251602	blue
ENSG00000258986	blue
ENSG00000267909	blue
ENSG00000269883	blue
ENSG00000058335	blue
ENSG00000062524	blue
ENSG00000069966	blue
ENSG00000103723	blue
ENSG00000103942	blue
ENSG00000104044	blue
ENSG00000137822	blue
ENSG00000137825	blue
ENSG00000137843	blue
ENSG00000138622	blue
ENSG00000140320	blue
ENSG00000140323	blue
ENSG00000140332	blue
ENSG00000140406	blue
ENSG00000140443	blue
ENSG00000140526	blue
ENSG00000140538	blue
ENSG00000154237	blue
ENSG00000166949	blue
ENSG00000166963	blue
ENSG00000167178	blue
ENSG00000169410	blue
ENSG00000169758	blue
ENSG00000169783	blue
ENSG00000170776	blue
ENSG00000171914	blue
ENSG00000176454	blue
ENSG00000182256	blue
ENSG00000185442	blue
ENSG00000196391	blue
ENSG00000248540	blue
ENSG00000254585	blue
ENSG00000259234	blue
ENSG00000259642	blue
ENSG00000006116	blue
ENSG00000006210	blue
ENSG00000007545	blue
ENSG00000011638	blue
ENSG00000039523	blue
ENSG00000040199	blue
ENSG00000070729	blue
ENSG00000070770	blue
ENSG00000099365	blue
ENSG00000102900	blue
ENSG00000102908	blue
ENSG00000102924	blue
ENSG00000103056	blue
ENSG00000103064	blue
ENSG00000103154	blue
ENSG00000103222	blue
ENSG00000103489	blue
ENSG00000118898	blue
ENSG00000118900	blue
ENSG00000127585	blue
ENSG00000129993	blue
ENSG00000131149	blue
ENSG00000131797	blue
ENSG00000135709	blue
ENSG00000135740	blue
ENSG00000140632	blue
ENSG00000140798	blue
ENSG00000140945	blue
ENSG00000140948	blue
ENSG00000141013	blue
ENSG00000141076	blue
ENSG00000149926	blue
ENSG00000153815	blue
ENSG00000154118	blue
ENSG00000157368	blue
ENSG00000162062	blue
ENSG00000162065	blue
ENSG00000162104	blue
ENSG00000166546	blue
ENSG00000166676	blue
ENSG00000167371	blue
ENSG00000167522	blue
ENSG00000167523	blue
ENSG00000167972	blue
ENSG00000168748	blue
ENSG00000169181	blue
ENSG00000169951	blue
ENSG00000174938	blue
ENSG00000178773	blue
ENSG00000182831	blue
ENSG00000186187	blue
ENSG00000186260	blue
ENSG00000187535	blue
ENSG00000187555	blue
ENSG00000187741	blue
ENSG00000188322	blue
ENSG00000196557	blue
ENSG00000205037	blue
ENSG00000215154	blue
ENSG00000225614	blue
ENSG00000237515	blue
ENSG00000256982	blue
ENSG00000260293	blue
ENSG00000263968	blue
ENSG00000269935	blue
ENSG00000279693	blue
ENSG00000002834	blue
ENSG00000005100	blue
ENSG00000005884	blue
ENSG00000006125	blue
ENSG00000006283	blue
ENSG00000006695	blue
ENSG00000006740	blue
ENSG00000007171	blue
ENSG00000007237	blue
ENSG00000033627	blue
ENSG00000063015	blue
ENSG00000067191	blue
ENSG00000069188	blue
ENSG00000070444	blue
ENSG00000075461	blue
ENSG00000091622	blue
ENSG00000108306	blue
ENSG00000108352	blue
ENSG00000108509	blue
ENSG00000108797	blue
ENSG00000108819	blue
ENSG00000108947	blue
ENSG00000128482	blue
ENSG00000131242	blue
ENSG00000131467	blue
ENSG00000131759	blue
ENSG00000132359	blue
ENSG00000132535	blue
ENSG00000133026	blue
ENSG00000133030	blue
ENSG00000141252	blue
ENSG00000141505	blue
ENSG00000141522	blue
ENSG00000141551	blue
ENSG00000141568	blue
ENSG00000141576	blue
ENSG00000154229	blue
ENSG00000159842	blue
ENSG00000161682	blue
ENSG00000166685	blue
ENSG00000167281	blue
ENSG00000167889	blue
ENSG00000168646	blue
ENSG00000169992	blue
ENSG00000170004	blue
ENSG00000170921	blue
ENSG00000171246	blue
ENSG00000171475	blue
ENSG00000171532	blue
ENSG00000174238	blue
ENSG00000175866	blue
ENSG00000175906	blue
ENSG00000175931	blue
ENSG00000176749	blue
ENSG00000181291	blue
ENSG00000181350	blue
ENSG00000184185	blue
ENSG00000184922	blue
ENSG00000185924	blue
ENSG00000186834	blue
ENSG00000186868	blue
ENSG00000197063	blue
ENSG00000198863	blue
ENSG00000198920	blue
ENSG00000205710	blue
ENSG00000212719	blue
ENSG00000220205	blue
ENSG00000226137	blue
ENSG00000263069	blue
ENSG00000263278	blue
ENSG00000263731	blue
ENSG00000267060	blue
ENSG00000270885	blue
ENSG00000272636	blue
ENSG00000273604	blue
ENSG00000274211	blue
ENSG00000276023	blue
ENSG00000276863	blue
ENSG00000277258	blue
ENSG00000049759	blue
ENSG00000101489	blue
ENSG00000101638	blue
ENSG00000134504	blue
ENSG00000134775	blue
ENSG00000141431	blue
ENSG00000141433	blue
ENSG00000141622	blue
ENSG00000141639	blue
ENSG00000141655	blue
ENSG00000152217	blue
ENSG00000166342	blue
ENSG00000166974	blue
ENSG00000168502	blue
ENSG00000170579	blue
ENSG00000177511	blue
ENSG00000184828	blue
ENSG00000263823	blue
ENSG00000278911	blue
ENSG00000007047	blue
ENSG00000007080	blue
ENSG00000007264	blue
ENSG00000011332	blue
ENSG00000028277	blue
ENSG00000064607	blue
ENSG00000065000	blue
ENSG00000065989	blue
ENSG00000066044	blue
ENSG00000072062	blue
ENSG00000072071	blue
ENSG00000072954	blue
ENSG00000072958	blue
ENSG00000073008	blue
ENSG00000076826	blue
ENSG00000079313	blue
ENSG00000085872	blue
ENSG00000089847	blue
ENSG00000090006	blue
ENSG00000099308	blue
ENSG00000099625	blue
ENSG00000099864	blue
ENSG00000104888	blue
ENSG00000104967	blue
ENSG00000104998	blue
ENSG00000105143	blue
ENSG00000105186	blue
ENSG00000105220	blue
ENSG00000105223	blue
ENSG00000105245	blue
ENSG00000105270	blue
ENSG00000105278	blue
ENSG00000105376	blue
ENSG00000105409	blue
ENSG00000105419	blue
ENSG00000105426	blue
ENSG00000105429	blue
ENSG00000105464	blue
ENSG00000105514	blue
ENSG00000105520	blue
ENSG00000105538	blue
ENSG00000105613	blue
ENSG00000105639	blue
ENSG00000105642	blue
ENSG00000105649	blue
ENSG00000105696	blue
ENSG00000105737	blue
ENSG00000118160	blue
ENSG00000121297	blue
ENSG00000124302	blue
ENSG00000125505	blue
ENSG00000125650	blue
ENSG00000125744	blue
ENSG00000126243	blue
ENSG00000126461	blue
ENSG00000126583	blue
ENSG00000127511	blue
ENSG00000127526	blue
ENSG00000127616	blue
ENSG00000128011	blue
ENSG00000129355	blue
ENSG00000129911	blue
ENSG00000129951	blue
ENSG00000129990	blue
ENSG00000130477	blue
ENSG00000130511	blue
ENSG00000130751	blue
ENSG00000131398	blue
ENSG00000132003	blue
ENSG00000132026	blue
ENSG00000141837	blue
ENSG00000142235	blue
ENSG00000142408	blue
ENSG00000142530	blue
ENSG00000142549	blue
ENSG00000160007	blue
ENSG00000160439	blue
ENSG00000160460	blue
ENSG00000160877	blue
ENSG00000161082	blue
ENSG00000161681	blue
ENSG00000167378	blue
ENSG00000167619	blue
ENSG00000167654	blue
ENSG00000167674	blue
ENSG00000167680	blue
ENSG00000174521	blue
ENSG00000174951	blue
ENSG00000176490	blue
ENSG00000177380	blue
ENSG00000178531	blue
ENSG00000178951	blue
ENSG00000183186	blue
ENSG00000183248	blue
ENSG00000185361	blue
ENSG00000185800	blue
ENSG00000186111	blue
ENSG00000187902	blue
ENSG00000188766	blue
ENSG00000196961	blue
ENSG00000198131	blue
ENSG00000204851	blue
ENSG00000213023	blue
ENSG00000218891	blue
ENSG00000221946	blue
ENSG00000223573	blue
ENSG00000261342	blue
ENSG00000267890	blue
ENSG00000274425	blue
ENSG00000026559	blue
ENSG00000054793	blue
ENSG00000075043	blue
ENSG00000080845	blue
ENSG00000088367	blue
ENSG00000088812	blue
ENSG00000088832	blue
ENSG00000088833	blue
ENSG00000101098	blue
ENSG00000101204	blue
ENSG00000101210	blue
ENSG00000101222	blue
ENSG00000101236	blue
ENSG00000101255	blue
ENSG00000101349	blue
ENSG00000101438	blue
ENSG00000101443	blue
ENSG00000124140	blue
ENSG00000124191	blue
ENSG00000124203	blue
ENSG00000124212	blue
ENSG00000124225	blue
ENSG00000125510	blue
ENSG00000125851	blue
ENSG00000125895	blue
ENSG00000126001	blue
ENSG00000130584	blue
ENSG00000131067	blue
ENSG00000132670	blue
ENSG00000132821	blue
ENSG00000149600	blue
ENSG00000149654	blue
ENSG00000149657	blue
ENSG00000149679	blue
ENSG00000158445	blue
ENSG00000158480	blue
ENSG00000168734	blue
ENSG00000170471	blue
ENSG00000171873	blue
ENSG00000179242	blue
ENSG00000197122	blue
ENSG00000198053	blue
ENSG00000204103	blue
ENSG00000260903	blue
ENSG00000277938	blue
ENSG00000141956	blue
ENSG00000142149	blue
ENSG00000142185	blue
ENSG00000142197	blue
ENSG00000157542	blue
ENSG00000159259	blue
ENSG00000160190	blue
ENSG00000184385	blue
ENSG00000197381	blue
ENSG00000205726	blue
ENSG00000040608	blue
ENSG00000073150	blue
ENSG00000075240	blue
ENSG00000099904	blue
ENSG00000099995	blue
ENSG00000100027	blue
ENSG00000100084	blue
ENSG00000100095	blue
ENSG00000100167	blue
ENSG00000100207	blue
ENSG00000100221	blue
ENSG00000100228	blue
ENSG00000100302	blue
ENSG00000100346	blue
ENSG00000100425	blue
ENSG00000128203	blue
ENSG00000128266	blue
ENSG00000128268	blue
ENSG00000128294	blue
ENSG00000133422	blue
ENSG00000133424	blue
ENSG00000138944	blue
ENSG00000166862	blue
ENSG00000166897	blue
ENSG00000168135	blue
ENSG00000169184	blue
ENSG00000172346	blue
ENSG00000183307	blue
ENSG00000183530	blue
ENSG00000183741	blue
ENSG00000184702	blue
ENSG00000184708	blue
ENSG00000184792	blue
ENSG00000185386	blue
ENSG00000185666	blue
ENSG00000186654	blue
ENSG00000186716	blue
ENSG00000196588	blue
ENSG00000197077	blue
ENSG00000205704	blue
ENSG00000215012	blue
ENSG00000219438	blue
ENSG00000221890	blue
ENSG00000237517	blue
ENSG00000241973	blue
ENSG00000243902	blue
ENSG00000251322	blue
ENSG00000261675	blue
ENSG00000283406	blue
ENSG00000008056	blue
ENSG00000010404	blue
ENSG00000013619	blue
ENSG00000022267	blue
ENSG00000067842	blue
ENSG00000068354	blue
ENSG00000073905	blue
ENSG00000082458	blue
ENSG00000085185	blue
ENSG00000102053	blue
ENSG00000102302	blue
ENSG00000102349	blue
ENSG00000102385	blue
ENSG00000124313	blue
ENSG00000125354	blue
ENSG00000126767	blue
ENSG00000129682	blue
ENSG00000130032	blue
ENSG00000131831	blue
ENSG00000146938	blue
ENSG00000146950	blue
ENSG00000147100	blue
ENSG00000147144	blue
ENSG00000155966	blue
ENSG00000165194	blue
ENSG00000179222	blue
ENSG00000182195	blue
ENSG00000186288	blue
ENSG00000188021	blue
ENSG00000189420	blue
ENSG00000198354	blue
ENSG00000198883	blue
ENSG00000198910	blue
ENSG00000198934	blue
ENSG00000204131	blue
ENSG00000235437	blue
ENSG00000235961	blue
ENSG00000242732	blue
ENSG00000007923	brown
ENSG00000008118	brown
ENSG00000010165	brown
ENSG00000010803	brown
ENSG00000011009	brown
ENSG00000053372	brown
ENSG00000060656	brown
ENSG00000066136	brown
ENSG00000067606	brown
ENSG00000077549	brown
ENSG00000084070	brown
ENSG00000090273	brown
ENSG00000107404	brown
ENSG00000116151	brown
ENSG00000116221	brown
ENSG00000116237	brown
ENSG00000116260	brown
ENSG00000116337	brown
ENSG00000116353	brown
ENSG00000116396	brown
ENSG00000116649	brown
ENSG00000116688	brown
ENSG00000116786	brown
ENSG00000117245	brown
ENSG00000117308	brown
ENSG00000117410	brown
ENSG00000117419	brown
ENSG00000117640	brown
ENSG00000117682	brown
ENSG00000126067	brown
ENSG00000126091	brown
ENSG00000126106	brown
ENSG00000130764	brown
ENSG00000130766	brown
ENSG00000132879	brown
ENSG00000142634	brown
ENSG00000142655	brown
ENSG00000142657	brown
ENSG00000142687	brown
ENSG00000142784	brown
ENSG00000143294	brown
ENSG00000143319	brown
ENSG00000143363	brown
ENSG00000143641	brown
ENSG00000143740	brown
ENSG00000143801	brown
ENSG00000143845	brown
ENSG00000143847	brown
ENSG00000155367	brown
ENSG00000157870	brown
ENSG00000157881	brown
ENSG00000158716	brown
ENSG00000158747	brown
ENSG00000158828	brown
ENSG00000158850	brown
ENSG00000158882	brown
ENSG00000159214	brown
ENSG00000159363	brown
ENSG00000160075	brown
ENSG00000160087	brown
ENSG00000160753	brown
ENSG00000160785	brown
ENSG00000160803	brown
ENSG00000162910	brown
ENSG00000163155	brown
ENSG00000163866	brown
ENSG00000168159	brown
ENSG00000169972	brown
ENSG00000171385	brown
ENSG00000171608	brown
ENSG00000171680	brown
ENSG00000174332	brown
ENSG00000175137	brown
ENSG00000175756	brown
ENSG00000178585	brown
ENSG00000178796	brown
ENSG00000181218	brown
ENSG00000181817	brown
ENSG00000187730	brown
ENSG00000187961	brown
ENSG00000188290	brown
ENSG00000188976	brown
ENSG00000189339	brown
ENSG00000196878	brown
ENSG00000197530	brown
ENSG00000197785	brown
ENSG00000198793	brown
ENSG00000198837	brown
ENSG00000198841	brown
ENSG00000204160	brown
ENSG00000214193	brown
ENSG00000215788	brown
ENSG00000224051	brown
ENSG00000225554	brown
ENSG00000228594	brown
ENSG00000241563	brown
ENSG00000266472	brown
ENSG00000280649	brown
ENSG00000005448	brown
ENSG00000011523	brown
ENSG00000032389	brown
ENSG00000034510	brown
ENSG00000063660	brown
ENSG00000085978	brown
ENSG00000115041	brown
ENSG00000115216	brown
ENSG00000115226	brown
ENSG00000115568	brown
ENSG00000115677	brown
ENSG00000115694	brown
ENSG00000123989	brown
ENSG00000124006	brown
ENSG00000135631	brown
ENSG00000135632	brown
ENSG00000135966	brown
ENSG00000136002	brown
ENSG00000136718	brown
ENSG00000138030	brown
ENSG00000138031	brown
ENSG00000144120	brown
ENSG00000144567	brown
ENSG00000152082	brown
ENSG00000158019	brown
ENSG00000158050	brown
ENSG00000158158	brown
ENSG00000162878	brown
ENSG00000162981	brown
ENSG00000163795	brown
ENSG00000176946	brown
ENSG00000185414	brown
ENSG00000198925	brown
ENSG00000205795	brown
ENSG00000227799	brown
ENSG00000010322	brown
ENSG00000023330	brown
ENSG00000061938	brown
ENSG00000074416	brown
ENSG00000090539	brown
ENSG00000114383	brown
ENSG00000114544	brown
ENSG00000114631	brown
ENSG00000114648	brown
ENSG00000114650	brown
ENSG00000132153	brown
ENSG00000144647	brown
ENSG00000144659	brown
ENSG00000144712	brown
ENSG00000145016	brown
ENSG00000152642	brown
ENSG00000156983	brown
ENSG00000159685	brown
ENSG00000160799	brown
ENSG00000161203	brown
ENSG00000161204	brown
ENSG00000161267	brown
ENSG00000163703	brown
ENSG00000163930	brown
ENSG00000164054	brown
ENSG00000164062	brown
ENSG00000164068	brown
ENSG00000164077	brown
ENSG00000172046	brown
ENSG00000173950	brown
ENSG00000175166	brown
ENSG00000176095	brown
ENSG00000178149	brown
ENSG00000178467	brown
ENSG00000181789	brown
ENSG00000184897	brown
ENSG00000185909	brown
ENSG00000186162	brown
ENSG00000186792	brown
ENSG00000241627	brown
ENSG00000247596	brown
ENSG00000270170	brown
ENSG00000281160	brown
ENSG00000013288	brown
ENSG00000059691	brown
ENSG00000087274	brown
ENSG00000090316	brown
ENSG00000109519	brown
ENSG00000109736	brown
ENSG00000109794	brown
ENSG00000129187	brown
ENSG00000132405	brown
ENSG00000145214	brown
ENSG00000159692	brown
ENSG00000163956	brown
ENSG00000168924	brown
ENSG00000173011	brown
ENSG00000178950	brown
ENSG00000185049	brown
ENSG00000254531	brown
ENSG00000043143	brown
ENSG00000048140	brown
ENSG00000049656	brown
ENSG00000074317	brown
ENSG00000113068	brown
ENSG00000113716	brown
ENSG00000113719	brown
ENSG00000113761	brown
ENSG00000120709	brown
ENSG00000145901	brown
ENSG00000145920	brown
ENSG00000164620	brown
ENSG00000169220	brown
ENSG00000169228	brown
ENSG00000170445	brown
ENSG00000170464	brown
ENSG00000175416	brown
ENSG00000180104	brown
ENSG00000183258	brown
ENSG00000184840	brown
ENSG00000188573	brown
ENSG00000196923	brown
ENSG00000198055	brown
ENSG00000215217	brown
ENSG00000237190	brown
ENSG00000243232	brown
ENSG00000044090	brown
ENSG00000064999	brown
ENSG00000112651	brown
ENSG00000112759	brown
ENSG00000124535	brown
ENSG00000124541	brown
ENSG00000124688	brown
ENSG00000124702	brown
ENSG00000137218	brown
ENSG00000137309	brown
ENSG00000137409	brown
ENSG00000145945	brown
ENSG00000146072	brown
ENSG00000156564	brown
ENSG00000158406	brown
ENSG00000180992	brown
ENSG00000196821	brown
ENSG00000197903	brown
ENSG00000204052	brown
ENSG00000204220	brown
ENSG00000204231	brown
ENSG00000204256	brown
ENSG00000204315	brown
ENSG00000204371	brown
ENSG00000204386	brown
ENSG00000204394	brown
ENSG00000204498	brown
ENSG00000204681	brown
ENSG00000214113	brown
ENSG00000227057	brown
ENSG00000236104	brown
ENSG00000273802	brown
ENSG00000274290	brown
ENSG00000277224	brown
ENSG00000004059	brown
ENSG00000006530	brown
ENSG00000015676	brown
ENSG00000033100	brown
ENSG00000049541	brown
ENSG00000075618	brown
ENSG00000075624	brown
ENSG00000077080	brown
ENSG00000082014	brown
ENSG00000087085	brown
ENSG00000105963	brown
ENSG00000106012	brown
ENSG00000106070	brown
ENSG00000106123	brown
ENSG00000106244	brown
ENSG00000106263	brown
ENSG00000106290	brown
ENSG00000106327	brown
ENSG00000106330	brown
ENSG00000106348	brown
ENSG00000106367	brown
ENSG00000106608	brown
ENSG00000106635	brown
ENSG00000106636	brown
ENSG00000106683	brown
ENSG00000127948	brown
ENSG00000128581	brown
ENSG00000131558	brown
ENSG00000133597	brown
ENSG00000133612	brown
ENSG00000136280	brown
ENSG00000146540	brown
ENSG00000146701	brown
ENSG00000146826	brown
ENSG00000146834	brown
ENSG00000155034	brown
ENSG00000157778	brown
ENSG00000157954	brown
ENSG00000159784	brown
ENSG00000159840	brown
ENSG00000160813	brown
ENSG00000160993	brown
ENSG00000161036	brown
ENSG00000164535	brown
ENSG00000164880	brown
ENSG00000164885	brown
ENSG00000164897	brown
ENSG00000170265	brown
ENSG00000171130	brown
ENSG00000172336	brown
ENSG00000172354	brown
ENSG00000177679	brown
ENSG00000177706	brown
ENSG00000181220	brown
ENSG00000185274	brown
ENSG00000188763	brown
ENSG00000196453	brown
ENSG00000197157	brown
ENSG00000214309	brown
ENSG00000223459	brown
ENSG00000233225	brown
ENSG00000235314	brown
ENSG00000236279	brown
ENSG00000239789	brown
ENSG00000241685	brown
ENSG00000274070	brown
ENSG00000008513	brown
ENSG00000020181	brown
ENSG00000066827	brown
ENSG00000104522	brown
ENSG00000104524	brown
ENSG00000104687	brown
ENSG00000129691	brown
ENSG00000130193	brown
ENSG00000133878	brown
ENSG00000147439	brown
ENSG00000147799	brown
ENSG00000156471	brown
ENSG00000158106	brown
ENSG00000158669	brown
ENSG00000158806	brown
ENSG00000158941	brown
ENSG00000160932	brown
ENSG00000160972	brown
ENSG00000167700	brown
ENSG00000168453	brown
ENSG00000173137	brown
ENSG00000176956	brown
ENSG00000178209	brown
ENSG00000178719	brown
ENSG00000179832	brown
ENSG00000184489	brown
ENSG00000185122	brown
ENSG00000185803	brown
ENSG00000254402	brown
ENSG00000261236	brown
ENSG00000272157	brown
ENSG00000010438	brown
ENSG00000070610	brown
ENSG00000095321	brown
ENSG00000095370	brown
ENSG00000095380	brown
ENSG00000107130	brown
ENSG00000107140	brown
ENSG00000119383	brown
ENSG00000119487	brown
ENSG00000119522	brown
ENSG00000122140	brown
ENSG00000136827	brown
ENSG00000136840	brown
ENSG00000136878	brown
ENSG00000137054	brown
ENSG00000137100	brown
ENSG00000137124	brown
ENSG00000148229	brown
ENSG00000148291	brown
ENSG00000148331	brown
ENSG00000148334	brown
ENSG00000148335	brown
ENSG00000148356	brown
ENSG00000148384	brown
ENSG00000159069	brown
ENSG00000160326	brown
ENSG00000160345	brown
ENSG00000160360	brown
ENSG00000160408	brown
ENSG00000160539	brown
ENSG00000164970	brown
ENSG00000165271	brown
ENSG00000165688	brown
ENSG00000165716	brown
ENSG00000165724	brown
ENSG00000167110	brown
ENSG00000167114	brown
ENSG00000169692	brown
ENSG00000171159	brown
ENSG00000177239	brown
ENSG00000182154	brown
ENSG00000187024	brown
ENSG00000187713	brown
ENSG00000188229	brown
ENSG00000188747	brown
ENSG00000188986	brown
ENSG00000196363	brown
ENSG00000196642	brown
ENSG00000196990	brown
ENSG00000197070	brown
ENSG00000198853	brown
ENSG00000204352	brown
ENSG00000232434	brown
ENSG00000233901	brown
ENSG00000235106	brown
ENSG00000238227	brown
ENSG00000052749	brown
ENSG00000059915	brown
ENSG00000068383	brown
ENSG00000107742	brown
ENSG00000107819	brown
ENSG00000107872	brown
ENSG00000107959	brown
ENSG00000120049	brown
ENSG00000130640	brown
ENSG00000130643	brown
ENSG00000138107	brown
ENSG00000138111	brown
ENSG00000138172	brown
ENSG00000138175	brown
ENSG00000138207	brown
ENSG00000151468	brown
ENSG00000155256	brown
ENSG00000155265	brown
ENSG00000165644	brown
ENSG00000166189	brown
ENSG00000171798	brown
ENSG00000172731	brown
ENSG00000175470	brown
ENSG00000182180	brown
ENSG00000186862	brown
ENSG00000198728	brown
ENSG00000002330	brown
ENSG00000006118	brown
ENSG00000014216	brown
ENSG00000051009	brown
ENSG00000068831	brown
ENSG00000068971	brown
ENSG00000099849	brown
ENSG00000110074	brown
ENSG00000110107	brown
ENSG00000110148	brown
ENSG00000110171	brown
ENSG00000110200	brown
ENSG00000110237	brown
ENSG00000110697	brown
ENSG00000110786	brown
ENSG00000118369	brown
ENSG00000123444	brown
ENSG00000132740	brown
ENSG00000133316	brown
ENSG00000133895	brown
ENSG00000134575	brown
ENSG00000137486	brown
[truncated: 19,177 more rows]

[truncated: 39 more sheets: dlpfc__25_50, dlpfc__50_100, hippo, hippo___1_6, hippo__6_25, hippo__25_50, hippo__50_100, hippo_QSVAremoved, Pergola2020, Pergola2019, Radulescu2020, Gandal2018PE, Gandal2018PE_cs, Gandal2018, Fromer2016_control, Li2018, Werling2020, Walker2019, HartlBRNACC, HartlBRNAMY …]
